# Supplementary material for: Lighting up metal nanoclusters by the H2O-dictated electron relaxation dynamics
Source: Nat Commun. 2025 Mar 7;16:2295. doi: 10.1038/s41467-025-57554-7 (PMC11889173; doi:10.1038/s41467-025-57554-7)
Supplement: Supplementary file 5 — Supplementary Dataset 1 [file 41467_2025_57554_MOESM5_ESM.cif]

#======================================================================
# CRYSTAL DATA
#----------------------------------------------------------------------
data_VESTA_phase_1

_chemical_name_common                  'POSCAR                                '
_cell_length_a                         30.000000
_cell_length_b                         30.000000
_cell_length_c                         30.000000
_cell_angle_alpha                      90.000000
_cell_angle_beta                       90.000000
_cell_angle_gamma                      90.000000
_cell_volume                           27000.000000
_space_group_name_H-M_alt              'P 1'
_space_group_IT_number                 1

loop_
_space_group_symop_operation_xyz
   'x, y, z'

loop_
   _atom_site_label
   _atom_site_occupancy
   _atom_site_fract_x
   _atom_site_fract_y
   _atom_site_fract_z
   _atom_site_adp_type
   _atom_site_B_iso_or_equiv
   _atom_site_type_symbol
   C1         1.0     0.703648     0.519037     0.447244    Biso  1.000000 C
   C2         1.0     0.733770     0.478115     0.446677    Biso  1.000000 C
   C3         1.0     0.757497     0.470674     0.402538    Biso  1.000000 C
   C4         1.0     0.578872     0.688525     0.486111    Biso  1.000000 C
   C5         1.0     0.596281     0.684700     0.533479    Biso  1.000000 C
   C6         1.0     0.593586     0.729255     0.557153    Biso  1.000000 C
   C7         1.0     0.607754     0.383863     0.583679    Biso  1.000000 C
   C8         1.0     0.577874     0.345462     0.598629    Biso  1.000000 C
   C9         1.0     0.587864     0.330618     0.646003    Biso  1.000000 C
   C10        1.0     0.455161     0.449553     0.353707    Biso  1.000000 C
   C11        1.0     0.464141     0.408423     0.381859    Biso  1.000000 C
   C12        1.0     0.473641     0.368121     0.353157    Biso  1.000000 C
   C13        1.0     0.409941     0.562336     0.622171    Biso  1.000000 C
   C14        1.0     0.365319     0.560100     0.646636    Biso  1.000000 C
   C15        1.0     0.353160     0.602725     0.671041    Biso  1.000000 C
   C16        1.0     0.278664     0.503447     0.471893    Biso  1.000000 C
   C17        1.0     0.291195     0.541328     0.440613    Biso  1.000000 C
   C18        1.0     0.251235     0.570247     0.429717    Biso  1.000000 C
   O1         1.0     0.793545     0.452669     0.398570    Biso  1.000000 O
   O2         1.0     0.732913     0.485655     0.367274    Biso  1.000000 O
   O3         1.0     0.579812     0.763703     0.540608    Biso  1.000000 O
   O4         1.0     0.608760     0.726134     0.599735    Biso  1.000000 O
   O5         1.0     0.560247     0.326467     0.675382    Biso  1.000000 O
   O6         1.0     0.632143     0.322037     0.651821    Biso  1.000000 O
   O7         1.0     0.469821     0.366657     0.312741    Biso  1.000000 O
   O8         1.0     0.486464     0.332724     0.378458    Biso  1.000000 O
   O9         1.0     0.332588     0.604394     0.705903    Biso  1.000000 O
   O10        1.0     0.367451     0.639801     0.648774    Biso  1.000000 O
   O11        1.0     0.214007     0.565698     0.445307    Biso  1.000000 O
   O12        1.0     0.262133     0.602300     0.399598    Biso  1.000000 O
   H1         1.0     0.713894     0.447786     0.453135    Biso  1.000000 H
   H2         1.0     0.759534     0.479639     0.472632    Biso  1.000000 H
   H3         1.0     0.750093     0.478936     0.340231    Biso  1.000000 H
   H4         1.0     0.677109     0.516442     0.422304    Biso  1.000000 H
   H5         1.0     0.722647     0.549655     0.440660    Biso  1.000000 H
   H6         1.0     0.631345     0.673603     0.533834    Biso  1.000000 H
   H7         1.0     0.577535     0.659787     0.552859    Biso  1.000000 H
   H8         1.0     0.606454     0.755996     0.612939    Biso  1.000000 H
   H9         1.0     0.598635     0.712707     0.466886    Biso  1.000000 H
   H10        1.0     0.544192     0.700159     0.485447    Biso  1.000000 H
   H11        1.0     0.582644     0.316515     0.576478    Biso  1.000000 H
   H12        1.0     0.542558     0.355020     0.597416    Biso  1.000000 H
   H13        1.0     0.635994     0.312362     0.682848    Biso  1.000000 H
   H14        1.0     0.643019     0.373914     0.583761    Biso  1.000000 H
   H15        1.0     0.603835     0.413225     0.605130    Biso  1.000000 H
   H16        1.0     0.434872     0.400417     0.402733    Biso  1.000000 H
   H17        1.0     0.491913     0.413722     0.405319    Biso  1.000000 H
   H18        1.0     0.490866     0.307531     0.358029    Biso  1.000000 H
   H19        1.0     0.429176     0.442760     0.328808    Biso  1.000000 H
   H20        1.0     0.485222     0.460114     0.335625    Biso  1.000000 H
   H21        1.0     0.364669     0.533069     0.671337    Biso  1.000000 H
   H22        1.0     0.338194     0.553255     0.622691    Biso  1.000000 H
   H23        1.0     0.357796     0.665580     0.666476    Biso  1.000000 H
   H24        1.0     0.437038     0.571142     0.645219    Biso  1.000000 H
   H25        1.0     0.409216     0.587085     0.595339    Biso  1.000000 H
   H26        1.0     0.304649     0.528452     0.408882    Biso  1.000000 H
   H27        1.0     0.317546     0.562641     0.454808    Biso  1.000000 H
   H28        1.0     0.234976     0.619600     0.393712    Biso  1.000000 H
   H29        1.0     0.251619     0.483426     0.457395    Biso  1.000000 H
   H30        1.0     0.266697     0.516173     0.504029    Biso  1.000000 H
   Au1        1.0     0.479736     0.513065     0.449119    Biso  1.000000 Au
   Au2        1.0     0.473830     0.517363     0.539435    Biso  1.000000 Au
   Au3        1.0     0.524725     0.430701     0.521202    Biso  1.000000 Au
   Au4        1.0     0.524045     0.586974     0.468036    Biso  1.000000 Au
   Au5        1.0     0.380012     0.476667     0.433340    Biso  1.000000 Au
   Au6        1.0     0.635181     0.464932     0.514328    Biso  1.000000 Au
   Au7        1.0     0.627003     0.583223     0.484277    Biso  1.000000 Au
   Au8        1.0     0.441453     0.441301     0.494604    Biso  1.000000 Au
   Ag1        1.0     0.559791     0.514351     0.503964    Biso  1.000000 Ag
   Ag2        1.0     0.371658     0.489555     0.542050    Biso  1.000000 Ag
   S1         1.0     0.323159     0.462638     0.483980    Biso  1.000000 S
   S2         1.0     0.436080     0.498692     0.384328    Biso  1.000000 S
   S3         1.0     0.424942     0.507147     0.599746    Biso  1.000000 S
   S4         1.0     0.595819     0.399383     0.525341    Biso  1.000000 S
   S5         1.0     0.678135     0.528186     0.502784    Biso  1.000000 S
   S6         1.0     0.580963     0.637415     0.452423    Biso  1.000000 S
