# Supplementary material for: Lighting up metal nanoclusters by the H2O-dictated electron relaxation dynamics
Source: Nat Commun. 2025 Mar 7;16:2295. doi: 10.1038/s41467-025-57554-7 (PMC11889173; doi:10.1038/s41467-025-57554-7)
Supplement: Supplementary file 6 — Supplementary Dataset 2 [file 41467_2025_57554_MOESM6_ESM.cif]

#======================================================================
# CRYSTAL DATA
#----------------------------------------------------------------------
data_VESTA_phase_1

_chemical_name_common                  'POSCAR                                '
_cell_length_a                         30.000000
_cell_length_b                         30.000000
_cell_length_c                         30.000000
_cell_angle_alpha                      90.000000
_cell_angle_beta                       90.000000
_cell_angle_gamma                      90.000000
_cell_volume                           27000.000000
_space_group_name_H-M_alt              'P 1'
_space_group_IT_number                 1

loop_
_space_group_symop_operation_xyz
   'x, y, z'

loop_
   _atom_site_label
   _atom_site_occupancy
   _atom_site_fract_x
   _atom_site_fract_y
   _atom_site_fract_z
   _atom_site_adp_type
   _atom_site_B_iso_or_equiv
   _atom_site_type_symbol
   C1         1.0     0.705263     0.519248     0.445727    Biso  1.000000 C
   C2         1.0     0.735373     0.478382     0.446254    Biso  1.000000 C
   C3         1.0     0.759620     0.469750     0.402700    Biso  1.000000 C
   C4         1.0     0.579679     0.687471     0.487122    Biso  1.000000 C
   C5         1.0     0.593798     0.683001     0.535515    Biso  1.000000 C
   C6         1.0     0.593169     0.728011     0.558351    Biso  1.000000 C
   C7         1.0     0.607729     0.385718     0.584771    Biso  1.000000 C
   C8         1.0     0.577709     0.346750     0.598004    Biso  1.000000 C
   C9         1.0     0.585569     0.330971     0.645429    Biso  1.000000 C
   C10        1.0     0.455156     0.447083     0.353036    Biso  1.000000 C
   C11        1.0     0.464547     0.406596     0.381914    Biso  1.000000 C
   C12        1.0     0.477084     0.366585     0.353880    Biso  1.000000 C
   C13        1.0     0.410785     0.567569     0.619902    Biso  1.000000 C
   C14        1.0     0.367230     0.562280     0.645636    Biso  1.000000 C
   C15        1.0     0.353344     0.603111     0.671987    Biso  1.000000 C
   C16        1.0     0.278519     0.502573     0.471994    Biso  1.000000 C
   C17        1.0     0.291083     0.541515     0.442063    Biso  1.000000 C
   C18        1.0     0.251133     0.570583     0.431756    Biso  1.000000 C
   O1         1.0     0.795284     0.450777     0.399761    Biso  1.000000 O
   O2         1.0     0.736165     0.484667     0.366667    Biso  1.000000 O
   O3         1.0     0.580354     0.762632     0.541322    Biso  1.000000 O
   O4         1.0     0.608643     0.725216     0.600828    Biso  1.000000 O
   O5         1.0     0.556761     0.326941     0.673666    Biso  1.000000 O
   O6         1.0     0.629329     0.321164     0.652679    Biso  1.000000 O
   O7         1.0     0.477861     0.365633     0.313286    Biso  1.000000 O
   O8         1.0     0.487260     0.330826     0.379992    Biso  1.000000 O
   O9         1.0     0.332790     0.602219     0.706889    Biso  1.000000 O
   O10        1.0     0.365840     0.641758     0.651344    Biso  1.000000 O
   O11        1.0     0.214342     0.566835     0.448583    Biso  1.000000 O
   O12        1.0     0.261492     0.601984     0.400717    Biso  1.000000 O
   O13        1.0     0.416363     0.373594     0.520019    Biso  1.000000 O
   H1         1.0     0.715384     0.448191     0.453073    Biso  1.000000 H
   H2         1.0     0.760790     0.480306     0.472526    Biso  1.000000 H
   H3         1.0     0.753645     0.476641     0.340182    Biso  1.000000 H
   H4         1.0     0.679096     0.516263     0.420450    Biso  1.000000 H
   H5         1.0     0.724326     0.549799     0.438927    Biso  1.000000 H
   H6         1.0     0.627543     0.668711     0.538315    Biso  1.000000 H
   H7         1.0     0.571628     0.660226     0.553960    Biso  1.000000 H
   H8         1.0     0.607300     0.755380     0.613462    Biso  1.000000 H
   H9         1.0     0.603400     0.708219     0.468412    Biso  1.000000 H
   H10        1.0     0.546875     0.703518     0.484332    Biso  1.000000 H
   H11        1.0     0.583738     0.318247     0.575577    Biso  1.000000 H
   H12        1.0     0.542418     0.356137     0.595390    Biso  1.000000 H
   H13        1.0     0.631872     0.310770     0.683618    Biso  1.000000 H
   H14        1.0     0.643109     0.376838     0.588073    Biso  1.000000 H
   H15        1.0     0.601052     0.415331     0.605150    Biso  1.000000 H
   H16        1.0     0.435028     0.397684     0.401950    Biso  1.000000 H
   H17        1.0     0.491398     0.413229     0.406160    Biso  1.000000 H
   H18        1.0     0.494433     0.306138     0.359741    Biso  1.000000 H
   H19        1.0     0.429386     0.439571     0.328122    Biso  1.000000 H
   H20        1.0     0.485138     0.457769     0.334853    Biso  1.000000 H
   H21        1.0     0.368744     0.534245     0.669185    Biso  1.000000 H
   H22        1.0     0.339808     0.554864     0.622185    Biso  1.000000 H
   H23        1.0     0.354598     0.666314     0.669818    Biso  1.000000 H
   H24        1.0     0.438330     0.576710     0.642276    Biso  1.000000 H
   H25        1.0     0.408146     0.593083     0.593956    Biso  1.000000 H
   H26        1.0     0.305179     0.529775     0.410190    Biso  1.000000 H
   H27        1.0     0.317044     0.562555     0.457344    Biso  1.000000 H
   H28        1.0     0.234463     0.619712     0.395580    Biso  1.000000 H
   H29        1.0     0.252622     0.482095     0.456081    Biso  1.000000 H
   H30        1.0     0.265025     0.514230     0.503929    Biso  1.000000 H
   H31        1.0     0.442858     0.354688     0.521166    Biso  1.000000 H
   H32        1.0     0.406688     0.376692     0.550970    Biso  1.000000 H
   Au1        1.0     0.479036     0.515070     0.444800    Biso  1.000000 Au
   Au2        1.0     0.473289     0.529823     0.533528    Biso  1.000000 Au
   Au3        1.0     0.526916     0.426512     0.516628    Biso  1.000000 Au
   Au4        1.0     0.518908     0.588030     0.481355    Biso  1.000000 Au
   Au5        1.0     0.379965     0.476458     0.433170    Biso  1.000000 Au
   Au6        1.0     0.638033     0.465652     0.514726    Biso  1.000000 Au
   Au7        1.0     0.625627     0.581835     0.481845    Biso  1.000000 Au
   Au8        1.0     0.445224     0.445941     0.494784    Biso  1.000000 Au
   Ag1        1.0     0.559883     0.510320     0.498489    Biso  1.000000 Ag
   Ag2        1.0     0.372732     0.495181     0.539453    Biso  1.000000 Ag
   S1         1.0     0.323879     0.463070     0.484870    Biso  1.000000 S
   S2         1.0     0.435143     0.496736     0.382369    Biso  1.000000 S
   S3         1.0     0.427253     0.513912     0.594871    Biso  1.000000 S
   S4         1.0     0.599804     0.399509     0.525406    Biso  1.000000 S
   S5         1.0     0.679100     0.529374     0.500816    Biso  1.000000 S
   S6         1.0     0.575531     0.635464     0.455513    Biso  1.000000 S
