# Supplementary material for: Lighting up metal nanoclusters by the H2O-dictated electron relaxation dynamics
Source: Nat Commun. 2025 Mar 7;16:2295. doi: 10.1038/s41467-025-57554-7 (PMC11889173; doi:10.1038/s41467-025-57554-7)
Supplement: Supplementary file 7 — Supplementary Dataset 3 [file 41467_2025_57554_MOESM7_ESM.cif]

#======================================================================
# CRYSTAL DATA
#----------------------------------------------------------------------
data_VESTA_phase_1

_chemical_name_common                  'POSCAR                                '
_cell_length_a                         30.000000
_cell_length_b                         30.000000
_cell_length_c                         30.000000
_cell_angle_alpha                      90.000000
_cell_angle_beta                       90.000000
_cell_angle_gamma                      90.000000
_cell_volume                           27000.000000
_space_group_name_H-M_alt              'P 1'
_space_group_IT_number                 1

loop_
_space_group_symop_operation_xyz
   'x, y, z'

loop_
   _atom_site_label
   _atom_site_occupancy
   _atom_site_fract_x
   _atom_site_fract_y
   _atom_site_fract_z
   _atom_site_adp_type
   _atom_site_B_iso_or_equiv
   _atom_site_type_symbol
   C1         1.0     0.703676     0.517899     0.445258    Biso  1.000000 C
   C2         1.0     0.735191     0.478086     0.446214    Biso  1.000000 C
   C3         1.0     0.760254     0.470480     0.402917    Biso  1.000000 C
   C4         1.0     0.580408     0.685552     0.484976    Biso  1.000000 C
   C5         1.0     0.582851     0.679179     0.535167    Biso  1.000000 C
   C6         1.0     0.586779     0.723494     0.559077    Biso  1.000000 C
   C7         1.0     0.603989     0.385805     0.585461    Biso  1.000000 C
   C8         1.0     0.574096     0.346729     0.598462    Biso  1.000000 C
   C9         1.0     0.582670     0.330837     0.645679    Biso  1.000000 C
   C10        1.0     0.453779     0.446093     0.351622    Biso  1.000000 C
   C11        1.0     0.463436     0.405860     0.380784    Biso  1.000000 C
   C12        1.0     0.478414     0.366396     0.353303    Biso  1.000000 C
   C13        1.0     0.406506     0.572386     0.615192    Biso  1.000000 C
   C14        1.0     0.365756     0.566684     0.645003    Biso  1.000000 C
   C15        1.0     0.351796     0.608543     0.669678    Biso  1.000000 C
   C16        1.0     0.277713     0.498926     0.470156    Biso  1.000000 C
   C17        1.0     0.291028     0.542023     0.446936    Biso  1.000000 C
   C18        1.0     0.250786     0.571253     0.437851    Biso  1.000000 C
   O1         1.0     0.796128     0.451894     0.400139    Biso  1.000000 O
   O2         1.0     0.737398     0.486232     0.366835    Biso  1.000000 O
   O3         1.0     0.580267     0.759820     0.542190    Biso  1.000000 O
   O4         1.0     0.598550     0.717639     0.602495    Biso  1.000000 O
   O5         1.0     0.554402     0.326648     0.674402    Biso  1.000000 O
   O6         1.0     0.626649     0.321213     0.652118    Biso  1.000000 O
   O7         1.0     0.482676     0.366213     0.312914    Biso  1.000000 O
   O8         1.0     0.486639     0.330370     0.379601    Biso  1.000000 O
   O9         1.0     0.332551     0.608883     0.705316    Biso  1.000000 O
   O10        1.0     0.362752     0.646409     0.646804    Biso  1.000000 O
   O11        1.0     0.213936     0.566136     0.454135    Biso  1.000000 O
   O12        1.0     0.261018     0.604559     0.408818    Biso  1.000000 O
   O13        1.0     0.571606     0.544203     0.588762    Biso  1.000000 O
   H1         1.0     0.716286     0.447227     0.453006    Biso  1.000000 H
   H2         1.0     0.760264     0.481069     0.472747    Biso  1.000000 H
   H3         1.0     0.755528     0.479336     0.340468    Biso  1.000000 H
   H4         1.0     0.677390     0.513612     0.420292    Biso  1.000000 H
   H5         1.0     0.721662     0.548917     0.437749    Biso  1.000000 H
   H6         1.0     0.611393     0.657985     0.544442    Biso  1.000000 H
   H7         1.0     0.552639     0.662133     0.547512    Biso  1.000000 H
   H8         1.0     0.600093     0.747399     0.616050    Biso  1.000000 H
   H9         1.0     0.610424     0.702496     0.472475    Biso  1.000000 H
   H10        1.0     0.551609     0.706121     0.475564    Biso  1.000000 H
   H11        1.0     0.580034     0.318424     0.575773    Biso  1.000000 H
   H12        1.0     0.538737     0.355915     0.596134    Biso  1.000000 H
   H13        1.0     0.629716     0.310647     0.682936    Biso  1.000000 H
   H14        1.0     0.639401     0.376923     0.588379    Biso  1.000000 H
   H15        1.0     0.597516     0.415393     0.605967    Biso  1.000000 H
   H16        1.0     0.433663     0.396050     0.400004    Biso  1.000000 H
   H17        1.0     0.489280     0.413463     0.405824    Biso  1.000000 H
   H18        1.0     0.495742     0.306007     0.359729    Biso  1.000000 H
   H19        1.0     0.427752     0.438569     0.326965    Biso  1.000000 H
   H20        1.0     0.483611     0.456705     0.333223    Biso  1.000000 H
   H21        1.0     0.371063     0.540732     0.670313    Biso  1.000000 H
   H22        1.0     0.336850     0.555898     0.624913    Biso  1.000000 H
   H23        1.0     0.352040     0.671614     0.664728    Biso  1.000000 H
   H24        1.0     0.434771     0.585973     0.634153    Biso  1.000000 H
   H25        1.0     0.399826     0.594895     0.587242    Biso  1.000000 H
   H26        1.0     0.308036     0.535367     0.415059    Biso  1.000000 H
   H27        1.0     0.314844     0.561359     0.467215    Biso  1.000000 H
   H28        1.0     0.233854     0.622288     0.404585    Biso  1.000000 H
   H29        1.0     0.254839     0.479606     0.449027    Biso  1.000000 H
   H30        1.0     0.260304     0.505733     0.501611    Biso  1.000000 H
   H31        1.0     0.577231     0.576025     0.585380    Biso  1.000000 H
   H32        1.0     0.542932     0.542356     0.604077    Biso  1.000000 H
   Au1        1.0     0.479966     0.513564     0.443156    Biso  1.000000 Au
   Au2        1.0     0.470379     0.533289     0.532360    Biso  1.000000 Au
   Au3        1.0     0.523280     0.426774     0.519781    Biso  1.000000 Au
   Au4        1.0     0.519737     0.586424     0.477400    Biso  1.000000 Au
   Au5        1.0     0.378542     0.474274     0.431343    Biso  1.000000 Au
   Au6        1.0     0.635173     0.464827     0.514270    Biso  1.000000 Au
   Au7        1.0     0.625147     0.581180     0.481227    Biso  1.000000 Au
   Au8        1.0     0.442783     0.447184     0.493864    Biso  1.000000 Au
   Ag1        1.0     0.557820     0.511854     0.508774    Biso  1.000000 Ag
   Ag2        1.0     0.371461     0.492436     0.539610    Biso  1.000000 Ag
   S1         1.0     0.323334     0.460028     0.483404    Biso  1.000000 S
   S2         1.0     0.434248     0.495469     0.381529    Biso  1.000000 S
   S3         1.0     0.425366     0.517780     0.594183    Biso  1.000000 S
   S4         1.0     0.595481     0.399705     0.526309    Biso  1.000000 S
   S5         1.0     0.677906     0.527883     0.500425    Biso  1.000000 S
   S6         1.0     0.576042     0.634274     0.452340    Biso  1.000000 S
