# Supplementary material for: Lighting up metal nanoclusters by the H2O-dictated electron relaxation dynamics
Source: Nat Commun. 2025 Mar 7;16:2295. doi: 10.1038/s41467-025-57554-7 (PMC11889173; doi:10.1038/s41467-025-57554-7)
Supplement: Supplementary file 10 — Source Data [file 41467_2025_57554_MOESM10_ESM.zip › Source Data/Source Data.xlsx]

## Sheet: Fig. 1c
AuAg-D			2%RH			10%RH			15%RH			20%RH			30%RH			40%RH			50%RH			AuAg-H
Wavelength	PL intensity		Wavelength	PL intensity		Wavelength	PL intensity		Wavelength	PL intensity		Wavelength	PL intensity		Wavelength	PL intensity		Wavelength	PL intensity		Wavelength	PL intensity		Wavelength	PL intensity
400	0.02387		400	19.0805		400	23.8982		400	23.0731		400	36.1999		400	32.7829		400	33.9448		400	32.6415		400	35.1969
401	0.09147		401	19.7277		401	21.7768		401	21.1768		401	32.5014		401	30.6072		401	31.5239		401	30.4711		401	33.3342
402	0.14238		402	20.5173		402	20.263		402	19.8952		402	29.9521		402	29.2965		402	29.9109		402	29.1303		402	32.0652
403	0.17662		403	21.4492		403	19.3569		403	19.2283		403	28.5519		403	28.8509		403	29.1057		403	28.6192		403	31.3901
404	0.19417		404	22.5236		404	19.0583		404	19.1762		404	28.3008		404	29.2704		404	29.1084		404	28.9378		404	31.3089
405	0.19505		405	23.7403		405	19.3674		405	19.7387		405	29.1988		405	30.5549		405	29.9189		405	30.0861		405	31.8215
406	-0.10527		406	23.5591		406	19.6466		406	19.9423		406	31.5173		406	31.1058		406	31.488		406	30.7437		406	30.7247
407	-0.13076		407	24.878		407	20.952		407	21.3328		407	36.4655		407	34.9545		407	33.239		407	33.8844		407	32.8524
408	-0.17332		408	27.3028		408	24.5935		408	23.6878		408	41.5015		408	39.1751		408	36.3966		408	38.4885		408	36.6952
409	-0.04913		409	30.0167		409	28.2121		409	27.8258		409	46.3849		409	44.798		409	39.4157		409	43.1522		409	42.7837
410	0.26621		410	33.7621		410	32.4956		410	32.0387		410	50.3044		410	49.7109		410	44.8822		410	47.7361		410	49.4936
411	0.65854		411	38.1955		411	36.5246		411	35.8446		411	54.6931		411	54.9417		411	51.8829		411	52.9113		411	55.2869
412	0.81778		412	42.4514		412	40.8032		412	39.9024		412	56.8558		412	58.9759		412	56.2845		412	56.833		412	59.127
413	0.71343		413	44.431		413	43.1534		413	42.1193		413	58.1144		413	61.328		413	60.9665		413	59.7555		413	61.5028
414	0.38093		414	44.0118		414	43.2238		414	42.3131		414	58.0749		414	62.7097		414	61.3624		414	60.6729		414	61.6946
415	-0.08525		415	42.2022		415	41.1508		415	41.4329		415	54.0099		415	59.8742		415	60.0481		415	58.4382		415	60.2346
416	-0.13324		416	40.9567		416	39.7826		416	41.7263		416	54.4348		416	59.6034		416	60.7297		416	58.7756		416	59.5183
417	0.06642		417	39.674		417	38.2891		417	41.261		417	55.6983		417	59.0577		417	59.5744		417	60.1854		417	60.2219
418	0.0902		418	39.1931		418	39.5562		418	40.0474		418	58.0275		418	59.0538		418	59.6537		418	61.6549		418	61.4546
419	0.15411		419	39.0936		419	38.9056		419	39.592		419	57.2152		419	58.8354		419	58.4351		419	61.5944		419	61.489
420	0.05865		420	40.0443		420	39.5833		420	39.0145		420	57.8655		420	59.2747		420	61.0627		420	61.0758		420	62.1773
421	0.0906		421	40.7116		421	40.5476		421	38.1719		421	60.2559		421	59.6757		421	61.8519		421	61.3309		421	61.0774
422	0.21791		422	41.0704		422	41.3398		422	38.8009		422	59.6915		422	59.8512		422	60.6911		422	60.3768		422	60.366
423	0.02776		423	41.2827		423	41.0959		423	38.6904		423	58.0937		423	60.3328		423	59.9428		423	59.1177		423	59.5686
424	-0.03145		424	40.3964		424	40.8671		424	38.3645		424	59.3399		424	62.1365		424	57.9626		424	57.9754		424	60.929
425	0.10203		425	40.6882		425	40.8039		425	39.456		425	59.2133		425	61.2681		425	57.5903		425	58.1281		425	61.9888
426	0.23458		426	39.6154		426	41.3256		426	40.0571		426	59.2082		426	59.8233		426	57.2317		426	59.939		426	61.4723
427	0.4463		427	39.3403		427	40.9983		427	40.0198		427	57.1768		427	57.7903		427	56.5378		427	61.0879		427	63.0684
428	0.56546		428	41.0652		428	41.9884		428	41.384		428	56.7184		428	58.8819		428	56.742		428	63.4929		428	64.2125
429	0.59875		429	40.9323		429	42.4804		429	42.1547		429	55.2775		429	57.709		429	58.8289		429	64.9512		429	65.3655
430	0.52332		430	42.006		430	42.6256		430	42.5628		430	54.0061		430	59.2984		430	61.0928		430	65.2231		430	67.9842
431	0.9058		431	41.3508		431	43.0329		431	41.8828		431	55.7257		431	60.3191		431	61.0816		431	64.2882		431	69.5143
432	1.316		432	41.0591		432	44.6715		432	42.0619		432	57.8595		432	60.3313		432	61.9015		432	64.407		432	72.8037
433	1.54553		433	41.8814		433	44.9734		433	41.9557		433	59.5989		433	62.2744		433	64.1477		433	65.1717		433	77.0519
434	1.64586		434	42.505		434	45.4286		434	40.8863		434	64.3036		434	63.622		434	66.5331		434	67.8106		434	82.6107
435	2.0288		435	42.0401		435	44.9953		435	41.4555		435	68.0602		435	65.0578		435	68.7309		435	70.1646		435	86.0583
436	2.04147		436	42.5158		436	44.998		436	40.7852		436	68.9018		436	66.4433		436	71.4186		436	73.9979		436	91.3631
437	2.1898		437	44.5967		437	43.5461		437	42.5083		437	68.7304		437	70.028		437	73.6132		437	78.9827		437	99.711
438	2.4236		438	47.0149		438	43.3596		438	45.3215		438	69.252		438	74.2505		438	75.6181		438	85.1041		438	108.289
439	2.246		439	49.3523		439	43.2796		439	48.4946		439	70.4574		439	76.2255		439	79.7253		439	93.8774		439	116.242
440	2.18784		440	50.4855		440	42.7989		440	52.7374		440	68.0287		440	80.3629		440	83.5944		440	102.131		440	132.27
441	2.80579		441	49.9838		441	45.5805		441	55.1239		441	69.8529		441	84.1884		441	85.4325		441	110.935		441	149.521
442	3.16198		442	51.7943		442	48.7999		442	57.2583		442	75.9418		442	87.3391		442	94.6345		442	124.354		442	170.299
443	3.74746		443	55.4166		443	51.669		443	62.1591		443	81.5052		443	92.6824		443	103.441		443	137.683		443	197.345
444	4.12899		444	58.1088		444	55.7557		444	66.0741		444	91.7999		444	96.3584		444	117.262		444	153.218		444	226.063
445	4.60697		445	60.4815		445	57.9337		445	70.35		445	100.664		445	103.314		445	130.61		445	168.983		445	258.676
446	4.92317		446	64.9275		446	61.0587		446	73.9965		446	108.665		446	113.091		446	144.498		446	193.915		446	300.247
447	5.70204		447	69.415		447	64.3237		447	79.6703		447	119.546		447	132.069		447	164.054		447	218.928		447	351.499
448	6.666		448	75.2931		448	68.8185		448	85.0356		448	131.22		448	147.38		448	187.359		448	250.92		448	419.978
449	7.16369		449	83.2291		449	74.1138		449	93.09		449	143.979		449	169.248		449	212.559		449	295.456		449	490.764
450	7.70578		450	88.6798		450	83.1668		450	103.09		450	159.603		450	190.873		450	239.624		450	348.099		450	576.113
451	8.22669		451	97.0619		451	92.7185		451	114.543		451	181.083		451	220.092		451	273.735		451	401.471		451	667.333
452	8.48387		452	107.501		452	102.811		452	128.871		452	202.738		452	248.328		452	315.583		452	475.659		452	777.486
453	9.01317		453	119.76		453	116.425		453	145.673		453	225.14		453	281.135		453	356.315		453	549.84		453	916.688
454	9.57115		454	133.982		454	131.065		454	165.348		454	257.018		454	317.472		454	417.249		454	638.888		454	1057.91
455	10.0131		455	149.741		455	147.896		455	186.98		455	285.295		455	355.554		455	482.893		455	735.322		455	1213.53
456	10.3469		456	168.288		456	167.723		456	211.938		456	316.124		456	409.891		456	554.708		456	853.005		456	1408.77
457	11.14		457	185.968		457	188.096		457	238.77		457	357.84		457	470.799		457	639.875		457	979.625		457	1644.85
458	12.171		458	210.101		458	212.703		458	266.572		458	403.225		458	536.846		458	744.057		458	1124.46		458	1906.8
459	12.9447		459	233.767		459	237.787		459	301.65		459	454.15		459	610.992		459	851.13		459	1286.06		459	2192.82
460	13.862		460	257.764		460	270.704		460	338.653		460	517.668		460	694.092		460	969.459		460	1473.06		460	2510.6
461	14.459		461	281.529		461	302.339		461	387.283		461	588.782		461	785.519		461	1108.02		461	1669.75		461	2873.41
462	15.5936		462	309.036		462	338.135		462	432.035		462	660.646		462	881.815		462	1245.88		462	1889.64		462	3264.85
463	16.988		463	344.434		463	372.96		463	481.442		463	742.016		463	999.137		463	1399.6		463	2125.07		463	3680.33
464	18.6399		464	381.046		464	413.274		464	539.861		464	833.939		464	1118.48		464	1582.77		464	2396.28		464	4106.91
465	20.6215		465	419.967		465	457.836		465	606.031		465	922.036		465	1249.13		465	1763.14		465	2681.08		465	4581.02
466	22.8421		466	462.655		466	500.294		466	668.018		466	1019.91		466	1386.32		466	1955.56		466	2993.77		466	5088.28
467	25.0484		467	503.306		467	550.563		467	735.702		467	1130.87		467	1534.03		467	2175.5		467	3323.9		467	5638.6
468	28.7811		468	547.804		468	605.667		468	807.862		468	1234.07		468	1703.28		468	2405.02		468	3682.33		468	6177.94
469	32.0952		469	592.687		469	656.751		469	888.345		469	1340.17		469	1873.91		469	2638.07		469	4067.8		469	6740.92
470	35.8037		470	634.659		470	719.241		470	970.747		470	1470.69		470	2047.49		470	2896.04		470	4452.21		470	7325.54
471	38.9873		471	675.552		471	782.78		471	1055.83		471	1608.73		471	2230.58		471	3159.26		471	4852.66		471	7917
472	43.6501		472	724.186		472	848.31		472	1133.89		472	1748.08		472	2433.74		472	3417.68		472	5254.69		472	8494.39
473	47.8791		473	767.231		473	919.029		473	1231.97		473	1902.22		473	2642.92		473	3700.36		473	5666.44		473	9058.91
474	52.1627		474	807.833		474	987.455		474	1329.08		474	2042.39		474	2836.52		474	3999.26		474	6094.65		474	9605.75
475	57.9976		475	849.853		475	1051		475	1424.65		475	2193.06		475	3043.37		475	4271.9		475	6488.24		475	10151.7
476	63.6107		476	887.991		476	1114.68		476	1524.11		476	2349.63		476	3246.07		476	4555.38		476	6890.45		476	10637.3
477	69.0395		477	928.702		477	1178.37		477	1635.25		477	2498.64		477	3439.67		477	4837.5		477	7244.23		477	11091.6
478	76.9523		478	968.047		478	1250.18		478	1741.33		478	2624.99		478	3653.54		478	5124.21		478	7606.73		478	11453.9
479	85.0791		479	1000.95		479	1309.07		479	1853.94		479	2769.88		479	3853.3		479	5390.15		479	7918.52		479	11742.2
480	92.8979		480	1029.8		480	1384.24		480	1963.24		480	2944.25		480	4035.4		480	5632.72		480	8178.88		480	11983.8
481	101.064		481	1067.49		481	1458.08		481	2067.88		481	3105.12		481	4252.4		481	5865.13		481	8436.96		481	12110.9
482	110.272		482	1105.39		482	1530.91		482	2186.75		482	3269.65		482	4458.92		482	6083.8		482	8626.35		482	12154.9
483	118.508		483	1140.01		483	1610.89		483	2321.3		483	3434.78		483	4631.81		483	6289.06		483	8809.6		483	12122
484	128.647		484	1190.78		484	1695.21		484	2432.97		484	3579.89		484	4793.98		484	6495.54		484	8984.57		484	12059.2
485	139.785		485	1236.69		485	1780.53		485	2540.55		485	3729.53		485	4964.23		485	6663.98		485	9091.03		485	11929.2
486	149.211		486	1288.22		486	1866.64		486	2655.03		486	3862.51		486	5130.61		486	6808.82		486	9176.12		486	11735.9
487	160.069		487	1342.63		487	1949.04		487	2771.68		487	4001.05		487	5271.05		487	6942.17		487	9190.63		487	11463.2
488	174.222		488	1394.53		488	2048.78		488	2871.35		488	4131.46		488	5419.54		488	7040.9		488	9182.17		488	11150.2
489	189.779		489	1440.15		489	2148.64		489	2982.5		489	4262.83		489	5537.58		489	7072.18		489	9102.96		489	10780.6
490	204.414		490	1495.19		490	2249.21		490	3078.6		490	4389.44		490	5648.3		490	7067.36		490	8984.59		490	10401.4
491	219.525		491	1562.21		491	2346.7		491	3187.62		491	4496.26		491	5771.64		491	7093.46		491	8833.69		491	9938.29
492	234.557		492	1616.19		492	2427.15		492	3288.33		492	4600.19		492	5857.78		492	7092.58		492	8628.32		492	9468.27
493	250.827		493	1686.49		493	2512.2		493	3397.21		493	4687.64		493	5904.74		493	7042.89		493	8424.11		493	9008.04
494	267.263		494	1748.09		494	2607.29		494	3483.09		494	4752.12		494	5941.81		494	7010.04		494	8201.7		494	8569.97
495	286.443		495	1814.13		495	2704.54		495	3564.2		495	4808.57		495	5957.68		495	6937.98		495	7941.84		495	8104.58
496	303.041		496	1902.75		496	2785.68		496	3642.46		496	4851.55		496	5979.07		496	6844.36		496	7668.79		496	7629.02
497	321.587		497	1975.7		497	2874.41		497	3731.26		497	4914.87		497	5957.6		497	6744.66		497	7386.36		497	7134.45
498	342.269		498	2064.45		498	2957.55		498	3791.18		498	4944.63		498	5926.3		498	6585.77		498	7086.84		498	6679.19
499	364.288		499	2148.43		499	3027.79		499	3849.54		499	4949.89		499	5856.12		499	6394.76		499	6789.36		499	6226.57
500	385.877		500	2236.93		500	3093.49		500	3893.03		500	4946.19		500	5765.3		500	6208.43		500	6479		500	5813.39
501	408.357		501	2321.54		501	3166.37		501	3933.33		501	4937.49		501	5649.62		501	6054.62		501	6143.23		501	5394.76
502	431.534		502	2388.41		502	3212.91		502	3942.84		502	4891.65		502	5524.92		502	5853.96		502	5810.67		502	5015.95
503	455.438		503	2466.52		503	3262.6		503	3935.86		503	4820.78		503	5367.07		503	5611.46		503	5474.36		503	4648.27
504	482.946		504	2513.92		504	3296.39		504	3913.62		504	4741.7		504	5193.92		504	5394.92		504	5146.4		504	4297.29
505	514.085		505	2571.9		505	3335.12		505	3875.16		505	4645.04		505	5010.27		505	5139.21		505	4828.93		505	3965.89
506	540.543		506	2631.66		506	3344.64		506	3836.4		506	4527.96		506	4848.43		506	4885.25		506	4526.61		506	3627.42
507	570.798		507	2680.7		507	3356.5		507	3780.01		507	4407.08		507	4654.42		507	4626.6		507	4240.47		507	3313.62
508	600.566		508	2740.81		508	3338.56		508	3709.62		508	4251.34		508	4482.33		508	4356.27		508	3966.24		508	3010.02
509	630.802		509	2790.18		509	3312.97		509	3638.32		509	4114.32		509	4272.13		509	4098.94		509	3714.81		509	2742.74
510	659.534		510	2843.14		510	3299.98		510	3556.2		510	3971.29		510	4075.29		510	3869.35		510	3469.39		510	2510.54
511	685.458		511	2888.67		511	3269.89		511	3474.82		511	3822.84		511	3883.38		511	3668.34		511	3206.56		511	2286.86
512	712.026		512	2905.03		512	3225.37		512	3378.14		512	3658.03		512	3699.66		512	3440.81		512	2969.57		512	2089.68
513	738.254		513	2921.69		513	3165.22		513	3257.92		513	3481.32		513	3496.21		513	3246.35		513	2744.13		513	1904.75
514	766.012		514	2920.16		514	3094.49		514	3137.89		514	3326.6		514	3294.49		514	3059.29		514	2523.95		514	1752.74
515	796.689		515	2907.56		515	3026.69		515	3022.32		515	3158.65		515	3100.51		515	2857.18		515	2312.28		515	1610.26
516	828.953		516	2881.66		516	2934.61		516	2898.42		516	2990.35		516	2910.47		516	2658.67		516	2111.69		516	1454.15
517	864.5		517	2846.03		517	2833.01		517	2755.97		517	2826.9		517	2716.63		517	2456.35		517	1921.59		517	1316.64
518	894.858		518	2821.5		518	2721.75		518	2623.19		518	2658.43		518	2525.84		518	2255.85		518	1748.44		518	1176.95
519	929.04		519	2782.64		519	2627.63		519	2488.75		519	2506.51		519	2325.61		519	2073.24		519	1595.71		519	1065.21
520	958.068		520	2744.6		520	2537.18		520	2344.86		520	2350.4		520	2156.64		520	1909.81		520	1463.16		520	959.16
521	982.544		521	2686.71		521	2424.43		521	2216.1		521	2204.62		521	1998.9		521	1759.48		521	1329.02		521	861.458
522	1005.51		522	2605.21		522	2311.69		522	2079.11		522	2063.21		522	1851.99		522	1596.58		522	1219.66		522	778.633
523	1026.13		523	2539.36		523	2191.66		523	1947.08		523	1911.67		523	1713.79		523	1477.68		523	1121.44		523	712.668
524	1045.89		524	2465.13		524	2082.45		524	1822.27		524	1779.32		524	1589.08		524	1351.2		524	1024.03		524	650.894
525	1066.41		525	2381.24		525	1973.64		525	1714.78		525	1636.56		525	1473.79		525	1246.84		525	937.375		525	592.454
526	1085.57		526	2293.15		526	1857.12		526	1598.26		526	1501.86		526	1369.6		526	1141.6		526	850.059		526	526.601
527	1099.46		527	2193.43		527	1726.95		527	1489.81		527	1378.95		527	1269		527	1036.22		527	769.654		527	481.992
528	1112.35		528	2106.14		528	1613.87		528	1391.69		528	1260.24		528	1160.69		528	938.702		528	701.369		528	432.802
529	1130.58		529	2003.49		529	1518.08		529	1299.59		529	1148.1		529	1058.66		529	853.308		529	634.416		529	394.678
530	1141.03		530	1905.23		530	1422.02		530	1197.92		530	1055.68		530	963.557		530	783.069		530	575.908		530	355.04
531	1149.26		531	1797.99		531	1306.86		531	1107.05		531	973.9		531	877.217		531	711.786		531	520.826		531	322.016
532	1155.33		532	1700.24		532	1204.86		532	1015.89		532	891.146		532	800.966		532	637.581		532	474.526		532	290.908
533	1156.55		533	1605.21		533	1107.65		533	927.101		533	817.822		533	727.662		533	581.954		533	432.124		533	266.251
534	1158.5		534	1508.82		534	1013.91		534	846.701		534	747.523		534	654.317		534	527.938		534	396.327		534	238.599
535	1155.87		535	1416.34		535	938.031		535	764.865		535	678.983		535	589.169		535	485.039		535	370.529		535	218.997
536	1150.23		536	1326.84		536	863.977		536	695.036		536	622.948		536	535.824		536	435.822		536	337.785		536	196.814
537	1142.24		537	1231.43		537	787.821		537	627.903		537	568.137		537	480.958		537	390.075		537	306.47		537	180.722
538	1144.12		538	1134.43		538	729.432		538	575.033		538	526.903		538	433.749		538	351.637		538	279.046		538	167.34
539	1136.77		539	1047.6		539	673.014		539	526.967		539	478.625		539	391.374		539	314.188		539	250.516		539	156.52
540	1120.79		540	962.603		540	615.873		540	475.756		540	435.056		540	356.815		540	287.662		540	228.378		540	146.568
541	1101.05		541	882.321		541	556.602		541	437.809		541	392.916		541	325.578		541	261.563		541	208.447		541	137.78
542	1077.23		542	814.25		542	511.175		542	398.882		542	349.672		542	303.649		542	236.067		542	189.742		542	126.151
543	1041.98		543	745.138		543	464.16		543	361.335		543	315.82		543	275.008		543	214.923		543	175.764		543	115.879
544	1010.07		544	686.634		544	419.838		544	333.671		544	282.839		544	246.983		544	194.895		544	160.096		544	106.031
545	974.922		545	627.751		545	383.497		545	302.887		545	258.606		545	224.128		545	181.334		545	149.878		545	94.6187
546	939.732		546	579.133		546	346.866		546	276.569		546	238.183		546	203.598		546	167.3		546	137.909		546	86.9751
547	912.343		547	531.329		547	311.917		547	247.852		547	215.909		547	185.657		547	155.975		547	122.903		547	79.9129
548	886.997		548	486.91		548	281.088		548	230.192		548	200.791		548	171.383		548	142.654		548	112.533		548	76.8558
549	854.668		549	449.249		549	253.983		549	208.874		549	177.14		549	156.717		549	133.099		549	102.314		549	73.7333
550	825.084		550	408.136		550	229.145		550	185.941		550	164.59		550	144.139		550	123.425		550	94.4501		550	69.5142
551	794.871		551	377.037		551	210.069		551	170.315		551	150.956		551	130.512		551	113.189		551	86.3697		551	64.7048
552	765.559		552	343.196		552	193.028		552	154.867		552	137.157		552	119.81		552	101.731		552	78.8302		552	60.4782
553	731.266		553	313.22		553	176.503		553	144.51		553	123.33		553	106.757		553	92.0865		553	71.5332		553	55.3426
554	700.798		554	281.873		554	163.835		554	135.3		554	111.035		554	95.4256		554	84.4107		554	67.3478		554	49.9884
555	668.888		555	252.869		555	149.203		555	126.06		555	102.886		555	88.5247		555	80.9768		555	64.411		555	45.2086
556	637.062		556	227.288		556	136.502		556	114.837		556	99.0753		556	81.7716		556	76.9377		556	60.2942		556	42.1165
557	603.826		557	204.979		557	124.122		557	107.106		557	88.6902		557	77.3151		557	69.1074		557	56.9295		557	40.7775
558	568.088		558	190.39		558	113.419		558	98.6788		558	82.8502		558	75.7843		558	63.9524		558	54.5884		558	40.758
559	534.34		559	172.458		559	106.192		559	85.0098		559	77.4648		559	73.2075		559	61.6856		559	50.3556		559	40.1465
560	501.643		560	156.288		560	99.6833		560	76.2814		560	76.8314		560	68.3926		560	57.0572		560	50.3566		560	39.6865
561	466.815		561	146.215		561	93.6999		561	68.8137		561	67.9931		561	62.1144		561	54.5377		561	48.8497		561	39.3706
562	436.54		562	134.967		562	85.3647		562	61.7694		562	61.6074		562	57.4838		562	49.2053		562	45.391		562	38.1136
563	408.994		563	129.146		563	78.0978		563	57.1553		563	55.5688		563	53.1189		563	45.6672		563	43.6513		563	36.4573
564	383.126		564	118.69		564	72.6602		564	53.728		564	51.4052		564	48.5423		564	42.3408		564	43.9977		564	35.5263
565	359.859		565	110.94		565	66.8319		565	50.4959		565	48.7868		565	46.5471		565	39.4159		565	42.45		565	34.6443
566	338.431		566	101.653		566	61.6624		566	46.76		566	47.8806		566	44.7659		566	37.2287		566	41.0232		566	31.0765
567	315.46		567	93.8278		567	57.2363		567	43.355		567	44.5623		567	43.8878		567	35.2111		567	37.7428		567	30.8731
568	295.618		568	86.0946		568	52.1084		568	41.6461		568	46.3197		568	43.5381		568	36.7482		568	34.8413		568	30.8223
569	275.437		569	77.7705		569	49.5011		569	38.7577		569	44.939		569	43.9885		569	37.5742		569	33.4642		569	30.4183
570	256.45		570	69.2215		570	46.8316		570	36.9182		570	43.7334		570	42.468		570	40.2665		570	33.3174		570	32.0213
571	236.581		571	60.4979		571	43.0215		571	35.9228		571	40.6661		571	40.0861		571	41.0508		571	35.2252		571	31.9509
572	218.699		572	58.2694		572	39.309		572	35.9342		572	36.8588		572	36.4604		572	42.9023		572	35.5957		572	31.3428
573	203.656		573	52.7925		573	36.6984		573	35.6148		573	35.3965		573	33.183		573	39.8947		573	35.3118		573	30.3986
574	187.778		574	48.2572		574	34.2431		574	36.8172		574	31.1046		574	31.6755		574	37.4512		574	32.8325		574	29.0495
575	174.797		575	45.294		575	32.1014		575	36.645		575	28.5086		575	30.3946		575	33.7799		575	32.1684		575	28.5092
576	163.086		576	42.0672		576	30.9879		576	35.5707		576	26.3095		576	30.4943		576	31.7273		576	30.7074		576	24.5227
577	150.761		577	38.5754		577	30.0824		577	33.3599		577	24.8125		577	30.1466		577	28.9773		577	27.7014		577	25.2685
578	139.932		578	37.0622		578	28.7081		578	33.6221		578	23.6599		578	27.8086		578	26.1973		578	26.1469		578	25.4815
579	131.149		579	35.4798		579	28.7565		579	31.5258		579	23.0267		579	29.411		579	24.7188		579	24.4698		579	25.5375
580	120.784		580	31.9663		580	27.8433		580	28.0508		580	23.1424		580	27.7444		580	23.9523		580	23.9198		580	24.9913
581	112.219		581	29.2907		581	25.6813		581	26.1001		581	21.8961		581	26.398		581	23.1013		581	25.648		581	25.3498
582	102.507		582	29.6461		582	25.183		582	24.5102		582	21.7377		582	25.8574		582	23.1933		582	26.2341		582	23.6988
583	94.9183		583	26.5371		583	24.843		583	21.3868		583	21.6999		583	25.8156		583	22.8054		583	24.6194		583	21.5077
584	87.364		584	26.2362		584	25.6273		584	20.4555		584	21.0118		584	25.0709		584	23.2801		584	22.0815		584	21.4472
585	79.6323		585	25.6573		585	23.909		585	20.1917		585	21.7594		585	24.3543		585	22.9319		585	22.1083		585	22.4793
586	71.2417		586	23.5373		586	24.2881		586	20.3136		586	22.0926		586	23.8126		586	24.637		586	21.4764		586	21.7877
587	65.2369		587	23.2775		587	24.3937		587	19.5321		587	21.1241		587	22.0083		587	23.6095		587	22.4713		587	24.4174
588	61.0886		588	20.7157		588	22.9368		588	20.6305		588	20.4528		588	21.1457		588	23.7364		588	21.2446		588	24.5796
589	57.7165		589	18.6499		589	21.6871		589	20.7505		589	20.8753		589	20.9694		589	23.3685		589	20.6189		589	24.1821
590	53.15		590	17.6984		590	19.3305		590	20.0286		590	20.7056		590	22.0812		590	24.1209		590	20.003		590	23.4853
591	52.0915		591	17.6062		591	16.2048		591	20.4447		591	21.1438		591	21.7815		591	23.0759		591	22.3462		591	24.0325
592	48.9065		592	17.1368		592	14.977		592	20.8475		592	21.1231		592	23.4577		592	21.4916		592	23.928		592	23.0251
593	47.111		593	16.6311		593	14.4593		593	20.1088		593	18.7064		593	23.1222		593	21.1523		593	24.607		593	21.0838
594	45.0277		594	16.6903		594	14.1894		594	19.8777		594	19.3149		594	22.5687		594	19.7049		594	24.428		594	22.2735
595	41.4658		595	16.12		595	14.6657		595	18.7991		595	19.5323		595	22.3387		595	18.0527		595	24.5382		595	22.0978
596	38.4748		596	15.5611		596	17.1286		596	18.0717		596	19.2811		596	21.5661		596	17.4088		596	22.4366		596	20.0612
597	36.278		597	14.3678		597	18.1115		597	17.0209		597	17.8306		597	20.021		597	14.9888		597	24.8108		597	19.5186
598	33.2857		598	12.7724		598	18.0709		598	16.2127		598	17.0541		598	20.1492		598	15.2728		598	23.7037		598	18.5146
599	30.2946		599	13.4804		599	19.8255		599	15.6812		599	16.6606		599	20.5483		599	15.2291		599	22.5919		599	17.7125
600	28.4428		600	15.7819		600	19.0226		600	16.2447		600	18.3105		600	22.9701		600	17.883		600	21.8167		600	16.8695
601	26.8286		601	15.2885		601	19.3203		601	18.0282		601	18.4225		601	20.0717		601	17.483		601	21.7871		601	17.9382
602	24.7049		602	13.8051		602	18.8442		602	18.4406		602	17.5511		602	18.3582		602	17.8567		602	19.6626		602	19.1008
603	23.2423		603	13.3773		603	18.1133		603	18.0798		603	18.4897		603	17.6816		603	18.9561		603	18.5006		603	18.6385
604	21.3882		604	12.7866		604	17.4012		604	16.1482		604	20.7826		604	16.2544		604	21.5724		604	17.3382		604	20.1016
605	20.1322		605	13.0273		605	17.7955		605	14.0676		605	21.8905		605	15.4099		605	22.6954		605	17.0342		605	20.5974
606	18.9301		606	13.3778		606	17.2745		606	13.1025		606	21.5879		606	15.5781		606	22.6409		606	16.4313		606	19.087
607	17.2675		607	12.5263		607	15.17		607	12.7197		607	20.9083		607	15.4456		607	22.4984		607	18.7907		607	19.7361
608	15.3615		608	14.0777		608	14.1924		608	11.6886		608	19.1014		608	17.3256		608	23.0981		608	19.1224		608	19.1965
609	13.8657		609	15.7662		609	14.7807		609	11.8235		609	16.8789		609	19.6631		609	21.9255		609	19.528		609	18.0453
610	13.2401		610	17.1217		610	13.1523		610	13.6556		610	15.7366		610	20.3741		610	21.3508		610	19.4003		610	16.7262
611	11.4695		611	16.9227		611	15.0965		611	15.5582		611	13.6219		611	20.2559		611	19.4482		611	19.316		611	17.3218
612	11.0158		612	16.0567		612	14.1724		612	16.4145		612	11.9968		612	20.1835		612	19.1527		612	18.5864		612	18.0361
613	10.6249		613	16.4141		613	15.0813		613	15.6213		613	13.1162		613	19.9434		613	18.3772		613	16.554		613	17.7075
614	9.95504		614	15.8044		614	16.1084		614	15.7195		614	10.7439		614	16.9933		614	19.6916		614	16.4018		614	18.0449
615	10.3441		615	16.0507		615	17.4211		615	16.5766		615	13.4382		615	15.8362		615	20.1384		615	19.1773		615	19.0027
616	10.6256		616	14.2449		616	17.7565		616	14.3574		616	15.4613		616	17.6251		616	20.6137		616	19.4455		616	17.0053
617	10.1296		617	14.5334		617	17.9839		617	13.8027		617	17.5733		617	18.945		617	19.915		617	18.5858		617	19.3398
618	9.00966		618	15.1048		618	17.7098		618	13.6828		618	18.5107		618	20.9154		618	19.3207		618	19.7806		618	19.1315
619	8.03587		619	16.1655		619	16.3511		619	14.5006		619	18.0193		619	19.8667		619	18.7381		619	19.5599		619	19.4201
620	7.13939		620	18.1766		620	15.3595		620	15.8516		620	18.2353		620	19.6582		620	17.7474		620	20.6132		620	21.6202
621	7.01621		621	20.4819		621	15.7581		621	16.5198		621	17.2974		621	22.1368		621	16.728		621	21.2396		621	21.5815
622	6.31481		622	22.6815		622	14.9195		622	16.2436		622	14.6904		622	23.147		622	15.4714		622	21.5808		622	22.3527
623	5.21999		623	24.4463		623	14.9499		623	15.1766		623	14.3908		623	23.0554		623	14.0294		623	20.4511		623	22.0993
624	5.04827		624	24.1866		624	15.3654		624	15.3212		624	11.881		624	19.7615		624	16.1187		624	20.7792		624	21.6008
625	4.89239		625	22.1742		625	17.3839		625	14.4349		625	13.7873		625	20.5316		625	17.6943		625	22.1712		625	21.2959
626	4.32851		626	17.2545		626	20.4492		626	12.7619		626	14.6275		626	22.5644		626	20.3306		626	21.0199		626	21.3167
627	2.76228		627	15.3943		627	22.0961		627	13.652		627	17.0331		627	22.8797		627	20.5167		627	22.4596		627	24.832
628	2.5407		628	12.5707		628	21.2996		628	15.0619		628	18.7733		628	21.4505		628	22.2072		628	25.3983		628	24.4169
629	2.5713		629	12.592		629	19.5387		629	15.6629		629	20.0838		629	19.8605		629	22.694		629	25.0679		629	27.4612
630	1.87769		630	13.2846		630	18.1855		630	14.2736		630	20.6341		630	19.3072		630	22.0859		630	26.9766		630	28.8603
631	1.45608		631	16.0495		631	15.9005		631	13.7988		631	18.8494		631	19.782		631	21.2539		631	25.3518		631	25.6495
632	0.68535		632	16.7371		632	15.7384		632	11.8171		632	17.0774		632	17.8226		632	19.5068		632	23.5692		632	23.9759
633	-0.54314		633	17.2686		633	12.98		633	11.7368		633	17.7601		633	16.9868		633	19.1678		633	24.0178		633	21.9461
634	-1.78862		634	17.806		634	12.4405		634	11.1208		634	17.248		634	14.2144		634	19.6541		634	24.6733		634	19.5216
635	-3.32952		635	15.4787		635	12.9554		635	9.27162		635	17.3536		635	13.2632		635	19.1478		635	26.2629		635	16.4034
636	-4.8013		636	12.318		636	14.4742		636	12.4422		636	17.0086		636	14.3222		636	18.5848		636	27.4671		636	13.3996
637	-6.11526		637	9.56365		637	14.9533		637	15.6851		637	15.9562		637	14.2312		637	16.4409		637	29.4602		637	12.2831
638	-6.55871		638	8.73516		638	15.3985		638	19.1155		638	15.7231		638	15.9369		638	14.4093		638	28.0791		638	12.8384
639	-7.58152		639	8.68927		639	14.4463		639	20.1798		639	15.598		639	17.3667		639	11.145		639	26.3686		639	15.3659
640	-8.6588		640	7.99692		640	12.2183		640	18.647		640	13.4517		640	17.4463		640	10.2046		640	22.7188		640	15.1282
641	-8.28563		641	7.68804		641	10.2977		641	17.8942		641	11.3874		641	18.7951		641	10.653		641	17.8624		641	15.2312
642	-7.43051		642	5.93605		642	10.8267		642	16.6354		642	9.36586		642	18.4058		642	12.0638		642	15.9159		642	13.8797
643	-7.57126		643	6.2831		643	8.49021		643	14.8463		643	9.61256		643	18.9513		643	13.0236		643	17.3029		643	14.8743
644	-7.75358		644	9.95669		644	8.07354		644	12.0689		644	9.33164		644	18.3149		644	14.0473		644	18.1386		644	14.952
645	-6.55449		645	10.1981		645	8.23566		645	10.3366		645	10.2841		645	15.0471		645	14.4542		645	20.3801		645	12.6621
646	-6.67218		646	10.689		646	7.89976		646	9.34415		646	10.2834		646	14.7819		646	13.6334		646	20.8197		646	12.7941
647	-7.0601		647	11.1311		647	7.75841		647	9.12985		647	10.0742		647	15.0718		647	12.0145		647	21.0696		647	13.2964
648	-7.71827		648	11.5246		648	7.81163		648	9.69369		648	9.65662		648	15.9168		648	9.59782		648	21.1296		648	14.1691
649	-8.64667		649	11.8695		649	8.0594		649	11.0357		649	9.0306		649	17.3169		649	6.38316		649	20.9999		649	15.4123
650	-9.84531		650	12.1657		650	8.50173		650	13.1558		650	8.19614		650	19.2721		650	2.37055		650	20.6804		650	17.0258

## Sheet: Fig. 1e
AuAg-D					2%RH					10%RH					15%RH					20%RH					30%RH					40%RH					50%RH					AuAg-H
Photon energy	Overall	Emitter I	Emitter II		Photon energy	Overall	Emitter I	Emitter II		Photon energy	Overall	Emitter I	Emitter II		Photon energy	Overall	Emitter I	Emitter II		Photon energy	Overall	Emitter I	Emitter II		Photon energy	Overall	Emitter I	Emitter II		Photon energy	Overall	Emitter I	Emitter II		Photon energy	Overall	Emitter I	Emitter II		Photon energy	Overall	Emitter I	Emitter II
1.90769	9.02061e-05	4.02825e-25	9.02061e-05		1.90769	5.44647e-09	5.09827e-14	5.44642e-09		1.90769	1.05819e-09	7.40117e-11	9.84179e-10		1.90769	3.32626e-11	4.32866e-14	3.32194e-11		1.90769	6.92013e-13	4.47765e-14	6.47237e-13		1.90769	1.6989e-13	6.11778e-14	1.08713e-13		1.90769	1.19084e-14	1.05358e-15	1.08548e-14		1.90769	1.17202e-13	1.19263e-16	1.17082e-13		1.90769	4.71529e-11	1.24057e-18	4.71529e-11
1.90889	9.5813e-05	4.9478e-25	9.5813e-05		1.91063	7.00186e-09	6.75877e-14	7.00179e-09		1.91063	1.36563e-09	9.26008e-11	1.27303e-09		1.91063	4.44694e-11	5.81602e-14	4.44113e-11		1.91063	9.6348e-13	6.07818e-14	9.02699e-13		1.91063	2.37591e-13	8.3329e-14	1.54262e-13		1.91063	1.73102e-14	1.48904e-15	1.58212e-14		1.91063	1.66253e-13	1.71663e-16	1.66082e-13		1.91063	6.19265e-11	1.8486e-18	6.19265e-11
1.91008	0.000101751	6.07495e-25	0.000101751		1.91358	8.99511e-09	8.95669e-14	8.99502e-09		1.91358	1.76142e-09	1.15821e-10	1.64559e-09		1.91358	5.9411e-11	7.8111e-14	5.93329e-11		1.91358	1.34047e-12	8.24698e-14	1.258e-12		1.91358	3.3216e-13	1.13446e-13	2.18714e-13		1.91358	2.51422e-14	2.10338e-15	2.30388e-14		1.91358	2.3563e-13	2.46954e-16	2.35383e-13		1.91358	8.12763e-11	2.75317e-18	8.12763e-11
1.91063	0.000104618	6.67946e-25	0.000104618		1.91654	1.15476e-08	1.18648e-13	1.15475e-08		1.91654	2.27064e-09	1.44816e-10	2.12583e-09		1.91654	7.93175e-11	1.0486e-13	7.92126e-11		1.91654	1.86358e-12	1.11844e-13	1.75173e-12		1.91654	4.64205e-13	1.54373e-13	3.09832e-13		1.91654	3.64877e-14	2.96961e-15	3.35181e-14		1.91654	3.33664e-13	3.55077e-16	3.33309e-13		1.91654	1.06602e-10	4.09811e-18	1.06602e-10
1.91127	0.00010804	7.45601e-25	0.00010804		1.9195	1.48136e-08	1.57109e-13	1.48135e-08		1.9195	2.92541e-09	1.81009e-10	2.7444e-09		1.9195	1.05819e-10	1.40706e-13	1.05678e-10		1.9195	2.58887e-12	1.51606e-13	2.43726e-12		1.9195	6.48496e-13	2.09959e-13	4.38537e-13		1.9195	5.29083e-14	4.19031e-15	4.8718e-14		1.9195	4.72064e-13	5.10259e-16	4.71553e-13		1.9195	1.39726e-10	6.09665e-18	1.39726e-10
1.91247	0.000114698	9.14753e-25	0.000114698		1.92248	1.89895e-08	2.07954e-13	1.89893e-08		1.92248	3.76678e-09	2.2617e-10	3.54061e-09		1.92248	1.41073e-10	1.8872e-13	1.40884e-10		1.92248	3.59368e-12	2.05404e-13	3.38828e-12		1.92248	9.05581e-13	2.85416e-13	6.20166e-13		1.92248	7.66526e-14	5.90952e-15	7.0743e-14		1.92248	6.67266e-13	7.32851e-16	6.66533e-13		1.92248	1.83019e-10	9.06465e-18	1.83019e-10
1.91358	0.000121264	1.10671e-24	0.000121264		1.92547	2.43245e-08	2.75142e-13	2.43243e-08		1.92547	4.84723e-09	2.82498e-10	4.56473e-09		1.92547	1.87934e-10	2.53002e-13	1.87681e-10		1.92547	4.98457e-12	2.78154e-13	4.70642e-12		1.92547	1.26404e-12	3.87789e-13	8.76247e-13		1.92547	1.10955e-13	8.32941e-15	1.02626e-13		1.92547	9.42321e-13	1.05195e-15	9.41269e-13		1.92547	2.39561e-10	1.34697e-17	2.39561e-10
1.91366	0.000121746	1.12185e-24	0.000121746		1.92846	3.11349e-08	3.63885e-13	3.11346e-08		1.92846	6.23376e-09	3.5273e-10	5.88103e-09		1.92846	2.50176e-10	3.3902e-13	2.49837e-10		1.92846	6.90827e-12	3.76478e-13	6.53179e-12		1.92846	1.76357e-12	5.26605e-13	1.23696e-12		1.92846	1.60465e-13	1.17335e-14	1.48732e-13		1.92846	1.32952e-12	1.5091e-15	1.32801e-12		1.92846	3.13353e-10	2.00036e-17	3.13353e-10
1.91485	0.000129206	1.37531e-24	0.000129206		1.93146	3.98217e-08	4.81047e-13	3.98212e-08		1.93146	8.0119e-09	4.40261e-10	7.57164e-09		1.93146	3.3278e-10	4.54066e-13	3.32326e-10		1.93146	9.5666e-12	5.09294e-13	9.05731e-12		1.93146	2.45931e-12	7.1473e-13	1.74458e-12		1.93146	2.31855e-13	1.65192e-14	2.15335e-13		1.93146	1.87404e-12	2.16365e-15	1.87188e-12		1.93146	4.09584e-10	2.96891e-17	4.09584e-10
1.91605	0.0001371	1.68539e-24	0.0001371		1.93448	5.08926e-08	6.35655e-13	5.0892e-08		1.93448	1.02907e-08	5.49311e-10	9.74134e-09		1.93448	4.42322e-10	6.07856e-13	4.41714e-10		1.93448	1.32369e-11	6.88601e-13	1.25483e-11		1.93448	3.42777e-12	9.6953e-13	2.45824e-12		1.93448	3.34692e-13	2.3243e-14	3.11449e-13		1.93448	2.63905e-12	3.10024e-15	2.63595e-12		1.93448	5.34983e-10	4.4037e-17	5.34983e-10
1.91654	0.000140479	1.83224e-24	0.000140479		1.9375	6.49904e-08	8.39585e-13	6.49895e-08		1.9375	1.32089e-08	6.85113e-10	1.25238e-08		1.9375	5.87464e-10	8.1333e-13	5.86651e-10		1.9375	1.82999e-11	9.30538e-13	1.73694e-11		1.9375	4.77504e-12	1.31444e-12	3.46061e-12		1.9375	4.82684e-13	3.26838e-14	4.5e-13		1.9375	3.71272e-12	4.43953e-15	3.70828e-12		1.9375	6.98266e-10	6.52778e-17	6.98266e-10
1.91724	0.000145451	2.06459e-24	0.000145451		1.94053	8.29273e-08	1.10844e-12	8.29262e-08		1.94053	1.69435e-08	8.5416e-10	1.60894e-08		1.94053	7.79619e-10	1.08771e-12	7.78531e-10		1.94053	2.52778e-11	1.25679e-12	2.4021e-11		1.94053	6.6481e-12	1.78104e-12	4.86706e-12		1.94053	6.95439e-13	4.59311e-14	6.49508e-13		1.94053	5.21806e-12	6.35343e-15	5.2117e-12		1.94053	9.1071e-10	9.67023e-17	9.1071e-10
1.91843	0.000154286	2.52814e-24	0.000154286		1.94357	1.05729e-07	1.46272e-12	1.05728e-07		1.94357	2.17192e-08	1.0645e-09	2.06547e-08		1.94357	1.0338e-09	1.4539e-12	1.03234e-09		1.94357	3.48859e-11	1.69649e-12	3.31894e-11		1.94357	9.25042e-12	2.41188e-12	6.83853e-12		1.94357	1.00098e-12	6.45073e-14	9.36475e-13		1.94357	7.32639e-12	9.08665e-15	7.31731e-12		1.94357	1.1869e-09	1.43161e-16	1.1869e-09
1.9195	0.000162646	3.031e-24	0.000162646		1.94662	1.34691e-07	1.92933e-12	1.34689e-07		1.94662	2.78219e-08	1.32612e-09	2.64957e-08		1.94662	1.36974e-09	1.94236e-12	1.3678e-09		1.94662	4.81034e-11	2.28871e-12	4.58147e-11		1.94662	1.28634e-11	3.26426e-12	9.59918e-12		1.94662	1.43932e-12	9.05389e-14	1.34878e-12		1.94662	1.02761e-11	1.29873e-14	1.02632e-11		1.94662	1.54567e-09	2.118e-16	1.54567e-09
1.91963	0.000163631	3.09459e-24	0.000163631		1.94969	1.71443e-07	2.54358e-12	1.7144e-07		1.94969	3.56141e-08	1.65136e-09	3.39627e-08		1.94969	1.81335e-09	2.59355e-12	1.81076e-09		1.94969	6.62688e-11	3.08591e-12	6.31829e-11		1.94969	1.78762e-11	4.41526e-12	1.34609e-11		1.94969	2.06749e-12	1.26993e-13	1.9405e-12		1.94969	1.43987e-11	1.85501e-14	1.43801e-11		1.94969	2.01133e-09	3.13137e-16	2.01133e-09
1.92082	0.000173512	3.7865e-24	0.000173512		1.95276	2.1804e-07	3.35177e-12	2.18036e-07		1.95276	4.5556e-08	2.05552e-09	4.35005e-08		1.95276	2.39863e-09	3.46116e-12	2.39517e-09		1.95276	9.12104e-11	4.15834e-12	8.70521e-11		1.95276	2.48257e-11	5.96849e-12	1.88572e-11		1.95276	2.96673e-12	1.78008e-13	2.78872e-12		1.95276	2.0154e-11	2.6478e-14	2.01275e-11		1.95276	2.61522e-09	4.6264e-16	2.61522e-09
1.92201	0.000183959	4.63134e-24	0.000183959		1.95584	2.77065e-07	4.41459e-12	2.7706e-07		1.95584	5.82308e-08	2.55753e-09	5.56733e-08		1.95584	3.17012e-09	4.61647e-12	3.16551e-09		1.95584	1.25422e-10	5.60012e-12	1.19822e-10		1.95584	3.4453e-11	8.06317e-12	2.63898e-11		1.95584	4.25257e-12	2.4935e-13	4.00322e-12		1.95584	2.81799e-11	3.77684e-14	2.81421e-11		1.95584	3.39773e-09	6.83045e-16	3.39773e-09
1.92248	0.000188201	5.00998e-24	0.000188201		1.95893	3.51764e-07	5.81149e-12	3.51758e-07		1.95893	7.43767e-08	3.18079e-09	7.11959e-08		1.95893	4.18617e-09	6.15395e-12	4.18001e-09		1.95893	1.72303e-10	7.53724e-12	1.64766e-10		1.95893	4.77793e-11	1.08862e-11	3.68931e-11		1.95893	6.08915e-12	3.49045e-13	5.74011e-12		1.95893	3.93595e-11	5.38358e-14	3.93057e-11		1.95893	4.41081e-09	1.00774e-15	4.41081e-09
1.92321	0.000195003	5.66252e-24	0.000195003		1.95901	3.54131e-07	5.85659e-12	3.54125e-07		1.96203	9.49275e-08	3.95422e-09	9.09733e-08		1.96203	5.52304e-09	8.1988e-12	5.51485e-09		1.96203	2.36479e-10	1.01382e-11	2.2634e-10		1.96203	6.62109e-11	1.46882e-11	5.15227e-11		1.96203	8.70936e-12	4.88263e-13	8.22109e-12		1.96203	5.49145e-11	7.66845e-14	5.48378e-11		1.96203	5.72128e-09	1.48569e-15	5.72128e-09
1.9244	0.000206675	6.92065e-24	0.000206675		1.96021	3.88162e-07	6.51027e-12	3.88155e-07		1.96513	1.21064e-07	4.91354e-09	1.1615e-07		1.96513	7.28042e-09	1.09168e-11	7.2695e-09		1.96513	3.2424e-10	1.36281e-11	3.10612e-10		1.96513	9.16819e-11	1.98053e-11	7.18767e-11		1.96513	1.24432e-11	6.82527e-13	1.17606e-11		1.96513	7.6532e-11	1.09152e-13	7.64229e-11		1.96513	7.41493e-09	2.18873e-15	7.41492e-09
1.92547	0.000217644	8.2742e-24	0.000217644		1.9614	4.25359e-07	7.23542e-12	4.25352e-07		1.96825	1.54275e-07	6.10287e-09	1.48172e-07		1.96825	9.58837e-09	1.45272e-11	9.57384e-09		1.96825	4.44129e-10	1.83077e-11	4.25821e-10		1.96825	1.26851e-10	2.66875e-11	1.00163e-10		1.96825	1.77575e-11	9.534e-13	1.68041e-11		1.96825	1.0654e-10	1.55254e-13	1.06385e-10		1.96825	9.60185e-09	3.22202e-15	9.60184e-09
1.92559	0.00021901	8.45508e-24	0.00021901		1.96203	4.46212e-07	7.64652e-12	4.46204e-07		1.97138	1.9644e-07	7.57662e-09	1.88863e-07		1.97138	1.26165e-08	1.932e-11	1.25972e-08		1.97138	6.07732e-10	2.45783e-11	5.83154e-10		1.97138	1.75366e-10	3.59373e-11	1.39428e-10		1.97138	2.53125e-11	1.33081e-12	2.39816e-11		1.97138	1.48145e-10	2.20663e-13	1.47925e-10		1.97138	1.24231e-08	4.73952e-15	1.24231e-08
1.92679	0.000232042	1.03258e-23	0.000232042		1.96259	4.66008e-07	8.0397e-12	4.66e-07		1.97452	2.49927e-07	9.40191e-09	2.40525e-07		1.97452	1.65856e-08	2.56784e-11	1.65599e-08		1.97452	8.30749e-10	3.29749e-11	7.97775e-10		1.97452	2.42231e-10	4.83601e-11	1.93871e-10		1.97452	3.60394e-11	1.85623e-12	3.41831e-11		1.97452	2.05761e-10	3.13393e-13	2.05448e-10		1.97452	1.60595e-08	6.96631e-15	1.60595e-08
1.92798	0.000245808	1.26055e-23	0.000245808		1.96379	5.10419e-07	8.93154e-12	5.1041e-07		1.97767	3.17717e-07	1.16614e-08	3.06055e-07		1.97767	2.1783e-08	3.41083e-11	2.17489e-08		1.97767	1.13442e-09	4.42104e-11	1.09021e-09		1.97767	3.34299e-10	6.50323e-11	2.69267e-10		1.97767	5.12511e-11	2.58716e-12	4.86639e-11		1.97767	2.8545e-10	4.4475e-13	2.85005e-10		1.97767	2.0742e-08	1.02313e-14	2.0742e-08
1.92846	0.000251543	1.36537e-23	0.000251543		1.96498	5.58926e-07	9.92029e-12	5.58916e-07		1.9805	3.93486e-07	1.41323e-08	3.79354e-07		1.98083	2.8582e-08	4.52769e-11	2.85367e-08		1.98083	1.54747e-09	5.92339e-11	1.48823e-09		1.98083	4.60948e-10	8.73911e-11	3.73556e-10		1.98083	7.27953e-11	3.60315e-12	6.91922e-11		1.98083	3.95533e-10	6.30674e-13	3.94902e-10		1.97811	2.14896e-08	1.07906e-14	2.14896e-08
1.92918	0.000260348	1.53827e-23	0.000260348		1.96513	5.65516e-07	1.00557e-11	5.65506e-07		1.98083	4.03556e-07	1.4457e-08	3.89098e-07		1.984	3.74671e-08	6.00641e-11	3.7407e-08		1.984	2.10863e-09	7.93078e-11	2.02932e-09		1.984	6.34991e-10	1.17353e-10	5.17638e-10		1.984	1.03269e-10	5.01424e-12	9.82549e-11		1.984	5.4741e-10	8.93615e-13	5.46516e-10		1.9793	2.36651e-08	1.24748e-14	2.36651e-08
1.93037	0.000275702	1.87646e-23	0.000275702		1.96617	6.11894e-07	1.10162e-11	6.11883e-07		1.98169	4.3054e-07	1.53235e-08	4.15217e-07		1.98718	4.90663e-08	7.96288e-11	4.89867e-08		1.98718	2.87015e-09	1.0611e-10	2.76404e-09		1.98718	8.73924e-10	1.57474e-10	7.16449e-10		1.98718	1.46317e-10	6.97243e-12	1.39345e-10		1.98718	7.56682e-10	1.26516e-12	7.55417e-10		1.9805	2.60546e-08	1.44177e-14	2.60546e-08
1.93146	0.000290546	2.25114e-23	0.000290546		1.96737	6.6972e-07	1.22307e-11	6.69708e-07		1.98288	4.70975e-07	1.66124e-08	4.54363e-07		1.99037	6.4193e-08	1.05496e-10	6.40875e-08		1.99037	3.90238e-09	1.41869e-10	3.76051e-09		1.99037	1.20159e-09	2.11156e-10	9.90437e-10		1.99037	2.07048e-10	9.68756e-12	1.97361e-10		1.99037	1.04467e-09	1.78973e-12	1.04288e-09		1.98083	2.6766e-08	1.50143e-14	2.6766e-08
1.93156	0.000291913	2.28813e-23	0.000291913		1.96825	7.16074e-07	1.32171e-11	7.16061e-07		1.984	5.1215e-07	1.79141e-08	4.94236e-07		1.99357	8.38989e-08	1.39673e-10	8.37592e-08		1.99357	5.29988e-09	1.89542e-10	5.11034e-09		1.99357	1.65048e-09	2.82927e-10	1.36755e-09		1.99357	2.92609e-10	1.3449e-11	2.7916e-10		1.99357	1.44045e-09	2.52969e-12	1.43792e-09		1.98169	2.86783e-08	1.66583e-14	2.86783e-08
1.93276	0.000309025	2.78904e-23	0.000309025		1.96856	7.32833e-07	1.35764e-11	7.3282e-07		1.98408	5.1509e-07	1.80067e-08	4.97083e-07		1.99601	1.02789e-07	1.72849e-10	1.02617e-07		1.99678	7.18965e-09	2.53047e-10	6.9366e-09		1.99678	2.26474e-09	3.78805e-10	1.88594e-09		1.99678	4.12988e-10	1.86556e-11	3.94333e-10		1.99678	1.98367e-09	3.57257e-12	1.9801e-09		1.98288	3.15585e-08	1.92416e-14	3.15585e-08
1.93395	0.000327086	3.39831e-23	0.000327086		1.96975	8.017e-07	1.50669e-11	8.01685e-07		1.98527	5.63207e-07	1.95147e-08	5.43692e-07		1.99678	1.09543e-07	1.84794e-10	1.09358e-07		2	9.74196e-09	3.37577e-10	9.40439e-09		2	3.10437e-09	5.06782e-10	2.59759e-09		2	5.82119e-10	2.58559e-11	5.56263e-10		2	2.72823e-09	5.04106e-12	2.72319e-09		1.984	3.45083e-08	2.20155e-14	3.45083e-08
1.93448	0.000335392	3.7083e-23	0.000335392		1.97095	8.76825e-07	1.67178e-11	8.76809e-07		1.98646	6.15677e-07	2.11455e-08	5.94532e-07		1.9972	1.13468e-07	1.91757e-10	1.13277e-07		2.00323	1.31849e-08	4.50002e-10	1.27349e-08		2.00323	4.25075e-09	6.77465e-10	3.57329e-09		2.00323	8.1941e-10	3.58048e-11	7.83606e-10		2.00323	3.74736e-09	7.10696e-12	3.74026e-09		1.98408	3.47195e-08	2.2219e-14	3.47195e-08
1.93514	0.000346145	4.1391e-23	0.000346145		1.97138	9.05888e-07	1.73629e-11	9.0587e-07		1.98718	6.49406e-07	2.21869e-08	6.27219e-07		1.9984	1.25224e-07	2.12687e-10	1.25012e-07		2.00647	1.78233e-08	5.99407e-10	1.72239e-08		2.00647	5.81411e-09	9.04915e-10	4.90919e-09		2.00647	1.15186e-09	4.95388e-11	1.10232e-09		2.00647	5.1404e-09	1.00106e-11	5.13039e-09		1.98527	3.81878e-08	2.56497e-14	3.81878e-08
1.93634	0.000366253	5.03943e-23	0.000366253		1.97214	9.58758e-07	1.85456e-11	9.5874e-07		1.98766	6.72881e-07	2.29087e-08	6.49973e-07		1.99959	1.38162e-07	2.35849e-10	1.37926e-07		2.00972	2.40643e-08	7.97789e-10	2.32666e-08		2.00972	7.94357e-09	1.20775e-09	6.73582e-09		2.00972	1.61694e-09	6.84804e-11	1.54846e-09		2.00972	7.04186e-09	1.4088e-11	7.02777e-09		1.98646	4.19923e-08	2.96014e-14	4.19922e-08
1.9375	0.000386921	6.10325e-23	0.000386921		1.97333	1.04809e-06	2.05692e-11	1.04807e-06		1.98885	7.35231e-07	2.48149e-08	7.10416e-07		2	1.42878e-07	2.44322e-10	1.42633e-07		2.01299	3.2451e-08	1.06098e-09	3.13901e-08		2.01299	1.08406e-08	1.61062e-09	9.22997e-09		2.01299	2.26662e-09	9.45798e-11	2.17204e-09		2.01299	9.63358e-09	1.98079e-11	9.61378e-09		1.98718	4.44493e-08	3.22546e-14	4.44493e-08
1.93753	0.000387465	6.13326e-23	0.000387465		1.97452	1.14496e-06	2.27968e-11	1.14493e-06		1.99004	8.03174e-07	2.68751e-08	7.76299e-07		2.00079	1.52397e-07	2.61476e-10	1.52136e-07		2.01626	4.37062e-08	1.40987e-09	4.22964e-08		2.01626	1.47769e-08	2.14607e-09	1.26309e-08		2.01626	3.17281e-09	1.30508e-10	3.04231e-09		2.01626	1.31611e-08	2.78244e-11	1.31333e-08		1.98766	4.61645e-08	3.41522e-14	4.61645e-08
1.93872	0.000409837	7.46166e-23	0.000409837		1.97453	1.14547e-06	2.28088e-11	1.14545e-06		1.99037	8.22724e-07	2.7465e-08	7.95259e-07		2.00198	1.68055e-07	2.89825e-10	1.67765e-07		2.01749	4.88715e-08	1.5687e-09	4.73028e-08		2.01954	2.01187e-08	2.85713e-09	1.72616e-08		2.01954	4.43489e-09	1.79917e-10	4.25497e-09		2.0163	1.32121e-08	2.7942e-11	1.31842e-08		1.98885	5.07389e-08	3.9391e-14	5.07388e-08
1.93992	0.000433429	9.07431e-23	0.000433429		1.97572	1.2516e-06	2.52871e-11	1.25158e-06		1.99124	8.77193e-07	2.91016e-08	8.48092e-07		2.00317	1.85273e-07	3.21176e-10	1.84952e-07		2.01869	5.44297e-08	1.73889e-09	5.26908e-08		2.02284	2.73583e-08	3.80052e-09	2.35578e-08		2.02284	6.18989e-09	2.47801e-10	5.94209e-09		2.01749	1.47951e-08	3.16118e-11	1.47635e-08		1.99004	5.57529e-08	4.54203e-14	5.57529e-08
1.94053	0.000446086	1.00359e-22	0.000446086		1.97692	1.36723e-06	2.80289e-11	1.3672e-06		1.99243	9.57814e-07	3.15072e-08	9.26306e-07		2.00323	1.86162e-07	3.22798e-10	1.85839e-07		2.01954	5.8791e-08	1.87194e-09	5.6919e-08		2.02346	2.89895e-08	4.01055e-09	2.49789e-08		2.02614	8.62656e-09	3.40972e-10	8.28559e-09		2.01869	1.65624e-08	3.57538e-11	1.65267e-08		1.99037	5.7201e-08	4.72157e-14	5.7201e-08
1.94111	0.000458302	1.10313e-22	0.000458302		1.97767	1.44576e-06	2.99145e-11	1.44573e-06		1.99357	1.04137e-06	3.39813e-08	1.00739e-06		2.00437	2.04203e-07	3.5584e-10	2.03847e-07		2.01988	6.06021e-08	1.92708e-09	5.8675e-08		2.02466	3.23813e-08	4.44475e-09	2.79365e-08		2.02946	1.20043e-08	4.68722e-10	1.15356e-08		2.01954	1.79552e-08	3.90484e-11	1.79161e-08		1.99124	6.12475e-08	5.23573e-14	6.12474e-08
1.9423	0.000484521	1.34051e-22	0.000484521		1.97811	1.49317e-06	3.10617e-11	1.49314e-06		1.99362	1.0456e-06	3.41061e-08	1.0115e-06		2.00556	2.25008e-07	3.94158e-10	2.24614e-07		2.02107	6.74546e-08	2.13515e-09	6.53194e-08		2.02585	3.61593e-08	4.92481e-09	3.12345e-08		2.03062	1.34709e-08	5.23814e-10	1.29471e-08		2.01988	1.8535e-08	4.04275e-11	1.84946e-08		1.99243	6.72671e-08	6.03363e-14	6.72671e-08
1.9435	0.000512156	1.62836e-22	0.000512156		1.9793	1.63033e-06	3.44156e-11	1.63029e-06		1.99482	1.14118e-06	3.69131e-08	1.10426e-06		2.00647	2.42302e-07	4.26174e-10	2.41876e-07		2.02227	7.50597e-08	2.36514e-09	7.26946e-08		2.02614	3.7157e-08	5.05101e-09	3.2106e-08		2.03182	1.51574e-08	5.86936e-10	1.45705e-08		2.02107	2.07359e-08	4.56998e-11	2.06902e-08		1.99357	7.35417e-08	6.90573e-14	7.35416e-08
1.94357	0.000513972	1.64872e-22	0.000513972		1.9805	1.77965e-06	3.81237e-11	1.77961e-06		1.99601	1.2452e-06	3.99445e-08	1.20525e-06		2.00675	2.47868e-07	4.36507e-10	2.47431e-07		2.02284	7.8981e-08	2.48338e-09	7.64976e-08		2.02704	4.03663e-08	5.45543e-09	3.49109e-08		2.03279	1.66791e-08	6.43704e-10	1.60354e-08		2.02227	2.31907e-08	5.16457e-11	2.31391e-08		1.99362	7.38604e-08	6.9511e-14	7.38603e-08
1.94469	0.000541276	1.97726e-22	0.000541276		1.98083	1.82386e-06	3.92325e-11	1.82382e-06		1.99678	1.31693e-06	4.20218e-08	1.27491e-06		2.00795	2.7298e-07	4.833e-10	2.72496e-07		2.02346	8.34976e-08	2.6193e-09	8.08783e-08		2.02824	4.50495e-08	6.04179e-09	3.90077e-08		2.03301	1.70493e-08	6.57493e-10	1.63918e-08		2.02284	2.4461e-08	5.47477e-11	2.44063e-08		1.99482	8.10801e-08	8.00575e-14	8.108e-08
1.94588	0.000571956	2.4e-22	0.000571956		1.98169	1.94218e-06	4.22228e-11	1.94213e-06		1.9972	1.35839e-06	4.32176e-08	1.31517e-06		2.00914	3.00557e-07	5.34991e-10	3.00022e-07		2.02466	9.28567e-08	2.90011e-09	8.99566e-08		2.02943	5.02613e-08	6.68961e-09	4.35717e-08		2.0342	1.91709e-08	7.3634e-10	1.84345e-08		2.02346	2.59279e-08	5.83494e-11	2.58695e-08		1.99601	8.89837e-08	9.21775e-14	8.89836e-08
1.94662	0.000591809	2.70604e-22	0.000591809		1.98288	2.11903e-06	4.6753e-11	2.11898e-06		1.9984	1.48153e-06	4.67511e-08	1.43477e-06		2.00972	3.15034e-07	5.62245e-10	3.14472e-07		2.02585	1.03234e-07	3.21027e-09	1.00024e-07		2.02946	5.04018e-08	6.70701e-09	4.36948e-08		2.0354	2.15492e-08	8.24428e-10	2.07248e-08		2.02466	2.89789e-08	6.59054e-11	2.8913e-08		1.99678	9.44601e-08	1.00915e-13	9.446e-08
1.94708	0.000604275	2.91201e-22	0.000604275		1.984	2.29863e-06	5.14232e-11	2.29858e-06		1.99959	1.61545e-06	5.05651e-08	1.56489e-06		2.01033	3.30835e-07	5.9208e-10	3.30243e-07		2.02614	1.05967e-07	3.29176e-09	1.02675e-07		2.03062	5.60595e-08	7.40514e-09	4.86544e-08		2.03612	2.31384e-08	8.83131e-10	2.22552e-08		2.02585	3.23786e-08	7.44196e-11	3.23042e-08		1.9972	9.76339e-08	1.06102e-13	9.76338e-08
1.94827	0.000638314	3.5319e-22	0.000638314		1.98408	2.31143e-06	5.17587e-11	2.31138e-06		2	1.66388e-06	5.19374e-08	1.61195e-06		2.01153	3.64068e-07	6.55118e-10	3.63413e-07		2.02704	1.14738e-07	3.55278e-09	1.11185e-07		2.03182	6.25082e-08	8.19527e-09	5.4313e-08		2.03659	2.42144e-08	9.22812e-10	2.32916e-08		2.02614	3.32766e-08	7.66841e-11	3.31999e-08		1.9984	1.07099e-07	1.22093e-13	1.07099e-07
1.94946	0.000674157	4.28211e-22	0.000674157		1.98527	2.52069e-06	5.72885e-11	2.52063e-06		2.00079	1.76108e-06	5.46811e-08	1.7064e-06		2.01272	4.00535e-07	7.24707e-10	3.9981e-07		2.02824	1.27485e-07	3.93093e-09	1.23554e-07		2.03279	6.828e-08	8.89795e-09	5.9382e-08		2.03778	2.72e-08	1.03267e-09	2.61674e-08		2.02704	3.61656e-08	8.4011e-11	3.60816e-08		1.99959	1.17453e-07	1.40455e-13	1.17453e-07
1.94969	0.00068099	4.43718e-22	0.00068099		1.98646	2.74823e-06	6.33962e-11	2.74816e-06		2.00198	1.91939e-06	5.91223e-08	1.86027e-06		2.01299	4.09153e-07	7.41213e-10	4.08412e-07		2.02943	1.41607e-07	4.34832e-09	1.37259e-07		2.03301	6.96782e-08	9.06758e-09	6.06106e-08		2.03898	3.05435e-08	1.1553e-09	2.93882e-08		2.02824	4.03827e-08	9.48128e-11	4.02878e-08		2	1.21211e-07	1.47337e-13	1.21211e-07
1.95066	0.000711895	5.18969e-22	0.000711895		1.98718	2.89416e-06	6.73625e-11	2.89409e-06		2.00317	2.09146e-06	6.39136e-08	2.02754e-06		2.01391	4.4054e-07	8.01512e-10	4.39739e-07		2.02946	1.41987e-07	4.35953e-09	1.37628e-07		2.0342	7.76477e-08	1.00304e-08	6.76173e-08		2.03947	3.20487e-08	1.21039e-09	3.08383e-08		2.02943	4.50771e-08	1.06974e-10	4.49701e-08		2.00079	1.28776e-07	1.61531e-13	1.28776e-07
1.95185	0.000751619	6.28721e-22	0.000751619		1.98766	2.99558e-06	7.01407e-11	2.99551e-06		2.00323	2.10028e-06	6.41583e-08	2.03612e-06		2.01511	4.84415e-07	8.86262e-10	4.83529e-07		2.03062	1.57247e-07	4.80892e-09	1.52438e-07		2.0354	8.65031e-08	1.10928e-08	7.54103e-08		2.04017	3.42864e-08	1.29216e-09	3.29943e-08		2.02946	4.52036e-08	1.07304e-10	4.50963e-08		2.00198	1.41157e-07	1.85715e-13	1.41157e-07
1.95276	0.000783092	7.26873e-22	0.000783092		1.98885	3.2644e-06	7.75867e-11	3.26432e-06		2.00437	2.27842e-06	6.90815e-08	2.20934e-06		2.01626	5.30805e-07	9.76412e-10	5.29829e-07		2.03182	1.74563e-07	5.31708e-09	1.69246e-07		2.03612	9.23789e-08	1.17938e-08	8.05851e-08		2.04136	3.8475e-08	1.44485e-09	3.70302e-08		2.03062	5.03012e-08	1.20663e-10	5.01805e-08		2.00317	1.5469e-07	2.13459e-13	1.5469e-07
1.95305	0.000793429	7.61394e-22	0.000793429		1.99004	3.55648e-06	8.58056e-11	3.55639e-06		2.00556	2.48152e-06	7.4655e-08	2.40686e-06		2.0163	5.32522e-07	9.79758e-10	5.31542e-07		2.03279	1.89998e-07	5.76862e-09	1.84229e-07		2.03659	9.634e-08	1.22648e-08	8.40751e-08		2.04256	4.31608e-08	1.61517e-09	4.15456e-08		2.03182	5.61128e-08	1.36067e-10	5.59768e-08		2.00323	1.55386e-07	2.14922e-13	1.55386e-07
1.95424	0.000837424	9.2171e-22	0.000837424		1.99037	3.64037e-06	8.81899e-11	3.64028e-06		2.00647	2.64863e-06	7.92117e-08	2.56941e-06		2.01749	5.85253e-07	1.08288e-09	5.8417e-07		2.03301	1.93728e-07	5.87758e-09	1.87851e-07		2.03778	1.07264e-07	1.35575e-08	9.37062e-08		2.04283	4.43197e-08	1.65721e-09	4.26625e-08		2.03279	6.13155e-08	1.50001e-10	6.11655e-08		2.00437	1.69479e-07	2.45276e-13	1.69479e-07
1.95543	0.000883711	1.11535e-21	0.000883711		1.99124	3.87376e-06	9.48758e-11	3.87366e-06		2.00675	2.7021e-06	8.06646e-08	2.62143e-06		2.01869	6.43039e-07	1.19659e-09	6.41842e-07		2.0342	2.14934e-07	6.49566e-09	2.08438e-07		2.03898	1.19391e-07	1.49829e-08	1.04408e-07		2.04375	4.84009e-08	1.80509e-09	4.65958e-08		2.03301	6.2576e-08	1.53396e-10	6.24226e-08		2.00556	1.85637e-07	2.81753e-13	1.85636e-07
1.95584	0.000899902	1.18955e-21	0.000899902		1.99243	4.21832e-06	1.04883e-10	4.21821e-06		2.00795	2.94161e-06	8.71434e-08	2.85446e-06		2.01954	6.87859e-07	1.28526e-09	6.86573e-07		2.0354	2.38391e-07	7.17708e-09	2.31214e-07		2.03947	1.24817e-07	1.56178e-08	1.09199e-07		2.04494	5.42589e-08	2.01681e-09	5.2242e-08		2.0342	6.97613e-08	1.72884e-10	6.95884e-08		2.00647	1.98998e-07	3.1322e-13	1.98998e-07
1.95663	0.000932402	1.34917e-21	0.000932402		1.99357	4.57441e-06	1.15387e-10	4.57429e-06		2.00914	3.2016e-06	9.41269e-08	3.10748e-06		2.01988	7.06347e-07	1.32195e-09	7.05025e-07		2.03612	2.53898e-07	7.62641e-09	2.46272e-07		2.04017	1.32849e-07	1.65543e-08	1.16295e-07		2.04614	6.08053e-08	2.25279e-09	5.85525e-08		2.0354	7.7747e-08	1.94796e-10	7.75522e-08		2.00675	2.03285e-07	3.23561e-13	2.03285e-07
1.95782	0.000983611	1.63137e-21	0.000983611		1.99362	4.59241e-06	1.15922e-10	4.5923e-06		2.00972	3.33693e-06	9.77429e-08	3.23918e-06		2.02107	7.75685e-07	1.46013e-09	7.74225e-07		2.03659	2.64329e-07	7.92816e-09	2.56401e-07		2.04136	1.47781e-07	1.82862e-08	1.29495e-07		2.0462	6.119e-08	2.26663e-09	5.89233e-08		2.03612	8.30463e-08	2.09472e-10	8.28368e-08		2.00795	2.22557e-07	3.71466e-13	2.22557e-07
1.95893	0.00103	1.94478e-21	0.00103		1.99482	4.99847e-06	1.28097e-10	4.99834e-06		2.01033	3.48377e-06	1.01653e-07	3.38212e-06		2.02227	8.51609e-07	1.61239e-09	8.49997e-07		2.03778	2.93003e-07	8.75581e-09	2.84247e-07		2.04256	1.64343e-07	2.01945e-08	1.44148e-07		2.04733	6.81186e-08	2.51571e-09	6.56029e-08		2.03659	8.66191e-08	2.19425e-10	8.63997e-08		2.00914	2.43597e-07	4.26338e-13	2.43596e-07
1.95901	0.00104	1.97185e-21	0.00104		1.99601	5.43912e-06	1.41522e-10	5.43898e-06		2.01153	3.78994e-06	1.09763e-07	3.68018e-06		2.02284	8.90372e-07	1.69049e-09	8.88681e-07		2.03898	3.24691e-07	9.66762e-09	3.15024e-07		2.04283	1.68417e-07	2.06622e-08	1.47755e-07		2.04853	7.62858e-08	2.80859e-09	7.34772e-08		2.03778	9.64729e-08	2.47101e-10	9.62258e-08		2.00972	2.54593e-07	4.56053e-13	2.54593e-07
1.96021	0.00109	2.38247e-21	0.00109		1.99678	5.74226e-06	1.50879e-10	5.74211e-06		2.01272	4.12206e-06	1.185e-07	4.00356e-06		2.02346	9.34721e-07	1.78014e-09	9.32941e-07		2.03947	3.38826e-07	1.00735e-08	3.28753e-07		2.04375	1.82706e-07	2.22967e-08	1.60409e-07		2.04959	8.43436e-08	3.09688e-09	8.12467e-08		2.03898	1.07414e-07	2.78193e-10	1.07135e-07		2.01033	2.6656e-07	4.89175e-13	2.6656e-07
1.9614	0.00115	2.87751e-21	0.00115		1.9972	5.91717e-06	1.56321e-10	5.91702e-06		2.01299	4.2e-06	1.20542e-07	4.07946e-06		2.02466	1.02568e-06	1.9649e-09	1.02371e-06		2.04017	3.59701e-07	1.06719e-08	3.49029e-07		2.04494	2.0306e-07	2.4612e-08	1.78448e-07		2.04972	8.54033e-08	3.13475e-09	8.22686e-08		2.03947	1.12309e-07	2.92222e-10	1.12017e-07		2.01153	2.91617e-07	5.6111e-13	2.91616e-07
1.96203	0.00119	3.17626e-21	0.00119		1.9984	6.43569e-06	1.72633e-10	6.43552e-06		2.01391	4.48224e-06	1.27911e-07	4.35433e-06		2.02585	1.12519e-06	2.16837e-09	1.12302e-06		2.04136	3.98367e-07	1.17778e-08	3.86589e-07		2.04614	2.25615e-07	2.71612e-08	1.98454e-07		2.05091	9.55784e-08	3.49787e-09	9.20805e-08		2.04017	1.19557e-07	3.13111e-10	1.19244e-07		2.01272	3.18951e-07	6.43437e-13	3.18951e-07
1.96259	0.00122	3.47407e-21	0.00122		1.99959	6.99794e-06	1.90607e-10	6.99775e-06		2.01511	4.87277e-06	1.38046e-07	4.73472e-06		2.02614	1.15119e-06	2.22173e-09	1.14896e-06		2.04256	4.41059e-07	1.29953e-08	4.28064e-07		2.0462	2.26934e-07	2.73098e-08	1.99625e-07		2.05211	1.0693e-07	3.90204e-09	1.03027e-07		2.04136	1.3303e-07	3.52318e-10	1.32678e-07		2.01299	3.25388e-07	6.63392e-13	3.25388e-07
1.96379	0.00128	4.19271e-21	0.00128		2	7.20086e-06	1.97164e-10	7.20066e-06		2.01626	5.28108e-06	1.48573e-07	5.1325e-06		2.02704	1.23404e-06	2.39239e-09	1.23165e-06		2.04283	4.51534e-07	1.32936e-08	4.3824e-07		2.04733	2.50601e-07	2.99674e-08	2.20633e-07		2.05298	1.16065e-07	4.2267e-09	1.11839e-07		2.04256	1.47975e-07	3.96326e-10	1.47579e-07		2.01391	3.48763e-07	7.37628e-13	3.48762e-07
1.96498	0.00135	5.05807e-21	0.00135		2.00079	7.60748e-06	2.1041e-10	7.60727e-06		2.0163	5.2961e-06	1.48959e-07	5.14714e-06		2.02824	1.35307e-06	2.63896e-09	1.35043e-06		2.04375	4.88182e-07	1.43354e-08	4.73847e-07		2.04853	2.7827e-07	3.30558e-08	2.45214e-07		2.0533	1.19588e-07	4.35177e-09	1.15237e-07		2.04283	1.51652e-07	4.07232e-10	1.51245e-07		2.01511	3.81267e-07	8.45363e-13	3.81266e-07
1.96513	0.00136	5.18216e-21	0.00136		2.00198	8.2681e-06	2.32223e-10	8.26786e-06		2.01749	5.75487e-06	1.60709e-07	5.59417e-06		2.02943	1.48319e-06	2.91031e-09	1.48028e-06		2.04494	5.4018e-07	1.581e-08	5.2437e-07		2.04959	3.05355e-07	3.60614e-08	2.69294e-07		2.05449	1.33701e-07	4.85207e-09	1.28849e-07		2.04375	1.64546e-07	4.4571e-10	1.64101e-07		2.01626	4.15439e-07	9.64068e-13	4.15438e-07
1.96617	0.00142	6.09971e-21	0.00142		2.00317	8.98391e-06	2.56245e-10	8.98365e-06		2.01869	6.25194e-06	1.73356e-07	6.07859e-06		2.02946	1.48667e-06	2.91758e-09	1.48375e-06		2.04614	5.97539e-07	1.74322e-08	5.80107e-07		2.04972	3.08902e-07	3.64539e-08	2.72449e-07		2.05569	1.49428e-07	5.40847e-09	1.4402e-07		2.04494	1.82915e-07	5.01111e-10	1.82414e-07		2.0163	4.16699e-07	9.68552e-13	4.16698e-07
1.96737	0.0015	7.35305e-21	0.0015		2.00323	9.02056e-06	2.57485e-10	9.0203e-06		2.01954	6.63376e-06	1.83018e-07	6.45074e-06		2.03062	1.6254e-06	3.20885e-09	1.6222e-06		2.0462	6.00887e-07	1.75268e-08	5.8336e-07		2.05091	3.42805e-07	4.01918e-08	3.02613e-07		2.05638	1.59449e-07	5.76245e-09	1.53687e-07		2.04614	2.0327e-07	5.63247e-10	2.02707e-07		2.01749	4.55313e-07	1.10937e-12	4.55312e-07
1.96825	0.00156	8.44595e-21	0.00156		2.00437	9.75932e-06	2.82693e-10	9.75904e-06		2.01988	6.79037e-06	1.86968e-07	6.6034e-06		2.03182	1.78079e-06	3.53724e-09	1.77725e-06		2.04733	6.60794e-07	1.92165e-08	6.41578e-07		2.05211	3.80314e-07	4.43026e-08	3.36011e-07		2.05688	1.66949e-07	6.02711e-09	1.60922e-07		2.0462	2.04461e-07	5.66905e-10	2.03894e-07		2.01869	4.97384e-07	1.27029e-12	4.97383e-07
1.96856	0.00158	8.86052e-21	0.00158		2.00556	1.05991e-05	3.11807e-10	1.05988e-05		2.02107	7.37346e-06	2.01614e-07	7.17185e-06		2.03279	1.91766e-06	3.82826e-09	1.91383e-06		2.04853	7.30529e-07	2.11785e-08	7.0935e-07		2.05298	4.10289e-07	4.75708e-08	3.62718e-07		2.05807	1.86462e-07	6.71475e-09	1.79747e-07		2.04733	2.25818e-07	6.32915e-10	2.25185e-07		2.01954	5.29854e-07	1.39965e-12	5.29852e-07
1.96975	0.00166	1.0673e-20	0.00166		2.00647	1.12882e-05	3.36043e-10	1.12878e-05		2.02227	8.00477e-06	2.17372e-07	7.78739e-06		2.03301	1.95052e-06	3.89838e-09	1.94663e-06		2.04959	7.98501e-07	2.30863e-08	7.75414e-07		2.0533	4.21801e-07	4.88223e-08	3.72979e-07		2.05927	2.08184e-07	7.4789e-09	2.00705e-07		2.04853	2.50786e-07	7.11008e-10	2.50075e-07		2.01988	5.43209e-07	1.45414e-12	5.43208e-07
1.97095	0.00175	1.28512e-20	0.00175		2.00675	1.15083e-05	3.4385e-10	1.1508e-05		2.02284	8.32443e-06	2.25314e-07	8.09911e-06		2.0342	2.13588e-06	4.29545e-09	2.13158e-06		2.04972	8.07384e-07	2.33354e-08	7.84048e-07		2.05449	4.67674e-07	5.37905e-08	4.13884e-07		2.0598	2.18676e-07	7.84752e-09	2.10829e-07		2.04959	2.75226e-07	7.88331e-10	2.74438e-07		2.02107	5.93111e-07	1.6641e-12	5.9311e-07
1.97138	0.00178	1.37506e-20	0.00178		2.00795	1.24926e-05	3.79107e-10	1.24922e-05		2.02346	8.68811e-06	2.34322e-07	8.45379e-06		2.0354	2.33824e-06	4.73191e-09	2.33351e-06		2.05091	8.9206e-07	2.5706e-08	8.66354e-07		2.05569	5.18381e-07	5.92503e-08	4.5913e-07		2.06046	2.32359e-07	8.32784e-09	2.24031e-07		2.04972	2.78427e-07	7.98519e-10	2.77629e-07		2.02227	6.4744e-07	1.90384e-12	6.47438e-07
1.97214	0.00184	1.54682e-20	0.00184		2.00914	1.35577e-05	4.17894e-10	1.35572e-05		2.02466	9.4276e-06	2.52552e-07	9.17505e-06		2.03612	2.47064e-06	5.01904e-09	2.46562e-06		2.05211	9.85326e-07	2.83109e-08	9.57015e-07		2.05638	5.50484e-07	6.26913e-08	4.87793e-07		2.06165	2.59254e-07	9.27073e-09	2.49983e-07		2.05091	3.09016e-07	8.96558e-10	3.0812e-07		2.02284	6.75061e-07	2.03003e-12	6.75059e-07
1.97333	0.00194	1.86109e-20	0.00194		2.00972	1.41108e-05	4.38282e-10	1.41103e-05		2.02585	1.02277e-05	2.72155e-07	9.95551e-06		2.03659	2.55911e-06	5.21158e-09	2.5539e-06		2.05298	1.05957e-06	3.03804e-08	1.02919e-06		2.05688	5.74413e-07	6.52488e-08	5.09164e-07		2.06285	2.89164e-07	1.03177e-08	2.78846e-07		2.05211	3.42857e-07	1.00636e-09	3.4185e-07		2.02346	7.06572e-07	2.17747e-12	7.0657e-07
1.97452	0.00204	2.23625e-20	0.00204		2.01033	1.471e-05	4.60555e-10	1.47096e-05		2.02614	1.04352e-05	2.7722e-07	1.0158e-05		2.03778	2.80011e-06	5.73862e-09	2.79437e-06		2.0533	1.08802e-06	3.11726e-08	1.05685e-06		2.05807	6.36311e-07	7.18377e-08	5.64474e-07		2.06323	2.99385e-07	1.06751e-08	2.8871e-07		2.05298	3.69897e-07	1.09504e-09	3.68802e-07		2.02466	7.70917e-07	2.48971e-12	7.70914e-07
1.97453	0.00204	2.23835e-20	0.00204		2.01153	1.59564e-05	5.07467e-10	1.59559e-05		2.02704	1.10931e-05	2.9323e-07	1.07998e-05		2.03898	3.06302e-06	6.31756e-09	3.0567e-06		2.05449	1.20106e-06	3.43156e-08	1.16675e-06		2.05927	7.04668e-07	7.90734e-08	6.25595e-07		2.06404	3.22415e-07	1.14799e-08	3.10936e-07		2.0533	3.80281e-07	1.12931e-09	3.79152e-07		2.02585	8.40916e-07	2.84591e-12	8.40913e-07
1.97572	0.00215	2.69106e-20	0.00215		2.01272	1.73043e-05	5.59043e-10	1.73037e-05		2.02824	1.20289e-05	3.15884e-07	1.1713e-05		2.03947	3.17922e-06	6.57472e-09	3.17265e-06		2.05569	1.32546e-06	3.77668e-08	1.28769e-06		2.0598	7.37495e-07	8.25343e-08	6.54961e-07		2.06523	3.59369e-07	1.27696e-08	3.466e-07		2.05449	4.21657e-07	1.26693e-09	4.2039e-07		2.02614	8.59135e-07	2.94136e-12	8.59132e-07
1.97692	0.00226	3.2341e-20	0.00226		2.01299	1.762e-05	5.71246e-10	1.76194e-05		2.02943	1.30406e-05	3.40232e-07	1.27004e-05		2.04017	3.34973e-06	6.95338e-09	3.34278e-06		2.05638	1.40394e-06	3.99405e-08	1.364e-06		2.06046	7.80134e-07	8.70174e-08	6.93117e-07		2.06643	4.00424e-07	1.42006e-08	3.86223e-07		2.05569	4.67386e-07	1.42094e-09	4.65965e-07		2.02704	9.17047e-07	3.25211e-12	9.17043e-07
1.97767	0.00234	3.63277e-20	0.00234		2.01391	1.87614e-05	6.15734e-10	1.87608e-05		2.02946	1.30675e-05	3.40877e-07	1.27266e-05		2.04136	3.66234e-06	7.6515e-09	3.65469e-06		2.05688	1.4623e-06	4.15554e-08	1.42075e-06		2.06165	8.63422e-07	9.57369e-08	7.67686e-07		2.06667	4.09164e-07	1.4505e-08	3.94659e-07		2.05638	4.96333e-07	1.51939e-09	4.94814e-07		2.02824	9.99826e-07	3.71522e-12	9.99822e-07
1.97811	0.00238	3.88523e-20	0.00238		2.01511	2.03364e-05	6.78036e-10	2.03357e-05		2.03062	1.41342e-05	3.66396e-07	1.37678e-05		2.04256	4.00307e-06	8.41787e-09	3.99465e-06		2.05807	1.6128e-06	4.57136e-08	1.56709e-06		2.06285	9.55316e-07	1.05305e-07	8.50011e-07		2.06762	4.46017e-07	1.57877e-08	4.30229e-07		2.05688	5.17909e-07	1.59323e-09	5.16315e-07		2.02943	1.08981e-06	4.24304e-12	1.08981e-06
1.9793	0.0025	4.66567e-20	0.0025		2.01626	2.19779e-05	7.44043e-10	2.19771e-05		2.03182	1.53159e-05	3.94505e-07	1.49214e-05		2.04283	4.08602e-06	8.60526e-09	4.07742e-06		2.05927	1.77826e-06	5.02762e-08	1.72798e-06		2.06323	9.86558e-07	1.08547e-07	8.78011e-07		2.06881	4.96634e-07	1.75478e-08	4.79087e-07		2.05807	5.7371e-07	1.78593e-09	5.71924e-07		2.02946	1.09221e-06	4.25744e-12	1.0922e-06
1.9805	0.00263	5.60073e-20	0.00263		2.0163	2.20382e-05	7.46488e-10	2.20374e-05		2.03279	1.63464e-05	4.18893e-07	1.59275e-05		2.04375	4.37437e-06	9.25896e-09	4.36511e-06		2.0598	1.85746e-06	5.24574e-08	1.80501e-06		2.06404	1.05667e-06	1.15803e-07	9.40869e-07		2.07001	5.52809e-07	1.94989e-08	5.33311e-07		2.05927	6.35321e-07	2.0014e-09	6.3332e-07		2.03062	1.1876e-06	4.84444e-12	1.1876e-06
1.98083	0.00267	5.89479e-20	0.00267		2.01749	2.38766e-05	8.21682e-10	2.38758e-05		2.03301	1.65925e-05	4.24701e-07	1.61678e-05		2.04494	4.77887e-06	1.01819e-08	4.76868e-06		2.06046	1.96011e-06	5.52815e-08	1.90483e-06		2.06523	1.16843e-06	1.27317e-07	1.04111e-06		2.07012	5.58206e-07	1.96862e-08	5.3852e-07		2.0598	6.64904e-07	2.1058e-09	6.62798e-07		2.03182	1.29386e-06	5.52948e-12	1.29385e-06
1.98169	0.00277	6.72063e-20	0.00277		2.01869	2.58621e-05	9.04266e-10	2.58612e-05		2.0342	1.79714e-05	4.57131e-07	1.75143e-05		2.04614	5.21941e-06	1.11943e-08	5.20821e-06		2.06165	2.15992e-06	6.0771e-08	2.09915e-06		2.06643	1.29162e-06	1.39942e-07	1.15168e-06		2.0712	6.1513e-07	2.16613e-08	5.93469e-07		2.06046	7.03325e-07	2.24226e-09	7.01083e-07		2.03279	1.38697e-06	6.15598e-12	1.38697e-06
1.98288	0.00291	8.06137e-20	0.00291		2.01954	2.73831e-05	9.68443e-10	2.73821e-05		2.0354	1.94604e-05	4.91956e-07	1.89684e-05		2.0462	5.24495e-06	1.12532e-08	5.23369e-06		2.06285	2.3794e-06	6.67902e-08	2.31261e-06		2.06667	1.31772e-06	1.4261e-07	1.17511e-06		2.0724	6.84246e-07	2.40572e-08	6.60189e-07		2.06165	7.7836e-07	2.51142e-09	7.75848e-07		2.03301	1.40927e-06	6.30956e-12	1.40927e-06
1.984	0.00305	9.55436e-20	0.00305		2.01988	2.80059e-05	9.94946e-10	2.80049e-05		2.03612	2.0426e-05	5.14441e-07	1.99116e-05		2.04733	5.69908e-06	1.23046e-08	5.68677e-06		2.06323	2.4538e-06	6.88284e-08	2.38497e-06		2.06762	1.42736e-06	1.53784e-07	1.27358e-06		2.07358	7.6017e-07	2.6687e-08	7.33483e-07		2.06285	8.61125e-07	2.81212e-09	8.58313e-07		2.0342	1.53461e-06	7.19759e-12	1.5346e-06
1.98408	0.00306	9.66589e-20	0.00306		2.02107	3.03201e-05	1.09449e-09	3.0319e-05		2.03659	2.10678e-05	5.29345e-07	2.05385e-05		2.04853	6.22121e-06	1.35222e-08	6.20769e-06		2.06404	2.6204e-06	7.33886e-08	2.54701e-06		2.06881	1.5769e-06	1.68955e-07	1.40795e-06		2.07359	7.60871e-07	2.67112e-08	7.34159e-07		2.06323	8.89259e-07	2.9152e-09	8.86344e-07		2.0354	1.67068e-06	8.20823e-12	1.67068e-06
1.98527	0.00321	1.15853e-19	0.00321		2.02227	3.28176e-05	1.20376e-09	3.28164e-05		2.03778	2.28027e-05	5.69481e-07	2.22332e-05		2.04959	6.72411e-06	1.4703e-08	6.7094e-06		2.06523	2.88495e-06	8.06202e-08	2.80433e-06		2.07001	1.74158e-06	1.85579e-07	1.556e-06		2.07478	8.4579e-07	2.96503e-08	8.16139e-07		2.06404	9.52388e-07	3.14798e-09	9.4924e-07		2.03612	1.75932e-06	8.89175e-12	1.75931e-06
1.98646	0.00338	1.38806e-19	0.00338		2.02284	3.40792e-05	1.25964e-09	3.40779e-05		2.03898	2.46748e-05	6.12557e-07	2.40622e-05		2.04972	6.78942e-06	1.48569e-08	6.77456e-06		2.06643	3.17528e-06	8.85439e-08	3.08674e-06		2.07012	1.75734e-06	1.87165e-07	1.57017e-06		2.07598	9.39869e-07	3.29041e-08	9.06965e-07		2.06523	1.05299e-06	3.523e-09	1.04946e-06		2.03659	1.81838e-06	9.35806e-12	1.81837e-06
1.98718	0.00348	1.54679e-19	0.00348		2.02346	3.55122e-05	1.32366e-09	3.55109e-05		2.03947	2.54959e-05	6.31383e-07	2.48646e-05		2.05091	7.4076e-06	1.63199e-08	7.39128e-06		2.06667	3.23665e-06	9.02173e-08	3.14643e-06		2.0712	1.92288e-06	2.0379e-07	1.71909e-06		2.07705	1.03332e-06	3.61344e-08	9.97186e-07		2.06643	1.16384e-06	3.94162e-09	1.1599e-06		2.03778	1.97865e-06	1.06659e-11	1.97864e-06
1.98766	0.00355	1.66243e-19	0.00355		2.02466	3.84187e-05	1.4552e-09	3.84172e-05		2.04017	2.66943e-05	6.58783e-07	2.60355e-05		2.05211	8.07996e-06	1.79229e-08	8.06204e-06		2.06762	3.49379e-06	9.7224e-08	3.39656e-06		2.0724	2.12241e-06	2.23736e-07	1.89867e-06		2.07717	1.04406e-06	3.65055e-08	1.00755e-06		2.06667	1.18733e-06	4.031e-09	1.1833e-06		2.03898	2.15252e-06	1.21529e-11	2.15251e-06
1.98885	0.00373	1.99028e-19	0.00373		2.02585	4.1553e-05	1.59948e-09	4.15514e-05		2.04136	2.88724e-05	7.08378e-07	2.81641e-05		2.05298	8.60943e-06	1.91934e-08	8.59023e-06		2.06881	3.84311e-06	1.0673e-07	3.73638e-06		2.07358	2.33993e-06	2.45378e-07	2.09455e-06		2.07836	1.15941e-06	4.04905e-08	1.11892e-06		2.06762	1.28596e-06	4.40879e-09	1.28155e-06		2.03947	2.22908e-06	1.28296e-11	2.22907e-06
1.99004	0.00391	2.38186e-19	0.00391		2.02614	4.23644e-05	1.63723e-09	4.23628e-05		2.04256	3.1221e-05	7.6158e-07	3.04594e-05		2.0533	8.81106e-06	1.9679e-08	8.79138e-06		2.07001	4.2261e-06	1.17139e-07	4.10896e-06		2.07359	2.34193e-06	2.45576e-07	2.09635e-06		2.07956	1.28707e-06	4.48988e-08	1.24217e-06		2.06881	1.42043e-06	4.92999e-09	1.4155e-06		2.04017	2.3411e-06	1.38433e-11	2.34109e-06
1.99037	0.00396	2.50119e-19	0.00396		2.02704	4.49322e-05	1.75772e-09	4.49304e-05		2.04283	3.1789e-05	7.74407e-07	3.10146e-05		2.05449	9.60581e-06	2.16025e-08	9.58421e-06		2.07012	4.26266e-06	1.18132e-07	4.14452e-06		2.07478	2.58338e-06	2.69485e-07	2.3139e-06		2.08054	1.40203e-06	4.88674e-08	1.35317e-06		2.07001	1.56847e-06	5.51131e-09	1.56296e-06		2.04136	2.54558e-06	1.57641e-11	2.54556e-06
1.99124	0.00411	2.84939e-19	0.00411		2.02824	4.85744e-05	1.93121e-09	4.85724e-05		2.04375	3.37528e-05	8.18641e-07	3.29342e-05		2.05569	1.04695e-05	2.37088e-08	1.04458e-05		2.0712	4.64588e-06	1.28533e-07	4.51735e-06		2.07598	2.84886e-06	2.95652e-07	2.55321e-06		2.08075	1.4283e-06	4.97741e-08	1.37853e-06		2.07012	1.58263e-06	5.56731e-09	1.57707e-06		2.04256	2.76724e-06	1.79464e-11	2.76722e-06
1.99243	0.00431	3.4074e-19	0.00431		2.02943	5.24991e-05	2.12139e-09	5.24969e-05		2.04494	3.64814e-05	8.7983e-07	3.56016e-05		2.05638	1.10091e-05	2.50325e-08	1.09841e-05		2.0724	5.10585e-06	1.41003e-07	4.96485e-06		2.07705	3.1107e-06	3.21347e-07	2.78935e-06		2.08194	1.5845e-06	5.51643e-08	1.52933e-06		2.0712	1.73139e-06	6.15951e-09	1.72523e-06		2.04283	2.82102e-06	1.84911e-11	2.821e-06
1.99357	0.00452	4.03963e-19	0.00452		2.02946	5.26031e-05	2.12648e-09	5.2601e-05		2.04614	3.94214e-05	9.45436e-07	3.8476e-05		2.05688	1.14079e-05	2.60147e-08	1.13819e-05		2.07358	5.60512e-06	1.54523e-07	5.4506e-06		2.07717	3.14068e-06	3.24283e-07	2.8164e-06		2.08314	1.75718e-06	6.11224e-08	1.69605e-06		2.0724	1.91062e-06	6.88208e-09	1.90374e-06		2.04375	3.00747e-06	2.04247e-11	3.00744e-06
1.99362	0.00453	4.07312e-19	0.00453		2.03062	5.67271e-05	2.32982e-09	5.67248e-05		2.0462	3.95909e-05	9.49209e-07	3.86417e-05		2.05807	1.24272e-05	2.85386e-08	1.23987e-05		2.07359	5.6097e-06	1.54647e-07	5.45506e-06		2.07836	3.46134e-06	3.55603e-07	3.10574e-06		2.08403	1.89876e-06	6.60067e-08	1.83275e-06		2.07358	2.10594e-06	7.67995e-09	2.09826e-06		2.04494	3.26775e-06	2.32386e-11	3.26773e-06
1.99482	0.00475	4.86704e-19	0.00475		2.03182	6.12808e-05	2.55821e-09	6.12782e-05		2.04733	4.25885e-05	1.01576e-06	4.15727e-05		2.05927	1.35341e-05	3.13005e-08	1.35028e-05		2.07478	6.16145e-06	1.69572e-07	5.99188e-06		2.07956	3.81358e-06	3.89856e-07	3.42373e-06		2.08433	1.94802e-06	6.77062e-08	1.88031e-06		2.07359	2.10773e-06	7.68733e-09	2.10005e-06		2.04614	3.54969e-06	2.64325e-11	3.54967e-06
1.99601	0.00498	5.8135e-19	0.00498		2.03279	6.524e-05	2.7599e-09	6.52372e-05		2.04853	4.59993e-05	1.09114e-06	4.49081e-05		2.0598	1.40593e-05	3.26182e-08	1.40266e-05		2.07598	6.76545e-06	1.85894e-07	6.57956e-06		2.08054	4.12867e-06	4.20375e-07	3.70829e-06		2.08552	2.15886e-06	7.49797e-08	2.08388e-06		2.07478	2.32444e-06	8.58447e-09	2.31586e-06		2.0462	3.56599e-06	2.66217e-11	3.56597e-06
1.99678	0.00514	6.51641e-19	0.00514		2.03301	6.6184e-05	2.8084e-09	6.61812e-05		2.04959	4.92515e-05	1.16269e-06	4.80888e-05		2.06046	1.47357e-05	3.43221e-08	1.47014e-05		2.07705	7.35869e-06	2.01912e-07	7.15678e-06		2.08075	4.2004e-06	4.27308e-07	3.77309e-06		2.08672	2.39171e-06	8.30129e-08	2.3087e-06		2.07598	2.56261e-06	9.58371e-09	2.55303e-06		2.04733	3.85502e-06	3.00566e-11	3.85499e-06
1.9972	0.00523	6.94134e-19	0.00523		2.0342	7.14622e-05	3.08244e-09	7.14591e-05		2.04972	4.96717e-05	1.17192e-06	4.84998e-05		2.06165	1.60398e-05	3.76271e-08	1.60022e-05		2.07717	7.42647e-06	2.03741e-07	7.22273e-06		2.08194	4.62505e-06	4.68248e-07	4.1568e-06		2.08754	2.5666e-06	8.90469e-08	2.47755e-06		2.07705	2.79741e-06	1.05814e-08	2.78683e-06		2.04853	4.18559e-06	3.41676e-11	4.18556e-06
1.9984	0.00549	8.28483e-19	0.00549		2.0354	7.71426e-05	3.38252e-09	7.71392e-05		2.05091	5.36248e-05	1.25846e-06	5.23663e-05		2.06285	1.74548e-05	4.12413e-08	1.74135e-05		2.07836	8.14966e-06	2.23249e-07	7.92641e-06		2.08314	5.09109e-06	5.12989e-07	4.5781e-06		2.08791	2.64878e-06	9.18827e-08	2.5569e-06		2.07717	2.82429e-06	1.06964e-08	2.81359e-06		2.04959	4.50237e-06	3.82842e-11	4.50233e-06
1.99959	0.00575	9.88456e-19	0.00575		2.03612	8.08167e-05	3.57933e-09	8.08131e-05		2.05211	5.7879e-05	1.35117e-06	5.65279e-05		2.06323	1.79306e-05	4.24631e-08	1.78882e-05		2.07956	8.94063e-06	2.44569e-07	8.69606e-06		2.08403	5.47076e-06	5.49306e-07	4.92145e-06		2.0891	2.93249e-06	1.01674e-07	2.83082e-06		2.07836	3.1117e-06	1.1935e-08	3.09976e-06		2.04972	4.5434e-06	3.88298e-11	4.54336e-06
2	0.00585	1.04987e-18	0.00585		2.03659	8.32544e-05	3.71106e-09	8.32507e-05		2.05298	6.11987e-05	1.42323e-06	5.97754e-05		2.06404	1.89897e-05	4.51928e-08	1.89445e-05		2.08054	9.64536e-06	2.63551e-07	9.38181e-06		2.08433	5.60239e-06	5.61872e-07	5.04052e-06		2.0903	3.24549e-06	1.12479e-07	3.13301e-06		2.07956	3.42726e-06	1.33134e-08	3.41395e-06		2.05091	4.93059e-06	4.41152e-11	4.93054e-06
2.00079	0.00603	1.17887e-18	0.00603		2.03778	8.98287e-05	4.07067e-09	8.98246e-05		2.0533	6.24563e-05	1.45047e-06	6.10058e-05		2.06523	2.06541e-05	4.95119e-08	2.06046e-05		2.08075	9.80545e-06	2.67862e-07	9.53759e-06		2.08552	6.16317e-06	6.15269e-07	5.5479e-06		2.09106	3.46268e-06	1.19979e-07	3.3427e-06		2.08054	3.70941e-06	1.4561e-08	3.69485e-06		2.05211	5.34946e-06	5.01055e-11	5.34941e-06
2.00198	0.00633	1.40542e-18	0.00633		2.03898	9.68986e-05	4.46421e-09	9.68941e-05		2.05449	6.73798e-05	1.55681e-06	6.5823e-05		2.06643	2.24587e-05	5.4232e-08	2.24045e-05		2.08194	1.07507e-05	2.93307e-07	1.04574e-05		2.08672	6.77803e-06	6.73582e-07	6.10444e-06		2.09149	3.59069e-06	1.244e-07	3.46629e-06		2.08075	3.77363e-06	1.48469e-08	3.75878e-06		2.05298	5.6778e-06	5.49931e-11	5.67775e-06
2.00317	0.00663	1.67488e-18	0.00663		2.03947	9.99924e-05	4.63855e-09	9.99877e-05		2.05569	7.26745e-05	1.67066e-06	7.10038e-05		2.06667	2.28374e-05	5.52272e-08	2.27821e-05		2.08314	1.17837e-05	3.21094e-07	1.14626e-05		2.08754	7.23703e-06	7.1697e-07	6.52006e-06		2.09268	3.97126e-06	1.37548e-07	3.83371e-06		2.08194	4.15367e-06	1.65527e-08	4.13712e-06		2.0533	5.80251e-06	5.68927e-11	5.80245e-06
2.00323	0.00665	1.68935e-18	0.00665		2.04017	0.0001045	4.89479e-09	0.000104495		2.05638	7.5955e-05	1.74096e-06	7.4214e-05		2.06762	2.44145e-05	5.93889e-08	2.43551e-05		2.08403	1.2622e-05	3.43635e-07	1.22784e-05		2.08791	7.45196e-06	7.37248e-07	6.71471e-06		2.09388	4.39068e-06	1.52047e-07	4.23863e-06		2.08314	4.57054e-06	1.84494e-08	4.55209e-06		2.05449	6.29239e-06	6.45806e-11	6.29233e-06
2.00437	0.00695	1.99523e-18	0.00695		2.04136	0.000112669	5.36581e-09	0.000112664		2.05688	7.8367e-05	1.79254e-06	7.65745e-05		2.06881	2.65338e-05	6.50219e-08	2.64688e-05		2.08433	1.2912e-05	3.51432e-07	1.25606e-05		2.0891	8.19042e-06	8.06742e-07	7.38367e-06		2.09459	4.66255e-06	1.61449e-07	4.5011e-06		2.08403	4.90998e-06	2.00124e-08	4.88997e-06		2.05569	6.82196e-06	7.3286e-11	6.82189e-06
2.00556	0.00728	2.37594e-18	0.00728		2.04256	0.000121449	5.88095e-09	0.000121443		2.05807	8.44858e-05	1.92299e-06	8.25628e-05		2.07001	2.88296e-05	7.11735e-08	2.87584e-05		2.08552	1.41443e-05	3.84548e-07	1.37597e-05		2.0903	8.99931e-06	8.82578e-07	8.11674e-06		2.09507	4.85276e-06	1.68029e-07	4.68473e-06		2.08433	5.02764e-06	2.05578e-08	5.00708e-06		2.05638	7.15142e-06	7.89032e-11	7.15135e-06
2.00647	0.00755	2.71486e-18	0.00755		2.04283	0.000123568	6.00662e-09	0.000123562		2.05927	9.10611e-05	2.06259e-06	8.89985e-05		2.07012	2.90473e-05	7.17594e-08	2.89755e-05		2.08672	1.54895e-05	4.20687e-07	1.50688e-05		2.09106	9.55735e-06	9.34737e-07	8.62261e-06		2.09627	5.36165e-06	1.85644e-07	5.17601e-06		2.08552	5.5287e-06	2.29011e-08	5.5058e-06		2.05688	7.3943e-06	8.31408e-11	7.39421e-06
2.00675	0.00763	2.82822e-18	0.00763		2.04375	0.00013088	6.44422e-09	0.000130874		2.0598	9.41576e-05	2.12814e-06	9.20295e-05		2.0712	3.13158e-05	7.789e-08	3.12379e-05		2.08754	1.64901e-05	4.47561e-07	1.60425e-05		2.09149	9.8851e-06	9.65315e-07	8.91978e-06		2.09746	5.92191e-06	2.05051e-07	5.71686e-06		2.08672	6.07776e-06	2.55044e-08	6.05225e-06		2.05807	8.01269e-06	9.42934e-11	8.0126e-06
2.00795	0.00799	3.36531e-18	0.00799		2.04494	0.00014101	7.05999e-09	0.000141003		2.06046	9.81253e-05	2.21196e-06	9.59134e-05		2.0724	3.40076e-05	8.52215e-08	3.39224e-05		2.08791	1.69576e-05	4.60117e-07	1.64975e-05		2.09268	1.08548e-05	1.05556e-06	9.7992e-06		2.09814	6.26585e-06	2.16973e-07	6.04887e-06		2.08754	6.48744e-06	2.74697e-08	6.45997e-06		2.05927	8.68068e-06	1.06911e-10	8.68058e-06
2.00914	0.00837	4.00286e-18	0.00837		2.04614	0.000151887	7.73302e-09	0.00015188		2.06165	0.000105713	2.37175e-06	0.000103341		2.07358	3.68948e-05	9.315e-08	3.68017e-05		2.0891	1.85594e-05	5.03125e-07	1.80563e-05		2.09388	1.19159e-05	1.15397e-06	1.0762e-05		2.09865	6.53851e-06	2.26428e-07	6.31208e-06		2.08791	6.67922e-06	2.83961e-08	6.65082e-06		2.0598	8.99643e-06	1.13076e-10	8.99632e-06
2.00972	0.00856	4.35725e-18	0.00856		2.0462	0.000152513	7.77211e-09	0.000152506		2.06285	0.000113861	2.54265e-06	0.000111318		2.07359	3.69212e-05	9.32227e-08	3.6828e-05		2.0903	2.03064e-05	5.50027e-07	1.97564e-05		2.09459	1.25999e-05	1.21723e-06	1.13827e-05		2.09985	7.21686e-06	2.49969e-07	6.96689e-06		2.0891	7.33786e-06	3.1607e-08	7.30626e-06		2.06046	9.40207e-06	1.21182e-10	9.40195e-06
2.01033	0.00877	4.75937e-18	0.00877		2.04733	0.000163564	8.46847e-09	0.000163555		2.06323	0.000116582	2.59959e-06	0.000113983		2.07478	4.0074e-05	1.01953e-07	3.9972e-05		2.09106	2.15075e-05	5.82267e-07	2.09252e-05		2.09507	1.30768e-05	1.26126e-06	1.18156e-05		2.10104	7.9629e-06	2.75885e-07	7.68702e-06		2.0903	8.05889e-06	3.51714e-08	8.02372e-06		2.06165	1.01809e-05	1.37318e-10	1.01808e-05
2.01153	0.00918	5.65669e-18	0.00918		2.04853	0.000176095	9.27196e-09	0.000176086		2.06404	0.000122608	2.72542e-06	0.000119883		2.07598	4.34847e-05	1.11476e-07	4.33732e-05		2.09149	2.22114e-05	6.01162e-07	2.16102e-05		2.09627	1.43465e-05	1.3782e-06	1.29683e-05		2.10169	8.4037e-06	2.91211e-07	8.11249e-06		2.09106	8.55606e-06	3.76574e-08	8.5184e-06		2.06285	1.10216e-05	1.55557e-10	1.10214e-05
2.01272	0.00961	6.72062e-18	0.00961		2.04959	0.000188005	1.00486e-08	0.000187995		2.06523	0.000131996	2.92083e-06	0.000129076		2.07705	4.67972e-05	1.20798e-07	4.66764e-05		2.09268	2.42878e-05	6.56899e-07	2.36309e-05		2.09746	1.57346e-05	1.50562e-06	1.4229e-05		2.10223	8.78309e-06	3.04409e-07	8.47869e-06		2.09149	8.84796e-06	3.91272e-08	8.80883e-06		2.06323	1.13033e-05	1.61856e-10	1.13032e-05
2.01299	0.00971	6.98403e-18	0.00971		2.04972	0.000189541	1.01496e-08	0.000189531		2.06643	0.000142071	3.12974e-06	0.000138941		2.07717	4.71734e-05	1.21861e-07	4.70516e-05		2.09388	2.65505e-05	7.17638e-07	2.58329e-05		2.09814	1.65822e-05	1.58323e-06	1.4999e-05		2.10343	9.6845e-06	3.35794e-07	9.3487e-06		2.09268	9.71119e-06	4.35161e-08	9.66768e-06		2.06404	1.19288e-05	1.76167e-10	1.19286e-05
2.01391	0.01006	7.98161e-18	0.01006		2.05091	0.000203964	1.11081e-08	0.000203953		2.06667	0.000144172	3.17322e-06	0.000140999		2.07836	5.11618e-05	1.33185e-07	5.10286e-05		2.09459	2.80042e-05	7.5666e-07	2.72475e-05		2.09865	1.72519e-05	1.64444e-06	1.56074e-05		2.10462	1.06748e-05	3.70318e-07	1.03045e-05		2.09388	1.06553e-05	4.83842e-08	1.06069e-05		2.06523	1.29075e-05	1.99451e-10	1.29073e-05
2.01511	0.01053	9.47557e-18	0.01053		2.05211	0.000219431	1.21545e-08	0.000219419		2.06762	0.000152878	3.35303e-06	0.000149525		2.07956	5.54729e-05	1.45529e-07	5.53274e-05		2.09507	2.90155e-05	7.83811e-07	2.82316e-05		2.09985	1.89096e-05	1.79564e-06	1.7114e-05		2.10526	1.12482e-05	3.9033e-07	1.08579e-05		2.09459	1.12635e-05	5.1556e-08	1.12119e-05		2.06643	1.3963e-05	2.25746e-10	1.39628e-05
2.01626	0.011	1.11794e-17	0.011		2.05298	0.000231463	1.29814e-08	0.00023145		2.06881	0.00016447	3.59164e-06	0.000160878		2.08054	5.92733e-05	1.56495e-07	5.91168e-05		2.09627	3.16998e-05	8.55889e-07	3.08439e-05		2.10104	2.07203e-05	1.96027e-06	1.876e-05		2.10581	1.17624e-05	4.08285e-07	1.13541e-05		2.09507	1.16874e-05	5.37824e-08	1.16336e-05		2.06667	1.41839e-05	2.31399e-10	1.41836e-05
2.0163	0.01101	1.12449e-17	0.01101		2.0533	0.000236014	1.32969e-08	0.000236		2.07001	0.000176899	3.8466e-06	0.000173052		2.08075	6.01317e-05	1.58983e-07	5.99727e-05		2.09746	3.46222e-05	9.34379e-07	3.36879e-05		2.10169	2.17846e-05	2.05681e-06	1.97278e-05		2.10701	1.29564e-05	4.50028e-07	1.25064e-05		2.09627	1.28154e-05	5.97665e-08	1.27556e-05		2.06762	1.51013e-05	2.55434e-10	1.5101e-05
2.01749	0.01152	1.33394e-17	0.01152		2.05449	0.000253788	1.45436e-08	0.000253774		2.07012	0.000178071	3.8706e-06	0.0001742		2.08194	6.51648e-05	1.73641e-07	6.49911e-05		2.09814	3.64007e-05	9.82157e-07	3.54186e-05		2.10223	2.26975e-05	2.1395e-06	2.0558e-05		2.1082	1.42668e-05	4.95908e-07	1.37709e-05		2.09746	1.40478e-05	6.63985e-08	1.39814e-05		2.06881	1.63283e-05	2.88942e-10	1.6328e-05
2.01869	0.01205	1.58181e-17	0.01205		2.05569	0.000272835	1.59039e-08	0.000272819		2.0712	0.000190222	4.11897e-06	0.000186103		2.08314	7.06008e-05	1.8961e-07	7.04112e-05		2.09865	3.78029e-05	1.01983e-06	3.67831e-05		2.10343	2.48558e-05	2.33456e-06	2.25212e-05		2.10884	1.50248e-05	5.22481e-07	1.45024e-05		2.09814	1.47999e-05	7.0491e-08	1.47294e-05		2.07001	1.76507e-05	3.26751e-10	1.76503e-05
2.01954	0.01245	1.78707e-17	0.01245		2.05638	0.000284603	1.67565e-08	0.000284587		2.0724	0.000204502	4.40989e-06	0.000200092		2.08403	7.49681e-05	2.02536e-07	7.47656e-05		2.09985	4.12635e-05	1.11284e-06	4.01507e-05		2.10462	2.7211e-05	2.54681e-06	2.46642e-05		2.10939	1.57045e-05	5.46324e-07	1.51581e-05		2.09865	1.53939e-05	7.37464e-08	1.53201e-05		2.07012	1.77757e-05	3.30416e-10	1.77754e-05
2.01988	0.0126	1.87501e-17	0.0126		2.05688	0.000293241	1.73879e-08	0.000293223		2.07358	0.000219665	4.71778e-06	0.000214947		2.08433	7.64704e-05	2.07002e-07	7.62634e-05		2.10104	4.50276e-05	1.21405e-06	4.38135e-05		2.10526	2.85678e-05	2.66882e-06	2.5899e-05		2.11059	1.72811e-05	6.01708e-07	1.66794e-05		2.09985	1.68635e-05	8.18852e-08	1.67816e-05		2.0712	1.90755e-05	3.69401e-10	1.90751e-05
2.02107	0.01318	2.22172e-17	0.01318		2.05807	0.000315096	1.90065e-08	0.000315077		2.07359	0.000219803	4.72057e-06	0.000215082		2.08552	8.28065e-05	2.25939e-07	8.25805e-05		2.10169	4.72328e-05	1.27337e-06	4.59594e-05		2.10581	2.97803e-05	2.7777e-06	2.70026e-05		2.11178	1.90096e-05	6.62534e-07	1.83471e-05		2.10104	1.84676e-05	9.08976e-08	1.83767e-05		2.0724	2.06103e-05	4.17496e-10	2.06099e-05
2.02227	0.01378	2.63152e-17	0.01378		2.05927	0.000338498	2.07715e-08	0.000338477		2.07478	0.000236193	5.05229e-06	0.000231141		2.08672	8.96442e-05	2.46554e-07	8.93977e-05		2.10223	4.91205e-05	1.32416e-06	4.77963e-05		2.10701	3.25822e-05	3.02881e-06	2.95534e-05		2.11244	2.0028e-05	6.98419e-07	1.93295e-05		2.10169	1.94099e-05	9.62509e-08	1.93136e-05		2.07358	2.22483e-05	4.71215e-10	2.22479e-05
2.02284	0.01407	2.85276e-17	0.01407		2.0598	0.00034949	2.16115e-08	0.000349469		2.07598	0.000253746	5.40642e-06	0.00024834		2.08754	9.46812e-05	2.61853e-07	9.44193e-05		2.10343	5.35695e-05	1.44393e-06	5.21256e-05		2.1082	3.56369e-05	3.30184e-06	3.23351e-05		2.11297	2.0904e-05	7.29319e-07	2.01747e-05		2.10223	2.02179e-05	1.00875e-07	2.0117e-05		2.07359	2.22632e-05	4.71715e-10	2.22628e-05
2.02346	0.0144	3.11573e-17	0.0144		2.06046	0.00036355	2.26957e-08	0.000363527		2.07705	0.000270632	5.74608e-06	0.000264886		2.08791	9.70214e-05	2.68992e-07	9.67524e-05		2.10462	5.84042e-05	1.57416e-06	5.683e-05		2.10884	3.73951e-05	3.45868e-06	3.39364e-05		2.11417	2.29794e-05	8.02626e-07	2.21767e-05		2.10343	2.21269e-05	1.11916e-07	2.2015e-05		2.07478	2.40428e-05	5.32822e-10	2.40423e-05
2.02466	0.01505	3.68762e-17	0.01505		2.06165	0.000390361	2.47932e-08	0.000390337		2.07717	0.00027254	5.78441e-06	0.000266756		2.0891	0.000104978	2.93407e-07	0.000104685		2.10526	6.11805e-05	1.64899e-06	5.95315e-05		2.10939	3.89661e-05	3.59864e-06	3.53675e-05		2.11536	2.52522e-05	8.8307e-07	2.43692e-05		2.10462	2.42086e-05	1.24133e-07	2.40845e-05		2.07598	2.59583e-05	6.01669e-10	2.59577e-05
2.02585	0.01573	4.36281e-17	0.01573		2.06285	0.000419049	2.70789e-08	0.000419022		2.07836	0.000292658	6.18779e-06	0.000286471		2.0903	0.000113558	3.19967e-07	0.000113238		2.10581	6.36564e-05	1.71574e-06	6.19406e-05		2.11059	4.25933e-05	3.92119e-06	3.86721e-05		2.11604	2.66412e-05	9.32309e-07	2.57089e-05		2.10526	2.54071e-05	1.31245e-07	2.52758e-05		2.07705	2.78097e-05	6.71163e-10	2.78091e-05
2.02614	0.0159	4.54758e-17	0.0159		2.06323	0.000428608	2.78498e-08	0.000428581		2.07956	0.000314188	6.6182e-06	0.00030757		2.09106	0.000119402	3.38189e-07	0.000119064		2.10701	6.93603e-05	1.86963e-06	6.74907e-05		2.11178	4.6544e-05	4.27165e-06	4.22723e-05		2.11656	2.77405e-05	9.71325e-07	2.67692e-05		2.10581	2.64777e-05	1.37646e-07	2.634e-05		2.07717	2.80195e-05	6.79216e-10	2.80188e-05
2.02704	0.01643	5.15965e-17	0.01643		2.06404	0.000449735	2.95693e-08	0.000449706		2.08054	0.000332996	6.99321e-06	0.000326003		2.09149	0.000122808	3.48855e-07	0.000122459		2.1082	7.5553e-05	2.03684e-06	7.35161e-05		2.11244	4.88597e-05	4.47671e-06	4.4383e-05		2.11775	3.04638e-05	1.06812e-06	2.93956e-05		2.10701	2.89502e-05	1.52588e-07	2.87976e-05		2.07836	3.02371e-05	7.66534e-10	3.02363e-05
2.02824	0.01717	6.09969e-17	0.01717		2.06523	0.000482552	3.22821e-08	0.00048252		2.08075	0.000337223	7.07737e-06	0.000330146		2.09268	0.000132776	3.80267e-07	0.000132396		2.10884	7.91059e-05	2.13284e-06	7.6973e-05		2.11297	5.08455e-05	4.65233e-06	4.61931e-05		2.11894	3.3443e-05	1.17426e-06	3.22687e-05		2.1082	3.16436e-05	1.69107e-07	3.14745e-05		2.07956	3.26221e-05	8.64827e-10	3.26213e-05
2.02943	0.01793	7.20825e-17	0.01793		2.06643	0.000517638	3.52365e-08	0.000517602		2.08194	0.000361863	7.56713e-06	0.000354296		2.09388	0.000143516	4.14417e-07	0.000143102		2.10939	8.22742e-05	2.2185e-06	8.00557e-05		2.11417	5.55276e-05	5.06575e-06	5.04618e-05		2.11966	3.53629e-05	1.24278e-06	3.41201e-05		2.10884	3.31928e-05	1.78716e-07	3.30141e-05		2.08054	3.47152e-05	9.54725e-10	3.47142e-05
2.02946	0.01795	7.23902e-17	0.01795		2.06667	0.00052494	3.58582e-08	0.000524904		2.08314	0.000388212	8.08943e-06	0.000380122		2.09459	0.000150354	4.36315e-07	0.000149918		2.11059	8.95667e-05	2.4158e-06	8.71509e-05		2.11536	6.06223e-05	5.51461e-06	5.51077e-05		2.12014	3.67012e-05	1.2906e-06	3.54106e-05		2.10939	3.45766e-05	1.87363e-07	3.43892e-05		2.08075	3.51867e-05	9.75441e-10	3.51858e-05
2.03062	0.01872	8.51502e-17	0.01872		2.06762	0.00055514	3.84535e-08	0.000555102		2.08403	0.000409199	8.50446e-06	0.000400694		2.09507	0.000155085	4.51534e-07	0.000154633		2.11178	9.74768e-05	2.63004e-06	9.48467e-05		2.11604	6.37201e-05	5.78707e-06	5.7933e-05		2.12133	4.02632e-05	1.4181e-06	3.88451e-05		2.11059	3.77694e-05	2.07534e-07	3.75618e-05		2.08194	3.79437e-05	1.09988e-09	3.79426e-05
2.03182	0.01955	1.00549e-16	0.01955		2.06881	0.000595215	4.19555e-08	0.000595173		2.08433	0.000416382	8.64634e-06	0.000407736		2.09627	0.000167542	4.91867e-07	0.00016705		2.11244	0.000102099	2.75533e-06	9.93435e-05		2.11656	6.61642e-05	6.00182e-06	6.01624e-05		2.12252	4.4156e-05	1.55779e-06	4.25982e-05		2.11178	4.12439e-05	2.29814e-07	4.10141e-05		2.08314	4.09067e-05	1.23984e-09	4.09054e-05
2.03279	0.02024	1.15067e-16	0.02024		2.07001	0.000638028	4.57671e-08	0.000637983		2.08552	0.000446493	9.24005e-06	0.000437253		2.09746	0.000180953	5.35686e-07	0.000180417		2.11297	0.000106054	2.86261e-06	0.000103191		2.11775	7.21907e-05	6.53054e-06	6.56602e-05		2.12329	4.68391e-05	1.65428e-06	4.51849e-05		2.11244	4.32792e-05	2.43016e-07	4.30362e-05		2.08403	4.3277e-05	1.35632e-09	4.32756e-05
2.03301	0.02041	1.18686e-16	0.02041		2.07012	0.000642058	4.61295e-08	0.000642012		2.08672	0.00047867	9.87288e-06	0.000468797		2.09814	0.000189044	5.6231e-07	0.000188482		2.11417	0.000115352	3.11504e-06	0.000112237		2.11894	7.87421e-05	7.10416e-06	7.16379e-05		2.12372	4.84089e-05	1.7108e-06	4.66981e-05		2.11297	4.50237e-05	2.54417e-07	4.47693e-05		2.08433	4.40903e-05	1.3972e-09	4.40889e-05
2.0342	0.0213	1.40042e-16	0.0213		2.0712	0.000683756	4.99148e-08	0.000683706		2.08754	0.000502177	1.03342e-05	0.000491843		2.09865	0.000195387	5.83279e-07	0.000194804		2.11536	0.000125427	3.38894e-06	0.000122038		2.11966	8.29427e-05	7.47139e-06	7.54713e-05		2.12491	5.30534e-05	1.87834e-06	5.1175e-05		2.11417	4.91344e-05	2.81577e-07	4.88528e-05		2.08552	4.751e-05	1.57408e-09	4.75085e-05
2.0354	0.02222	1.65177e-16	0.02222		2.0724	0.000732583	5.44272e-08	0.000732528		2.08791	0.000513045	1.05473e-05	0.000502498		2.09985	0.000210917	6.34962e-07	0.000210282		2.11604	0.000131534	3.55512e-06	0.000127979		2.12014	8.58617e-05	7.72634e-06	7.81353e-05		2.1261	5.81239e-05	2.06176e-06	5.60621e-05		2.11536	5.36033e-05	3.11552e-07	5.32917e-05		2.08672	5.11826e-05	1.77283e-09	5.11808e-05
2.03612	0.02281	1.82637e-16	0.02281		2.07358	0.000784238	5.92909e-08	0.000784179		2.0891	0.000549761	1.12659e-05	0.000538495		2.10104	0.000227623	6.91072e-07	0.000226932		2.11656	0.000136343	3.68607e-06	0.000132657		2.12133	9.35964e-05	8.40104e-06	8.51953e-05		2.12693	6.19049e-05	2.19886e-06	5.97061e-05		2.11604	5.63186e-05	3.29981e-07	5.59886e-05		2.08754	5.38768e-05	1.92431e-09	5.38749e-05
2.03659	0.02319	1.94748e-16	0.02319		2.07359	0.000784706	5.93354e-08	0.000784647		2.0903	0.000588967	1.20314e-05	0.000576936		2.10169	0.000237327	7.23899e-07	0.000236603		2.11775	0.000148164	4.00832e-06	0.000144156		2.12252	0.000101997	9.13251e-06	9.28641e-05		2.1273	6.36575e-05	2.26249e-06	6.1395e-05		2.11656	5.84601e-05	3.44625e-07	5.81154e-05		2.08791	5.51255e-05	1.9961e-09	5.51235e-05
2.03778	0.02419	2.29527e-16	0.02419		2.07478	0.000840335	6.46729e-08	0.00084027		2.09106	0.000615459	1.25478e-05	0.000602911		2.10223	0.000245588	7.51975e-07	0.000244836		2.11894	0.000160963	4.35774e-06	0.000156605		2.12329	0.000107757	9.63342e-06	9.81237e-05		2.12849	6.96943e-05	2.48212e-06	6.72122e-05		2.11775	6.37367e-05	3.81105e-07	6.33555e-05		2.0891	5.93577e-05	2.24684e-09	5.93554e-05
2.03898	0.02523	2.70413e-16	0.02523		2.07598	0.000899689	7.04761e-08	0.000899618		2.09149	0.000630822	1.28469e-05	0.000617975		2.10343	0.000264902	8.18065e-07	0.000264084		2.11966	0.000169143	4.58134e-06	0.000164561		2.12372	0.000111117	9.92532e-06	0.000101191		2.12968	7.62779e-05	2.72236e-06	7.35556e-05		2.11894	6.94674e-05	4.21333e-07	6.90461e-05		2.0903	6.38992e-05	2.52834e-09	6.38967e-05
2.03947	0.02568	2.89454e-16	0.02568		2.07705	0.000956583	7.61394e-08	0.000956507		2.09268	0.000675494	1.37153e-05	0.000661778		2.10462	0.000285661	8.89768e-07	0.000284771		2.12014	0.000174815	4.73653e-06	0.000170079		2.12491	0.000121015	1.07844e-05	0.000110231		2.13058	8.16366e-05	2.91843e-06	7.87181e-05		2.11966	7.31392e-05	4.47422e-07	7.26918e-05		2.09106	6.69802e-05	2.72648e-09	6.69775e-05
2.04017	0.02631	3.18459e-16	0.02631		2.07717	0.000963002	7.67843e-08	0.000962925		2.09388	0.00072316	1.46399e-05	0.00070852		2.10526	0.000297482	9.30895e-07	0.000296551		2.12133	0.000189804	5.14705e-06	0.000184657		2.1261	0.000131756	1.17151e-05	0.00012004		2.13088	8.34552e-05	2.98508e-06	8.04702e-05		2.12014	7.56894e-05	4.65681e-07	7.52238e-05		2.09149	6.87714e-05	2.84428e-09	6.87686e-05
2.04136	0.02744	3.749e-16	0.02744		2.07836	0.00103	8.36399e-08	0.00103		2.09459	0.000753275	1.52232e-05	0.000738052		2.10581	0.000307966	9.67544e-07	0.000306999		2.12252	0.000206016	5.59186e-06	0.000200424		2.12693	0.000139723	1.24047e-05	0.000127318		2.13207	9.12771e-05	3.27229e-06	8.80048e-05		2.12133	8.24426e-05	5.14557e-07	8.1928e-05		2.09268	7.3997e-05	3.19877e-09	7.39938e-05
2.04256	0.0286	4.41174e-16	0.0286		2.07956	0.0011	9.10891e-08	0.0011		2.09507	0.000774009	1.56243e-05	0.000758385		2.10701	0.000331927	1.05189e-06	0.000330875		2.12329	0.000217097	5.89633e-06	0.000211201		2.1273	0.000143405	1.27232e-05	0.000130682		2.13326	9.97983e-05	3.5862e-06	9.62121e-05		2.12252	8.97697e-05	5.68408e-07	8.92013e-05		2.09388	7.96003e-05	3.5964e-09	7.95967e-05
2.04283	0.02888	4.58053e-16	0.02888		2.08054	0.00117	9.76871e-08	0.00117		2.09627	0.00082824	1.66721e-05	0.000811568		2.1082	0.000357659	1.14333e-06	0.000356516		2.12372	0.000223547	6.07371e-06	0.000217473		2.12849	0.000156037	1.38147e-05	0.000142222		2.13425	0.000107418	3.86773e-06	0.00010355		2.12329	9.47903e-05	6.05775e-07	9.41845e-05		2.09459	8.31542e-05	3.85779e-09	8.31503e-05
2.04375	0.02981	5.18967e-16	0.02981		2.08075	0.00118	9.91813e-08	0.00118		2.09746	0.000886065	1.77872e-05	0.000868277		2.10884	0.0003723	1.19574e-06	0.000371105		2.12491	0.000242498	6.59555e-06	0.000235903		2.12968	0.000169729	1.49963e-05	0.000154732		2.13446	0.000109078	3.92919e-06	0.000105149		2.12372	9.7717e-05	6.27725e-07	9.70893e-05		2.09507	8.56069e-05	4.04229e-09	8.56029e-05
2.04494	0.03107	6.10242e-16	0.03107		2.08194	0.00126	1.0797e-07	0.00126		2.09814	0.000920689	1.8454e-05	0.000902235		2.10939	0.000385286	1.24245e-06	0.000384044		2.1261	0.000262978	7.16058e-06	0.000255817		2.13058	0.000180815	1.59519e-05	0.000164863		2.13565	0.000119181	4.30388e-06	0.000114877		2.12491	0.000106334	6.93045e-07	0.000105641		2.09627	9.20444e-05	4.54213e-09	9.20398e-05
2.04614	0.03237	7.17297e-16	0.03237		2.08314	0.00135	1.17514e-07	0.00135		2.09865	0.000947705	1.89738e-05	0.000928731		2.11059	0.000414939	1.34986e-06	0.000413589		2.12693	0.000278119	7.57903e-06	0.00027054		2.13088	0.000184566	1.62751e-05	0.000168291		2.13684	0.000130175	4.71306e-06	0.000125462		2.1261	0.000115674	7.64954e-07	0.000114909		2.09746	9.89417e-05	5.10231e-09	9.89366e-05
2.0462	0.03245	7.23746e-16	0.03245		2.08403	0.00142	1.25218e-07	0.00142		2.09985	0.00101	2.02361e-05	0.00099316		2.11178	0.000446758	1.46624e-06	0.000445292		2.1273	0.000285102	7.77221e-06	0.00027733		2.13207	0.000200639	1.76589e-05	0.00018298		2.13793	0.000141022	5.11812e-06	0.000135904		2.12693	0.000122598	8.18958e-07	0.000121779		2.09814	0.000103087	5.451e-09	0.000103082
2.04733	0.03373	8.4281e-16	0.03373		2.08433	0.00144	1.27875e-07	0.00144		2.10104	0.00108	2.15787e-05	0.00106		2.11244	0.000465198	1.53419e-06	0.000463664		2.12849	0.000308997	8.43414e-06	0.000300563		2.13326	0.000218044	1.91558e-05	0.000198889		2.13804	0.000142136	5.15979e-06	0.000136976		2.1273	0.000125795	8.44095e-07	0.000124951		2.09865	0.00010633	5.7299e-09	0.000106324
2.04853	0.03513	9.89907e-16	0.03513		2.08552	0.00154	1.39121e-07	0.00154		2.10169	0.00112	2.2352e-05	0.0011		2.11297	0.000480893	1.5923e-06	0.000479301		2.12968	0.000334795	9.15032e-06	0.000325644		2.13425	0.000233524	2.04858e-05	0.000213038		2.13923	0.000155143	5.6474e-06	0.000149495		2.12849	0.000136758	9.31171e-07	0.000135827		2.09985	0.000114242	6.43282e-09	0.000114236
2.04959	0.03643	1.14178e-15	0.03643		2.08672	0.00164	1.51325e-07	0.00164		2.10223	0.00116	2.30066e-05	0.00113		2.11417	0.000517501	1.72882e-06	0.000515772		2.13058	0.00035561	9.72929e-06	0.00034588		2.13446	0.000236887	2.07746e-05	0.000216113		2.14043	0.000169283	6.17947e-06	0.000163103		2.12968	0.000148629	1.02695e-06	0.000147602		2.10104	0.000122713	7.21988e-09	0.000122706
2.04972	0.03659	1.16223e-15	0.03659		2.08754	0.00172	1.60358e-07	0.00172		2.10343	0.00124	2.4525e-05	0.00121		2.11536	0.000556751	1.87664e-06	0.000554874		2.13088	0.000362639	9.92503e-06	0.000352714		2.13565	0.00025728	2.2525e-05	0.000234755		2.14162	0.00018465	6.75991e-06	0.00017789		2.13058	0.000158232	1.1055e-06	0.000157126		2.10169	0.000127616	7.69139e-09	0.000127608
2.05091	0.0381	1.36404e-15	0.0381		2.08791	0.00176	1.64566e-07	0.00176		2.10462	0.00132	2.61391e-05	0.0013		2.11604	0.000580344	1.96617e-06	0.000578377		2.13207	0.000392683	1.07628e-05	0.00038192		2.13684	0.000279342	2.44171e-05	0.000254925		2.14162	0.000184716	6.76242e-06	0.000177954		2.13088	0.000161479	1.13228e-06	0.000160347		2.10223	0.00013178	8.10088e-09	0.000131772
2.05211	0.03967	1.60027e-15	0.03967		2.0891	0.00188	1.78929e-07	0.00188		2.10526	0.00137	2.70507e-05	0.00134		2.11656	0.000598822	2.03664e-06	0.000596786		2.13326	0.00042509	1.16687e-05	0.000413421		2.13793	0.000300987	2.62721e-05	0.000274715		2.14281	0.000201343	7.39294e-06	0.00019395		2.13207	0.000175385	1.24807e-06	0.000174137		2.10343	0.000141482	9.08675e-09	0.000141473
2.05298	0.04085	1.79843e-15	0.04085		2.0903	0.002	1.94506e-07	0.002		2.10581	0.00141	2.78549e-05	0.00138		2.11775	0.000643906	2.2098e-06	0.000641696		2.13425	0.000453807	1.24731e-05	0.000441334		2.13804	0.000303204	2.6462e-05	0.000276742		2.14401	0.000219472	8.08314e-06	0.000211389		2.13326	0.000190428	1.37532e-06	0.000189052		2.10462	0.000151861	1.01896e-08	0.000151851
2.0533	0.04129	1.87669e-15	0.04129		2.09106	0.00209	2.05166e-07	0.00209		2.10701	0.00151	2.96783e-05	0.00148		2.11894	0.000692203	2.39715e-06	0.000689806		2.13446	0.000460035	1.26478e-05	0.000447387		2.13923	0.000329002	2.86713e-05	0.000300331		2.1452	0.000239153	8.83547e-06	0.000230317		2.13425	0.000203792	1.49004e-06	0.000202302		2.10526	0.000157751	1.08372e-08	0.00015774
2.05449	0.04298	2.20002e-15	0.04298		2.09149	0.00214	2.11395e-07	0.00214		2.1082	0.00161	3.16158e-05	0.00158		2.11966	0.000722814	2.51684e-06	0.000720297		2.13565	0.000497705	1.3706e-05	0.000483999		2.14043	0.000356887	3.10577e-05	0.000325829		2.14533	0.000241389	8.92118e-06	0.000232468		2.13446	0.000206695	1.51515e-06	0.00020518		2.10581	0.000162962	1.14231e-08	0.000162951
2.05569	0.04472	2.57807e-15	0.04472		2.09268	0.00228	2.29704e-07	0.00228		2.10884	0.00167	3.27093e-05	0.00163		2.12014	0.00074393	2.59982e-06	0.000741331		2.13684	0.000538301	1.48492e-05	0.000523452		2.14162	0.000387016	3.36349e-05	0.000353381		2.14639	0.00026051	9.65531e-06	0.000250854		2.13565	0.000224281	1.66873e-06	0.000222612		2.10701	0.000174832	1.28021e-08	0.000174819
2.05638	0.04577	2.82821e-15	0.04577		2.09388	0.00243	2.49548e-07	0.00243		2.10939	0.00172	3.36742e-05	0.00168		2.12133	0.000799315	2.819e-06	0.000796496		2.13793	0.00057798	1.59695e-05	0.000562011		2.14162	0.000387146	3.3646e-05	0.0003535		2.14759	0.000283679	1.05485e-05	0.00027313		2.13684	0.000243286	1.83739e-06	0.000241448		2.1082	0.000187521	1.43434e-08	0.000187507
2.05688	0.04653	3.01993e-15	0.04653		2.09459	0.00253	2.62241e-07	0.00253		2.11059	0.00183	3.58606e-05	0.0018		2.12252	0.000858601	3.05599e-06	0.000855545		2.13804	0.000582035	1.60841e-05	0.000565951		2.14281	0.00041956	3.64173e-05	0.000383143		2.14878	0.000308804	1.15212e-05	0.000297283		2.13793	0.000261911	2.00522e-06	0.000259906		2.10884	0.000194715	1.52476e-08	0.0001947
2.05807	0.0484	3.53617e-15	0.0484		2.09507	0.00259	2.71049e-07	0.00259		2.11178	0.00196	3.81826e-05	0.00192		2.12329	0.000898778	3.21792e-06	0.00089556		2.13923	0.000629136	1.74176e-05	0.000611719		2.14401	0.000454701	3.94207e-05	0.000415281		2.14905	0.000314713	1.17506e-05	0.000302963		2.13804	0.000263818	2.02254e-06	0.000261795		2.10939	0.000201081	1.60657e-08	0.000201065
2.05927	0.05034	4.13907e-15	0.05034		2.09627	0.00277	2.94344e-07	0.00277		2.11244	0.00203	3.95176e-05	0.00199		2.12372	0.000922043	3.31217e-06	0.000918731		2.14043	0.000679848	1.88574e-05	0.000660991		2.1452	0.000492635	4.26617e-05	0.000449973		2.14997	0.000336041	1.25804e-05	0.000323461		2.13923	0.000285991	2.22574e-06	0.000283765		2.11059	0.00021557	1.79895e-08	0.000215552
2.0598	0.05123	4.44041e-15	0.05123		2.09746	0.00295	3.19575e-07	0.00295		2.11297	0.00209	4.06481e-05	0.00205		2.12491	0.000989917	3.58904e-06	0.000986328		2.14162	0.00073443	2.04114e-05	0.000714018		2.14533	0.000496933	4.30288e-05	0.000453904		2.15117	0.000365557	1.37334e-05	0.000351824		2.14043	0.00030993	2.4487e-06	0.000307482		2.11178	0.000231046	2.01378e-08	0.000231026
2.06046	0.05235	4.84292e-15	0.05235		2.09814	0.00306	3.34869e-07	0.00306		2.11417	0.00222	4.32657e-05	0.00218		2.1261	0.00106	3.88819e-06	0.00106		2.14162	0.000734664	2.04181e-05	0.000714246		2.14639	0.000533569	4.61582e-05	0.000487411		2.15236	0.000397532	1.49882e-05	0.000382544		2.14162	0.000335767	2.69326e-06	0.000333074		2.11244	0.000239983	2.14216e-08	0.000239962
2.06165	0.05443	5.66428e-15	0.05443		2.09865	0.00314	3.46897e-07	0.00314		2.11536	0.00237	4.60441e-05	0.00232		2.12693	0.00112	4.10936e-06	0.00111		2.14281	0.000793159	2.20885e-05	0.00077107		2.14759	0.000577728	4.99296e-05	0.000527798		2.15278	0.000409339	1.54529e-05	0.000393886		2.14162	0.000335878	2.69432e-06	0.000333184		2.11297	0.000247573	2.25362e-08	0.00024755
2.06285	0.05658	6.62242e-15	0.05658		2.09985	0.00335	3.76478e-07	0.00335		2.11604	0.00246	4.77012e-05	0.00241		2.1273	0.00114	4.21136e-06	0.00114		2.14401	0.00085633	2.38977e-05	0.000832432		2.14878	0.000625349	5.39964e-05	0.000571353		2.15355	0.000432158	1.63533e-05	0.000415804		2.14281	0.000363642	2.96144e-06	0.000360681		2.11417	0.000265217	2.52129e-08	0.000265192
2.06323	0.05728	6.96016e-15	0.05728		2.10104	0.00357	4.08498e-07	0.00357		2.11656	0.00253	4.89928e-05	0.00248		2.12849	0.00122	4.56038e-06	0.00122		2.1452	0.000924259	2.58493e-05	0.00089841		2.14905	0.000636512	5.49497e-05	0.000581562		2.15475	0.000469641	1.78381e-05	0.000451803		2.14401	0.000393706	3.25545e-06	0.000390451		2.11536	0.000284049	2.81993e-08	0.000284021
2.06404	0.05881	7.73967e-15	0.05881		2.10169	0.00369	4.27189e-07	0.00369		2.11775	0.00269	5.21216e-05	0.00264		2.12968	0.00131	4.93724e-06	0.00131		2.14533	0.00093194	2.60703e-05	0.00090587		2.14997	0.000676688	5.83807e-05	0.000618307		2.15594	0.000510204	1.94526e-05	0.000490751		2.1452	0.000426121	3.57767e-06	0.000422544		2.11604	0.000295329	3.00509e-08	0.000295299
2.06523	0.06112	9.04195e-15	0.06112		2.10223	0.0038	4.43151e-07	0.0038		2.11894	0.00287	5.5441e-05	0.00281		2.13058	0.00138	5.24136e-06	0.00138		2.14639	0.000997282	2.79537e-05	0.000969328		2.15117	0.000732017	6.31061e-05	0.000668911		2.15652	0.000531141	2.0289e-05	0.000510852		2.14533	0.000429792	3.61449e-06	0.000426178		2.11656	0.000304144	3.15302e-08	0.000304113
2.06643	0.0635	1.05593e-14	0.0635		2.10343	0.00404	4.80644e-07	0.00404		2.11966	0.00298	5.75286e-05	0.00292		2.13088	0.00141	5.34407e-06	0.0014		2.14759	0.00108	3.02224e-05	0.00105		2.15236	0.000791627	6.81979e-05	0.000723429		2.15713	0.000554083	2.12078e-05	0.000532875		2.14639	0.000461059	3.93072e-06	0.000457129		2.11775	0.000325582	3.52444e-08	0.000325546
2.06667	0.06399	1.08916e-14	0.06399		2.10462	0.0043	5.21203e-07	0.0043		2.12014	0.00306	5.89619e-05	0.003		2.13207	0.00151	5.78315e-06	0.0015		2.14878	0.00116	3.26677e-05	0.00113		2.15278	0.000813559	7.00716e-05	0.000743488		2.15833	0.000601532	2.31152e-05	0.000578417		2.14759	0.000498704	4.31744e-06	0.000494386		2.11894	0.000348445	3.93847e-08	0.000348406
2.06762	0.06597	1.23266e-14	0.06597		2.10526	0.00445	5.44414e-07	0.00445		2.12133	0.00325	6.2696e-05	0.00319		2.13326	0.00162	6.25693e-06	0.00161		2.14905	0.00118	3.32408e-05	0.00115		2.15355	0.000855829	7.36832e-05	0.000782146		2.15952	0.000652826	2.51877e-05	0.000627638		2.14878	0.000539251	4.74092e-06	0.00053451		2.11966	0.000362884	4.2093e-08	0.000362842
2.06881	0.06852	1.43841e-14	0.06852		2.10581	0.00458	5.65068e-07	0.00458		2.12252	0.00346	6.66554e-05	0.0034		2.13425	0.00171	6.67693e-06	0.0017		2.14997	0.00125	3.53027e-05	0.00122		2.15475	0.000924954	7.9591e-05	0.000845363		2.16028	0.000687516	2.65952e-05	0.000660921		2.14905	0.000548749	4.84112e-06	0.000543908		2.12014	0.000372823	4.39986e-08	0.000372779
2.07001	0.07116	1.67787e-14	0.07116		2.10701	0.00487	6.125e-07	0.00487		2.12329	0.0036	6.93183e-05	0.00354		2.13446	0.00173	6.76804e-06	0.00172		2.15117	0.00135	3.81415e-05	0.00131		2.15594	0.000999356	8.59522e-05	0.000913403		2.16071	0.000708254	2.74388e-05	0.000680816		2.14997	0.00058291	5.20452e-06	0.000577706		2.12133	0.000398809	4.91388e-08	0.00039876
2.07012	0.07141	1.70147e-14	0.07141		2.1082	0.00518	6.63777e-07	0.00518		2.12372	0.00369	7.08531e-05	0.00362		2.13565	0.00185	7.31928e-06	0.00185		2.15236	0.00145	4.1199e-05	0.00141		2.15652	0.00104	8.92238e-05	0.000948384		2.16191	0.00076813	2.98833e-05	0.000738247		2.15117	0.000629905	5.71191e-06	0.000624193		2.12252	0.000426502	5.48635e-08	0.000426448
2.0712	0.07389	1.95645e-14	0.07389		2.10884	0.00536	6.93102e-07	0.00536		2.12491	0.00392	7.53025e-05	0.00385		2.13684	0.00199	7.91369e-06	0.00198		2.15278	0.00149	4.23237e-05	0.00145		2.15713	0.00108	9.27999e-05	0.000986611		2.1631	0.000832787	3.2537e-05	0.00080025		2.15236	0.000680473	6.26707e-06	0.000674206		2.12329	0.000445203	5.88707e-08	0.000445144
2.0724	0.07671	2.2804e-14	0.07671		2.10939	0.00551	7.192e-07	0.00551		2.1261	0.00417	8.0018e-05	0.00409		2.13793	0.00211	8.49505e-06	0.0021		2.15355	0.00156	4.44913e-05	0.00152		2.15833	0.00117	0.00010017	0.00107		2.16405	0.000887746	3.48037e-05	0.000852942		2.15278	0.000699062	6.47345e-06	0.000692589		2.12372	0.000456007	6.12374e-08	0.000455946
2.07358	0.0796	2.65346e-14	0.0796		2.11059	0.00586	7.7909e-07	0.00586		2.12693	0.00436	8.34479e-05	0.00427		2.13804	0.00213	8.55448e-06	0.00212		2.15475	0.00168	4.80356e-05	0.00164		2.15952	0.00126	0.000108099	0.00115		2.1643	0.000902583	3.54173e-05	0.000867165		2.15355	0.000734868	6.87432e-06	0.000727993		2.12491	0.000487435	6.83319e-08	0.000487366
2.07359	0.07963	2.65698e-14	0.07963		2.11178	0.00623	8.43795e-07	0.00623		2.1273	0.00444	8.50146e-05	0.00435		2.13923	0.00227	9.24513e-06	0.00227		2.15594	0.00181	5.18502e-05	0.00176		2.16028	0.00132	0.000113442	0.00121		2.16549	0.000977898	3.85424e-05	0.000939356		2.15475	0.00079336	7.53836e-06	0.000785821		2.1261	0.000520901	7.62262e-08	0.000520825
2.07478	0.08264	3.09457e-14	0.08264		2.11244	0.00644	8.81491e-07	0.00644		2.12849	0.00472	9.03082e-05	0.00463		2.14043	0.00243	9.98934e-06	0.00242		2.15652	0.00188	5.38115e-05	0.00183		2.16071	0.00136	0.000116629	0.00124		2.16668	0.00106	4.19323e-05	0.00102		2.15594	0.000856237	8.26431e-06	0.000847972		2.12693	0.00054534	8.22086e-08	0.000545258
2.07598	0.08575	3.60284e-14	0.08575		2.11297	0.00662	9.13686e-07	0.00662		2.12968	0.00502	9.59154e-05	0.00492		2.14162	0.0026	1.07911e-05	0.00259		2.15713	0.00195	5.59549e-05	0.0019		2.16191	0.00146	0.000125802	0.00134		2.16783	0.00114	4.54695e-05	0.0011		2.15652	0.000888533	8.64188e-06	0.000879892		2.1273	0.000556529	8.50079e-08	0.000556444
2.07705	0.08864	4.13088e-14	0.08864		2.11417	0.00703	9.89164e-07	0.00703		2.13058	0.00525	0.000100365	0.00515		2.14162	0.0026	1.07945e-05	0.00259		2.15833	0.0021	6.03705e-05	0.00204		2.1631	0.00158	0.000135665	0.00144		2.16788	0.00115	4.56085e-05	0.0011		2.15713	0.000923804	9.05771e-06	0.000914747		2.12849	0.000594449	9.47738e-08	0.000594354
2.07717	0.08897	4.19299e-14	0.08897		2.11536	0.00747	1.07066e-06	0.00747		2.13088	0.00533	0.000101854	0.00523		2.14281	0.00278	1.16546e-05	0.00277		2.15952	0.00226	6.51196e-05	0.00219		2.16405	0.00168	0.000144016	0.00153		2.16907	0.00124	4.9594e-05	0.00119		2.15833	0.000996389	9.92459e-06	0.000986464		2.12968	0.000634797	1.05631e-07	0.000634692
2.07836	0.09229	4.87794e-14	0.09229		2.11604	0.00773	1.11991e-06	0.00773		2.13207	0.00567	0.000108142	0.00556		2.14401	0.00298	1.25845e-05	0.00296		2.16028	0.00236	6.83184e-05	0.0023		2.1643	0.0017	0.000146266	0.00156		2.17026	0.00134	5.39137e-05	0.00129		2.15952	0.00107	1.08715e-05	0.00106		2.13058	0.000666942	1.14618e-07	0.000666827
2.07956	0.09571	5.67261e-14	0.09571		2.11656	0.00793	1.15863e-06	0.00793		2.13326	0.00602	0.000114799	0.0059		2.1452	0.00318	1.35855e-05	0.00317		2.16071	0.00243	7.0226e-05	0.00236		2.16549	0.00184	0.000157659	0.00168		2.17146	0.00145	5.85944e-05	0.00139		2.16028	0.00113	1.15174e-05	0.00112		2.13088	0.00067772	1.17698e-07	0.000677602
2.08054	0.09861	6.41953e-14	0.09861		2.11775	0.00842	1.25357e-06	0.00842		2.13425	0.00633	0.000120599	0.00621		2.14533	0.00321	1.36988e-05	0.00319		2.16191	0.00261	7.57153e-05	0.00253		2.16668	0.00198	0.000169899	0.00181		2.17163	0.00147	5.93031e-05	0.00141		2.16071	0.00116	1.19055e-05	0.00115		2.13207	0.000723367	1.31105e-07	0.000723236
2.08075	0.09925	6.59422e-14	0.09925		2.11894	0.00893	1.35601e-06	0.00893		2.13446	0.00639	0.000121845	0.00627		2.14639	0.0034	1.4663e-05	0.00339		2.1631	0.0028	8.16149e-05	0.00272		2.16783	0.00212	0.000182552	0.00194		2.17265	0.00157	6.36648e-05	0.00151		2.16191	0.00125	1.30343e-05	0.00123		2.13326	0.000771902	1.45997e-07	0.000771756
2.08194	0.1029	7.66263e-14	0.1029		2.11966	0.00926	1.42131e-06	0.00926		2.13565	0.00679	0.000129302	0.00666		2.14759	0.00363	1.58225e-05	0.00362		2.16405	0.00297	8.66087e-05	0.00288		2.16788	0.00213	0.000183047	0.00195		2.17384	0.0017	6.9156e-05	0.00163		2.1631	0.00134	1.42663e-05	0.00133		2.13425	0.00081435	1.5955e-07	0.000814191
2.08314	0.10667	8.90074e-14	0.10667		2.12014	0.00948	1.46652e-06	0.00948		2.13684	0.00721	0.000137193	0.00707		2.14878	0.00388	1.70698e-05	0.00386		2.1643	0.00301	8.79538e-05	0.00292		2.16907	0.00229	0.000197165	0.0021		2.17504	0.00183	7.51012e-05	0.00176		2.16405	0.00143	1.53236e-05	0.00141		2.13446	0.000823491	1.62533e-07	0.000823329
2.08403	0.10958	9.9583e-14	0.10958		2.12133	0.01006	1.58572e-06	0.01005		2.13793	0.00761	0.000144774	0.00746		2.14905	0.00394	1.73618e-05	0.00392		2.16549	0.00323	9.47631e-05	0.00314		2.17026	0.00247	0.000212322	0.00226		2.17544	0.00188	7.72122e-05	0.00181		2.1643	0.00145	1.56105e-05	0.00143		2.13565	0.000878315	1.80889e-07	0.000878134
2.08433	0.11056	1.0335e-13	0.11056		2.12252	0.01067	1.71425e-06	0.01066		2.13804	0.00765	0.000145541	0.0075		2.14997	0.00414	1.84115e-05	0.00412		2.16668	0.00347	0.000102076	0.00337		2.17146	0.00266	0.000228591	0.00243		2.17623	0.00198	8.15362e-05	0.0019		2.16549	0.00156	1.70767e-05	0.00154		2.13684	0.00093656	2.01261e-07	0.000936358
2.08552	0.11457	1.19957e-13	0.11457		2.12329	0.01107	1.80188e-06	0.01107		2.13923	0.00812	0.000154372	0.00796		2.15117	0.00442	1.98542e-05	0.0044		2.16783	0.00372	0.000109632	0.00361		2.17163	0.00269	0.000231041	0.00245		2.17742	0.00214	8.84995e-05	0.00205		2.16668	0.00168	1.86756e-05	0.00166		2.13793	0.000992724	2.21738e-07	0.000992502
2.08672	0.1187	1.39179e-13	0.1187		2.12372	0.01131	1.85282e-06	0.01131		2.14043	0.00861	0.00016371	0.00845		2.15236	0.00472	2.14053e-05	0.0047		2.16788	0.00373	0.000109928	0.00362		2.17265	0.00286	0.000246048	0.00261		2.17862	0.00231	9.60325e-05	0.00221		2.16783	0.0018	2.03525e-05	0.00178		2.13804	0.000998423	2.23862e-07	0.0009982
2.08754	0.12163	1.54197e-13	0.12163		2.12491	0.01199	2.00218e-06	0.01199		2.14162	0.00913	0.000173585	0.00896		2.15278	0.00483	2.19752e-05	0.00481		2.16907	0.004	0.000118356	0.00388		2.17384	0.00307	0.000264776	0.00281		2.17926	0.00241	0.000100355	0.00231		2.16788	0.0018	2.04186e-05	0.00178		2.13923	0.00106	2.48928e-07	0.00106
2.08791	0.12297	1.61421e-13	0.12297		2.1261	0.0127	2.16313e-06	0.0127		2.14162	0.00914	0.000173627	0.00896		2.15355	0.00504	2.30725e-05	0.00501		2.17026	0.00429	0.000127402	0.00416		2.17504	0.00331	0.000284862	0.00302		2.17981	0.00249	0.000104179	0.00239		2.16907	0.00194	2.23182e-05	0.00192		2.14043	0.00113	2.76721e-07	0.00113
2.0891	0.12736	1.87144e-13	0.12736		2.12693	0.01322	2.28187e-06	0.01322		2.14281	0.00968	0.000184025	0.0095		2.15475	0.00537	2.48641e-05	0.00535		2.17146	0.0046	0.000137106	0.00446		2.17544	0.00339	0.00029195	0.00309		2.181	0.00269	0.000112988	0.00258		2.17026	0.00209	2.4388e-05	0.00206		2.14162	0.00121	3.07527e-07	0.00121
2.0903	0.13189	2.16885e-13	0.13189		2.1273	0.01346	2.33655e-06	0.01346		2.14401	0.01027	0.00019506	0.01007		2.15594	0.00573	2.67889e-05	0.0057		2.17163	0.00465	0.000138568	0.00451		2.17623	0.00355	0.0003064	0.00325		2.1822	0.0029	0.000122509	0.00278		2.17146	0.00224	2.66425e-05	0.00222		2.14162	0.00121	3.07662e-07	0.00121
2.09106	0.13487	2.38323e-13	0.13487		2.12849	0.01426	2.52336e-06	0.01426		2.1452	0.01088	0.000206722	0.01067		2.15652	0.00591	2.77772e-05	0.00588		2.17265	0.00493	0.000147516	0.00478		2.17742	0.00382	0.000329489	0.00349		2.1831	0.00307	0.000130203	0.00294		2.17163	0.00227	2.69848e-05	0.00224		2.14281	0.00129	3.41664e-07	0.00129
2.09149	0.13656	2.51255e-13	0.13656		2.12968	0.0151	2.72454e-06	0.0151		2.14533	0.01095	0.000208029	0.01074		2.15713	0.00611	2.88563e-05	0.00608		2.17384	0.00528	0.00015868	0.00512		2.17862	0.0041	0.000354234	0.00375		2.18339	0.00313	0.000132799	0.00299		2.17265	0.00241	2.90975e-05	0.00238		2.14401	0.00137	3.79481e-07	0.00137
2.09268	0.14138	2.90961e-13	0.14138		2.13058	0.01577	2.88651e-06	0.01576		2.14639	0.01153	0.000219045	0.01131		2.15833	0.00651	3.10765e-05	0.00648		2.17504	0.00566	0.000170649	0.00549		2.17926	0.00426	0.000368331	0.00389		2.18458	0.00337	0.000143914	0.00322		2.17384	0.00259	3.17701e-05	0.00256		2.1452	0.00146	4.2136e-07	0.00146
2.09388	0.14633	3.36812e-13	0.14633		2.13088	0.01599	2.94115e-06	0.01598		2.14759	0.01221	0.000232064	0.01198		2.15952	0.00694	3.34602e-05	0.0069		2.17544	0.00579	0.000174872	0.00562		2.17981	0.0044	0.000380749	0.00402		2.18578	0.00363	0.00015592	0.00347		2.17504	0.00278	3.46788e-05	0.00274		2.14533	0.00147	4.26173e-07	0.00147
2.09459	0.14938	3.67655e-13	0.14938		2.13207	0.01692	3.17434e-06	0.01692		2.14878	0.01294	0.000245816	0.01269		2.16028	0.00722	3.50634e-05	0.00719		2.17623	0.00606	0.000183479	0.00588		2.181	0.00473	0.000409151	0.00432		2.18695	0.0039	0.000168626	0.00373		2.17544	0.00285	3.57152e-05	0.00281		2.14639	0.00155	4.67726e-07	0.00155
2.09507	0.15144	3.89741e-13	0.15144		2.13326	0.01791	3.42531e-06	0.01791		2.14905	0.0131	0.000248999	0.01285		2.16071	0.00739	3.60187e-05	0.00735		2.17742	0.00649	0.000197227	0.00629		2.1822	0.00507	0.000439568	0.00463		2.18697	0.00391	0.000168883	0.00374		2.17623	0.00298	3.78435e-05	0.00295		2.14759	0.00165	5.19042e-07	0.00165
2.09627	0.1567	4.50814e-13	0.1567		2.13425	0.01876	3.64728e-06	0.01876		2.14997	0.0137	0.000260339	0.01344		2.16191	0.00787	3.87644e-05	0.00783		2.17862	0.00695	0.000211957	0.00674		2.1831	0.00535	0.000463948	0.00488		2.18817	0.00421	0.000182875	0.00402		2.17742	0.0032	4.12859e-05	0.00316		2.14878	0.00176	5.75822e-07	0.00176
2.09746	0.16211	5.21258e-13	0.16211		2.13446	0.01895	3.69537e-06	0.01894		2.15117	0.0145	0.000275674	0.01423		2.1631	0.00838	4.17102e-05	0.00834		2.17926	0.00721	0.000220346	0.00699		2.18339	0.00544	0.000472136	0.00497		2.18936	0.00453	0.000197976	0.00433		2.17862	0.00343	4.50291e-05	0.00339		2.14905	0.00178	5.89341e-07	0.00178
2.09814	0.16526	5.66098e-13	0.16526		2.13565	0.02004	3.98591e-06	0.02004		2.15236	0.01535	0.000291864	0.01506		2.16405	0.0088	4.41999e-05	0.00876		2.17981	0.00744	0.000227734	0.00721		2.18458	0.00584	0.000506997	0.00533		2.19055	0.00487	0.000214268	0.00466		2.17926	0.00357	4.71854e-05	0.00352		2.14997	0.00187	6.38628e-07	0.00187
2.09865	0.16768	6.02479e-13	0.16768		2.13684	0.02119	4.2984e-06	0.02119		2.15278	0.01565	0.00029774	0.01536		2.1643	0.00892	4.487e-05	0.00887		2.181	0.00795	0.000244629	0.00771		2.18578	0.00626	0.000544303	0.00571		2.19081	0.00495	0.000217993	0.00473		2.17981	0.00368	4.90985e-05	0.00363		2.15117	0.00199	7.08078e-07	0.00198
2.09985	0.17342	6.9609e-13	0.17342		2.13793	0.02229	4.60331e-06	0.02229		2.15355	0.01624	0.000308953	0.01593		2.16549	0.00949	4.82585e-05	0.00944		2.1822	0.00851	0.000262717	0.00824		2.18695	0.0067	0.000583432	0.00611		2.19175	0.00524	0.00023184	0.00501		2.181	0.00395	5.3521e-05	0.0039		2.15236	0.00211	7.84853e-07	0.00211
2.10104	0.17932	8.03938e-13	0.17932		2.13804	0.02241	4.63444e-06	0.0224		2.15475	0.01718	0.000326988	0.01685		2.16668	0.0101	5.18915e-05	0.01005		2.1831	0.00895	0.00027721	0.00867		2.18697	0.00671	0.000584218	0.00612		2.19294	0.00563	0.000250787	0.00538		2.1822	0.00423	5.83261e-05	0.00417		2.15278	0.00216	8.13591e-07	0.00216
2.10169	0.18263	8.69972e-13	0.18263		2.13923	0.02368	4.99574e-06	0.02368		2.15594	0.01817	0.000346018	0.01782		2.16783	0.01072	5.56394e-05	0.01066		2.18339	0.0091	0.000282077	0.00881		2.18817	0.00719	0.000626911	0.00656		2.19413	0.00605	0.000271212	0.00578		2.1831	0.00446	6.22262e-05	0.0044		2.15355	0.00224	8.69701e-07	0.00224
2.10223	0.18539	9.2814e-13	0.18539		2.14043	0.02503	5.38409e-06	0.02502		2.15652	0.01867	0.00035566	0.01832		2.16788	0.01074	5.57858e-05	0.01068		2.18458	0.00972	0.000302794	0.00942		2.18936	0.0077	0.000672566	0.00703		2.19469	0.00626	0.000281293	0.00598		2.18339	0.00454	6.35454e-05	0.00447		2.15475	0.00238	9.63441e-07	0.00238
2.10343	0.19163	1.07112e-12	0.19163		2.14162	0.02644	5.80144e-06	0.02643		2.15713	0.01921	0.000366094	0.01885		2.16907	0.01142	5.99591e-05	0.01136		2.18578	0.01039	0.000324956	0.01006		2.19055	0.00824	0.000721377	0.00752		2.19533	0.0065	0.000293224	0.00621		2.18458	0.00486	6.92129e-05	0.00479		2.15594	0.00253	1.06697e-06	0.00253
2.10462	0.19805	1.23566e-12	0.19805		2.14162	0.02644	5.80324e-06	0.02644		2.15833	0.02031	0.000387271	0.01992		2.17026	0.01214	6.44304e-05	0.01208		2.18695	0.01108	0.000348195	0.01073		2.19081	0.00837	0.000732475	0.00764		2.19652	0.00698	0.00031694	0.00667		2.18578	0.0052	7.53655e-05	0.00513		2.15652	0.00261	1.12123e-06	0.00261
2.10526	0.20159	1.33435e-12	0.20159		2.14281	0.02792	6.24987e-06	0.02792		2.15952	0.02147	0.000409604	0.02106		2.17146	0.0129	6.922e-05	0.01283		2.18697	0.0111	0.000348661	0.01075		2.19175	0.00883	0.000773547	0.00805		2.19771	0.0075	0.000342485	0.00715		2.18695	0.00556	8.19104e-05	0.00548		2.15713	0.00269	1.18129e-06	0.00269
2.10581	0.20466	1.42492e-12	0.20466		2.14401	0.02949	6.73158e-06	0.02948		2.16028	0.02223	0.000424409	0.02181		2.17163	0.01302	6.99404e-05	0.01295		2.18817	0.01185	0.000374008	0.01148		2.19294	0.00945	0.000829295	0.00862		2.19858	0.00789	0.000362298	0.00753		2.18697	0.00557	8.20427e-05	0.00549		2.15833	0.00285	1.30748e-06	0.00285
2.10701	0.21145	1.64255e-12	0.21145		2.1452	0.03113	7.24892e-06	0.03112		2.16071	0.02268	0.000433153	0.02225		2.17265	0.01371	7.43493e-05	0.01364		2.18936	0.01265	0.000401106	0.01225		2.19413	0.01011	0.000888851	0.00922		2.19891	0.00805	0.000369992	0.00768		2.18817	0.00596	8.92874e-05	0.00587		2.15952	0.00303	1.44672e-06	0.00303
2.1082	0.21842	1.89268e-12	0.21842		2.14533	0.03131	7.30738e-06	0.03131		2.16191	0.02396	0.000457979	0.0235		2.17384	0.01456	7.9841e-05	0.01448		2.19055	0.0135	0.000430067	0.01307		2.19469	0.01043	0.000918053	0.00951		2.2001	0.00863	0.000399604	0.00823		2.18936	0.00637	9.71454e-05	0.00628		2.16028	0.00314	1.54249e-06	0.00314
2.10884	0.22226	2.04257e-12	0.22226		2.14639	0.03285	7.80443e-06	0.03285		2.1631	0.02531	0.000484148	0.02482		2.17504	0.01547	8.57196e-05	0.01538		2.19081	0.01369	0.000436651	0.01326		2.19533	0.01081	0.00095246	0.00986		2.20129	0.00926	0.000431473	0.00883		2.19055	0.00682	0.000105666	0.00671		2.16071	0.00321	1.60033e-06	0.00321
2.10939	0.22559	2.18008e-12	0.22559		2.14759	0.03467	8.40079e-06	0.03466		2.16405	0.02643	0.000505919	0.02592		2.17544	0.01578	8.77913e-05	0.01569		2.19175	0.01441	0.000461013	0.01394		2.19652	0.01156	0.00102	0.01054		2.20249	0.00993	0.00046575	0.00946		2.19081	0.00692	0.00010762	0.00681		2.16191	0.00341	1.76974e-06	0.00341
2.11059	0.23296	2.51016e-12	0.23296		2.14878	0.03657	9.04086e-06	0.03656		2.1643	0.02672	0.000511726	0.02621		2.17623	0.01642	9.20108e-05	0.01633		2.19294	0.01537	0.000494071	0.01487		2.19771	0.01235	0.00109	0.01126		2.20249	0.00993	0.000465763	0.00946		2.19175	0.00729	0.000114903	0.00717		2.1631	0.00362	1.95651e-06	0.00361
2.11178	0.24052	2.88911e-12	0.24052		2.14905	0.03701	9.19048e-06	0.037		2.16549	0.02821	0.000540785	0.02767		2.17742	0.01743	9.8742e-05	0.01733		2.19413	0.01638	0.000529377	0.01585		2.19858	0.01296	0.00115	0.01182		2.20368	0.01064	0.000502646	0.01014		2.19294	0.00779	0.000124914	0.00766		2.16405	0.00379	2.11824e-06	0.00379
2.11244	0.24476	3.1204e-12	0.24476		2.14997	0.03857	9.72771e-06	0.03856		2.16668	0.02977	0.000571399	0.0292		2.17862	0.01849	0.000105942	0.01839		2.19469	0.01688	0.000546685	0.01633		2.19891	0.0132	0.00117	0.01203		2.20487	0.0114	0.000542309	0.01086		2.19413	0.00832	0.00013576	0.00819		2.1643	0.00383	2.16236e-06	0.00383
2.11297	0.24829	3.32399e-12	0.24829		2.15117	0.04067	1.04646e-05	0.04066		2.16783	0.03136	0.000602444	0.03075		2.17926	0.0191	0.000110038	0.01899		2.19533	0.01747	0.000567076	0.0169		2.2001	0.0141	0.00125	0.01285		2.20607	0.01221	0.000584949	0.01163		2.19469	0.00858	0.000141133	0.00844		2.16549	0.00406	2.38918e-06	0.00406
2.11417	0.25627	3.82288e-12	0.25627		2.15236	0.04287	1.1255e-05	0.04286		2.16788	0.03142	0.000603646	0.03081		2.17981	0.01962	0.000113643	0.01951		2.19652	0.01861	0.000607318	0.01801		2.20129	0.01506	0.00134	0.01372		2.20641	0.01245	0.000597597	0.01186		2.19533	0.00889	0.000147508	0.00874		2.16668	0.00431	2.63902e-06	0.00431
2.11536	0.26446	4.39496e-12	0.26446		2.15278	0.04367	1.15449e-05	0.04366		2.16907	0.03314	0.000637605	0.03251		2.181	0.02081	0.000121876	0.02069		2.19771	0.01983	0.000650266	0.01918		2.20249	0.01608	0.00143	0.01464		2.20726	0.01308	0.000630776	0.01245		2.19652	0.00949	0.000160229	0.00933		2.16783	0.00456	2.90367e-06	0.00455
2.11604	0.26922	4.75728e-12	0.26922		2.15355	0.04518	1.21026e-05	0.04517		2.17026	0.03496	0.000673363	0.03428		2.1822	0.02207	0.000130677	0.02193		2.19858	0.02076	0.000683316	0.02008		2.20249	0.01608	0.00143	0.01464		2.20845	0.014	0.000680017	0.01332		2.19771	0.01013	0.000174	0.00996		2.16788	0.00456	2.91415e-06	0.00456
2.11656	0.27287	5.05072e-12	0.27287		2.15475	0.04761	1.30114e-05	0.04759		2.17146	0.03686	0.000711008	0.03615		2.1831	0.02306	0.00013772	0.02292		2.19891	0.02112	0.000696091	0.02042		2.20368	0.01716	0.00153	0.01562		2.20965	0.01498	0.00073291	0.01425		2.19858	0.01062	0.000184727	0.01044		2.16907	0.00484	3.21702e-06	0.00483
2.11775	0.2815	5.8021e-12	0.2815		2.15594	0.05015	1.39855e-05	0.05014		2.17163	0.03714	0.000716615	0.03642		2.18339	0.02339	0.000140083	0.02325		2.2001	0.02249	0.000744972	0.02174		2.20487	0.01831	0.00164	0.01667		2.21034	0.01558	0.000765283	0.01481		2.19891	0.01081	0.000188903	0.01062		2.17026	0.00512	3.55034e-06	0.00512
2.11894	0.29035	6.66271e-12	0.29035		2.15652	0.05143	1.44849e-05	0.05142		2.17265	0.03886	0.000750632	0.0381		2.18458	0.02479	0.000150132	0.02464		2.20129	0.02394	0.000797102	0.02314		2.20607	0.01953	0.00176	0.01777		2.21084	0.01603	0.000789712	0.01524		2.2001	0.01153	0.000205027	0.01133		2.17146	0.00542	3.91706e-06	0.00542
2.11966	0.29577	7.23787e-12	0.29577		2.15713	0.05281	1.50295e-05	0.0528		2.17384	0.04095	0.000792332	0.04016		2.18578	0.02626	0.000160868	0.0261		2.20249	0.02547	0.000852662	0.02462		2.20641	0.01989	0.00179	0.0181		2.21204	0.01714	0.000850693	0.01629		2.20129	0.0123	0.000222467	0.01207		2.17163	0.00547	3.97306e-06	0.00546
2.12014	0.29943	7.64806e-12	0.29943		2.15833	0.05561	1.61482e-05	0.05559		2.17504	0.04315	0.000836208	0.04231		2.18695	0.02779	0.000172107	0.02762		2.20249	0.02547	0.000852683	0.02462		2.20726	0.02082	0.00188	0.01894		2.21323	0.01832	0.000916145	0.0174		2.20249	0.01311	0.000241318	0.01287		2.17265	0.00574	4.3204e-06	0.00574
2.12133	0.30874	8.77576e-12	0.30874		2.15952	0.05853	1.73465e-05	0.05852		2.17544	0.04391	0.000851497	0.04306		2.18697	0.02782	0.000172333	0.02765		2.20368	0.0271	0.000911928	0.02618		2.20845	0.02219	0.00201	0.02019		2.21429	0.01943	0.000978097	0.01845		2.20249	0.01311	0.000241325	0.01287		2.17384	0.00607	4.7639e-06	0.00607
2.12252	0.31829	1.00659e-11	0.31829		2.16028	0.06046	1.81511e-05	0.06044		2.17623	0.04546	0.000882368	0.04457		2.18817	0.02946	0.000184574	0.02927		2.20487	0.02882	0.000975064	0.02784		2.20965	0.02365	0.00214	0.02151		2.21442	0.01958	0.000986375	0.01859		2.20368	0.01397	0.000261711	0.01371		2.17504	0.00643	5.25139e-06	0.00642
2.12329	0.32454	1.09889e-11	0.32454		2.16071	0.0616	1.86299e-05	0.06158		2.17742	0.04787	0.00093092	0.04694		2.18936	0.03119	0.000197642	0.03099		2.20607	0.03064	0.00104	0.0296		2.21034	0.02453	0.00223	0.02231		2.21562	0.02091	0.00106	0.01985		2.20487	0.01489	0.000283741	0.0146		2.17544	0.00655	5.42623e-06	0.00654
2.12372	0.32808	1.15413e-11	0.32808		2.16191	0.06481	2.00042e-05	0.06479		2.17862	0.05041	0.00098198	0.04943		2.19055	0.03301	0.000211588	0.0328		2.20641	0.03117	0.00106	0.03011		2.21084	0.0252	0.00229	0.02291		2.21681	0.02233	0.00114	0.02119		2.20607	0.01585	0.000307543	0.01555		2.17623	0.0068	5.78709e-06	0.00679
2.12491	0.33811	1.32279e-11	0.33811		2.1631	0.06817	2.14755e-05	0.06815		2.17926	0.05183	0.00101	0.05082		2.19081	0.03342	0.000214756	0.0332		2.20726	0.03256	0.00111	0.03145		2.21204	0.02683	0.00245	0.02439		2.218	0.02384	0.00123	0.02261		2.20641	0.01614	0.000314626	0.01582		2.17742	0.00719	6.37558e-06	0.00718
2.1261	0.3484	1.51551e-11	0.3484		2.16405	0.07095	2.27166e-05	0.07093		2.17981	0.05307	0.00104	0.05203		2.19175	0.03493	0.000226469	0.0347		2.20845	0.0346	0.00119	0.03341		2.21323	0.02857	0.00261	0.02596		2.21825	0.02416	0.00125	0.02292		2.20726	0.01688	0.000333251	0.01655		2.17862	0.0076	7.02189e-06	0.00759
2.12693	0.35567	1.66485e-11	0.35567		2.1643	0.07169	2.30503e-05	0.07167		2.181	0.05585	0.00109	0.05476		2.19294	0.03695	0.000242343	0.03671		2.20965	0.03675	0.00127	0.03548		2.21429	0.03019	0.00277	0.02742		2.2192	0.02545	0.00132	0.02412		2.20845	0.01797	0.00036101	0.01761		2.17926	0.00783	7.397e-06	0.00783
2.1273	0.35893	1.73565e-11	0.35893		2.16549	0.07537	2.47354e-05	0.07535		2.1822	0.05877	0.00115	0.05762		2.19413	0.03907	0.000259272	0.03882		2.21034	0.03806	0.00132	0.03674		2.21442	0.03041	0.00279	0.02762		2.22039	0.02715	0.00142	0.02573		2.20965	0.01912	0.000390975	0.01873		2.17981	0.00803	7.73146e-06	0.00803
2.12849	0.36973	1.98701e-11	0.36973		2.16668	0.07922	2.65384e-05	0.07919		2.1831	0.06106	0.0012	0.05986		2.19469	0.04011	0.000267563	0.03984		2.21084	0.03903	0.00136	0.03767		2.21562	0.03235	0.00298	0.02938		2.22158	0.02895	0.00153	0.02742		2.21034	0.01982	0.000409385	0.01941		2.181	0.00849	8.51026e-06	0.00848
2.12968	0.38078	2.2739e-11	0.38078		2.16783	0.0831	2.83944e-05	0.08307		2.18339	0.06182	0.00121	0.06061		2.19533	0.04131	0.000277323	0.04104		2.21204	0.04144	0.00145	0.03999		2.21681	0.03441	0.00317	0.03124		2.22222	0.02996	0.00159	0.02838		2.21084	0.02034	0.000423313	0.01992		2.1822	0.00897	9.3648e-06	0.00896
2.13058	0.3893	2.51688e-11	0.3893		2.16788	0.08325	2.84669e-05	0.08322		2.18458	0.06502	0.00128	0.06374		2.19652	0.04367	0.000296566	0.04337		2.21323	0.04398	0.00155	0.04243		2.218	0.03659	0.00339	0.03321		2.22278	0.03087	0.00164	0.02923		2.21204	0.02163	0.000458201	0.02117		2.1831	0.00935	1.00644e-05	0.00934
2.13088	0.3921	2.60122e-11	0.3921		2.16907	0.08746	3.05292e-05	0.08743		2.18578	0.06837	0.00135	0.06702		2.19771	0.04615	0.000317074	0.04583		2.21429	0.04634	0.00164	0.0447		2.21825	0.03705	0.00343	0.03362		2.22397	0.0329	0.00176	0.03113		2.21323	0.02299	0.000495829	0.0225		2.18339	0.00947	1.03022e-05	0.00946
2.13207	0.40369	2.97451e-11	0.40369		2.17026	0.09186	3.27343e-05	0.09183		2.18695	0.0718	0.00142	0.07038		2.19858	0.04803	0.000332836	0.0477		2.21442	0.04666	0.00165	0.04501		2.2192	0.0389	0.00361	0.03529		2.22516	0.03505	0.0019	0.03316		2.21429	0.02427	0.00053161	0.02374		2.18458	0.01001	1.133e-05	0.00999
2.13326	0.41555	3.40008e-11	0.41555		2.17146	0.09646	3.50915e-05	0.09643		2.18697	0.07187	0.00142	0.07045		2.19891	0.04876	0.000338925	0.04842		2.21562	0.04949	0.00176	0.04773		2.22039	0.04134	0.00385	0.03749		2.22621	0.03705	0.00202	0.03503		2.21442	0.02444	0.000536403	0.0239		2.18578	0.01056	1.24569e-05	0.01055
2.13425	0.42557	3.79666e-11	0.42557		2.17163	0.09715	3.54457e-05	0.09711		2.18817	0.07554	0.0015	0.07404		2.2001	0.0515	0.000362203	0.05113		2.21681	0.05248	0.00188	0.0506		2.22158	0.04392	0.00411	0.03981		2.22636	0.03733	0.00204	0.0353		2.21562	0.02596	0.00058014	0.02538		2.18695	0.01114	1.36672e-05	0.01112
2.13446	0.42769	3.88505e-11	0.42769		2.17265	0.10127	3.76107e-05	0.10123		2.18936	0.07937	0.00158	0.07779		2.20129	0.05438	0.000386995	0.05399		2.218	0.05563	0.00201	0.05362		2.22222	0.04536	0.00425	0.04111		2.22755	0.03975	0.00218	0.03757		2.21681	0.02758	0.000627272	0.02695		2.18697	0.01115	1.36918e-05	0.01113
2.13565	0.44011	4.43749e-11	0.44011		2.17384	0.10629	4.03025e-05	0.10625		2.19055	0.08338	0.00166	0.08172		2.20249	0.0574	0.000413383	0.05699		2.21825	0.05629	0.00203	0.05426		2.22278	0.04664	0.00438	0.04227		2.22874	0.04231	0.00234	0.03996		2.218	0.02928	0.00067805	0.0286		2.18817	0.01176	1.50448e-05	0.01175
2.13684	0.45282	5.06654e-11	0.45282		2.17504	0.11153	4.31781e-05	0.11149		2.19081	0.08428	0.00168	0.0826		2.20249	0.0574	0.000413392	0.05699		2.2192	0.05895	0.00214	0.05681		2.22397	0.04952	0.00466	0.04486		2.22994	0.04502	0.00252	0.0425		2.21825	0.02964	0.000688914	0.02895		2.18936	0.01241	1.65266e-05	0.01239
2.13793	0.46463	5.71453e-11	0.46463		2.17544	0.11335	4.41902e-05	0.11331		2.19175	0.08757	0.00175	0.08582		2.20368	0.06058	0.000441494	0.06014		2.22039	0.06245	0.00228	0.06017		2.22516	0.05256	0.00497	0.0476		2.23022	0.04567	0.00256	0.04311		2.2192	0.03108	0.000732739	0.03035		2.19055	0.01309	1.81492e-05	0.01307
2.13804	0.46581	5.78257e-11	0.46581		2.17623	0.117	4.62494e-05	0.11696		2.19294	0.09195	0.00184	0.09011		2.20487	0.06392	0.000471401	0.06345		2.22158	0.06615	0.00243	0.06372		2.22621	0.05538	0.00525	0.05013		2.23113	0.04789	0.0027	0.04519		2.22039	0.03298	0.000791625	0.03219		2.19081	0.01324	1.85235e-05	0.01322
2.13923	0.4791	6.59726e-11	0.4791		2.17742	0.12272	4.9529e-05	0.12267		2.19413	0.09652	0.00194	0.09459		2.20607	0.06743	0.000503224	0.06692		2.22222	0.0682	0.00251	0.06569		2.22636	0.05578	0.00529	0.05049		2.23232	0.05092	0.00289	0.04802		2.22158	0.03498	0.000855011	0.03413		2.19175	0.0138	1.99253e-05	0.01378
2.14043	0.49268	7.52385e-11	0.49268		2.17862	0.12867	5.30302e-05	0.12862		2.19469	0.09873	0.00198	0.09675		2.20641	0.06845	0.000512603	0.06794		2.22278	0.07004	0.00259	0.06745		2.22755	0.05917	0.00563	0.05353		2.23352	0.05412	0.0031	0.05102		2.22222	0.0361	0.000890915	0.03521		2.19294	0.01455	2.18688e-05	0.01453
2.14162	0.50657	8.5773e-11	0.50657		2.17926	0.132	5.5019e-05	0.13194		2.19533	0.1013	0.00204	0.09927		2.20726	0.07111	0.000537077	0.07057		2.22397	0.07413	0.00276	0.07137		2.22874	0.06274	0.006	0.05675		2.23423	0.05613	0.00324	0.0529		2.22278	0.0371	0.000923222	0.03617		2.19413	0.01534	2.3995e-05	0.01531
2.14162	0.50663	8.58195e-11	0.50663		2.17981	0.13489	5.67674e-05	0.13483		2.19652	0.1063	0.00214	0.10415		2.20845	0.07497	0.000573082	0.0744		2.22516	0.07845	0.00294	0.07551		2.22994	0.06651	0.00638	0.06013		2.23471	0.05751	0.00333	0.05419		2.22397	0.03933	0.000996605	0.03833		2.19469	0.01572	2.50556e-05	0.01569
2.14281	0.52076	9.77451e-11	0.52076		2.181	0.14137	6.07555e-05	0.14131		2.19771	0.11151	0.00226	0.10925		2.20965	0.07902	0.000611365	0.07841		2.22621	0.08242	0.0031	0.07932		2.23022	0.06742	0.00647	0.06095		2.23591	0.06109	0.00357	0.05753		2.22516	0.04168	0.00108	0.04061		2.19533	0.01616	2.63202e-05	0.01613
2.14401	0.53526	1.11346e-10	0.53526		2.1822	0.14813	6.50104e-05	0.14806		2.19858	0.11544	0.00234	0.1131		2.21034	0.08145	0.00063461	0.08082		2.22636	0.08298	0.00313	0.07986		2.23113	0.07049	0.00679	0.0637		2.2371	0.06488	0.00382	0.06106		2.22621	0.04385	0.00115	0.0427		2.19652	0.01702	2.88623e-05	0.01699
2.1452	0.55007	1.2679e-10	0.55007		2.1831	0.15342	6.84095e-05	0.15335		2.19891	0.11695	0.00237	0.11458		2.21084	0.08327	0.000652063	0.08261		2.22755	0.08776	0.00333	0.08443		2.23232	0.07468	0.00722	0.06746		2.23827	0.06878	0.00408	0.0647		2.22636	0.04416	0.00116	0.043		2.19771	0.01793	3.16408e-05	0.0179
2.14533	0.55169	1.28589e-10	0.55169		2.18339	0.15517	6.9549e-05	0.1551		2.2001	0.12262	0.0025	0.12013		2.21204	0.08772	0.000695317	0.08702		2.22874	0.09279	0.00354	0.08924		2.23352	0.0791	0.00768	0.07142		2.23829	0.06887	0.00409	0.06478		2.22755	0.04677	0.00125	0.04552		2.19858	0.01861	3.38232e-05	0.01858
2.14639	0.56519	1.44322e-10	0.56519		2.18458	0.16251	7.43893e-05	0.16243		2.20129	0.12855	0.00262	0.12592		2.21323	0.09239	0.000741277	0.09165		2.22994	0.09807	0.00377	0.0943		2.23423	0.08186	0.00797	0.0739		2.23949	0.07309	0.00438	0.06871		2.22874	0.04952	0.00135	0.04817		2.19891	0.01888	3.46768e-05	0.01884
2.14759	0.58064	1.64215e-10	0.58064		2.18578	0.17015	7.95501e-05	0.17007		2.20249	0.13472	0.00276	0.13196		2.21429	0.09671	0.000784372	0.09592		2.23022	0.09934	0.00383	0.09551		2.23471	0.08376	0.00817	0.07559		2.24068	0.07753	0.00469	0.07284		2.22994	0.05242	0.00145	0.05096		2.2001	0.01987	3.7993e-05	0.01983
2.14878	0.5964	1.86778e-10	0.5964		2.18695	0.17796	8.49434e-05	0.17787		2.20249	0.13472	0.00276	0.13197		2.21442	0.09728	0.000790102	0.09649		2.23113	0.10362	0.00401	0.09961		2.23591	0.08866	0.00868	0.07997		2.24187	0.08223	0.00502	0.07721		2.23022	0.05312	0.00148	0.05164		2.20129	0.02091	4.16142e-05	0.02087
2.14905	0.59998	1.92231e-10	0.59998		2.18697	0.17811	8.50515e-05	0.17803		2.20368	0.14117	0.0029	0.13827		2.21562	0.1024	0.000841957	0.10156		2.23232	0.10946	0.00427	0.10519		2.2371	0.09381	0.00923	0.08459		2.24231	0.08403	0.00515	0.07888		2.23113	0.05547	0.00157	0.0539		2.20249	0.022	4.55659e-05	0.02196
2.14997	0.6125	2.12361e-10	0.6125		2.18817	0.1864	9.09147e-05	0.18631		2.20487	0.14788	0.00305	0.14483		2.21681	0.10777	0.000897018	0.10687		2.23352	0.11559	0.00454	0.11105		2.23827	0.09913	0.00979	0.08934		2.24307	0.08717	0.00537	0.0818		2.23232	0.05868	0.00169	0.05699		2.20249	0.022	4.55674e-05	0.02196
2.15117	0.62892	2.41355e-10	0.62892		2.18936	0.19502	9.71623e-05	0.19493		2.20607	0.15488	0.0032	0.15168		2.218	0.11338	0.000955469	0.11243		2.23423	0.11941	0.00471	0.11471		2.23829	0.09924	0.0098	0.08944		2.24426	0.09239	0.00574	0.08664		2.23352	0.06205	0.00182	0.06023		2.20368	0.02315	4.98816e-05	0.0231
2.15236	0.64568	2.74203e-10	0.64568		2.19055	0.204	0.000103818	0.20389		2.20641	0.15691	0.00325	0.15367		2.21825	0.11456	0.000967867	0.1136		2.23471	0.12203	0.00482	0.11721		2.23949	0.10495	0.01041	0.09454		2.24545	0.09788	0.00614	0.09174		2.23423	0.06416	0.0019	0.06226		2.20487	0.02434	5.45884e-05	0.02429
2.15278	0.65162	2.867e-10	0.65162		2.19081	0.20601	0.000105328	0.2059		2.20726	0.16217	0.00336	0.1588		2.2192	0.11926	0.00102	0.11824		2.23591	0.12879	0.00513	0.12366		2.24068	0.11096	0.01106	0.0999		2.24638	0.10233	0.00647	0.09586		2.23471	0.0656	0.00196	0.06364		2.20607	0.02559	5.9722e-05	0.02553
2.15355	0.66277	3.11402e-10	0.66277		2.19175	0.21334	0.000110907	0.21322		2.20845	0.16976	0.00353	0.16623		2.22039	0.12541	0.00108	0.12433		2.2371	0.13588	0.00545	0.13043		2.24187	0.11727	0.01174	0.10553		2.24665	0.10366	0.00657	0.0971		2.23591	0.06933	0.00211	0.06722		2.20641	0.02596	6.12588e-05	0.0259
2.15475	0.6802	3.53513e-10	0.6802		2.19294	0.22304	0.000118455	0.22293		2.20965	0.17767	0.00371	0.17396		2.22158	0.13185	0.00115	0.13069		2.23827	0.14316	0.00578	0.13739		2.24231	0.11969	0.01201	0.10769		2.24784	0.10975	0.00702	0.10274		2.2371	0.07325	0.00227	0.07098		2.20726	0.0269	6.53194e-05	0.02684
2.15594	0.69797	4.01164e-10	0.69797		2.19413	0.23314	0.000126491	0.23301		2.21034	0.1824	0.00382	0.17858		2.22222	0.13541	0.00119	0.13422		2.23829	0.14332	0.00579	0.13754		2.24307	0.12391	0.01246	0.11145		2.24903	0.11617	0.0075	0.10867		2.23827	0.07728	0.00244	0.07484		2.20845	0.02827	7.14207e-05	0.0282
2.15652	0.70675	4.26584e-10	0.70675		2.19469	0.23799	0.000130422	0.23786		2.21084	0.18591	0.0039	0.18201		2.22278	0.13857	0.00123	0.13735		2.23949	0.15113	0.00614	0.14498		2.24426	0.13088	0.01323	0.11765		2.25023	0.12291	0.00801	0.1149		2.23829	0.07737	0.00244	0.07493		2.20965	0.0297	7.80693e-05	0.02962
2.15713	0.71609	4.55065e-10	0.71609		2.19533	0.24363	0.000135045	0.2435		2.21204	0.19448	0.00409	0.19038		2.22397	0.14561	0.00131	0.1443		2.24068	0.15931	0.00652	0.15279		2.24545	0.1382	0.01404	0.12417		2.25045	0.12423	0.00811	0.11612		2.23949	0.0817	0.00263	0.07907		2.21034	0.03056	8.21844e-05	0.03048
2.15833	0.73455	5.16011e-10	0.73455		2.19652	0.25454	0.000144148	0.25439		2.21323	0.20339	0.0043	0.1991		2.22516	0.15296	0.00139	0.15157		2.24187	0.16789	0.00693	0.16096		2.24638	0.14412	0.01469	0.12943		2.25142	0.13	0.00856	0.12145		2.24068	0.08624	0.00283	0.08341		2.21084	0.0312	8.5312e-05	0.03111
2.15952	0.75337	5.84896e-10	0.75337		2.19771	0.26586	0.000153833	0.26571		2.21429	0.21159	0.00448	0.20711		2.22621	0.15969	0.00147	0.15822		2.24231	0.17117	0.00708	0.16409		2.24665	0.14589	0.01489	0.131		2.25261	0.13746	0.00913	0.12833		2.24187	0.091	0.00304	0.08796		2.21204	0.03276	9.31995e-05	0.03267
2.16028	0.7655	6.33199e-10	0.7655		2.19858	0.27438	0.000161265	0.27422		2.21442	0.21267	0.00451	0.20816		2.22636	0.16064	0.00148	0.15916		2.24307	0.17688	0.00735	0.16953		2.24784	0.15396	0.01579	0.13817		2.25381	0.1453	0.00975	0.13555		2.24231	0.09282	0.00312	0.0897		2.21323	0.0344	0.000101787	0.0343
2.16071	0.77254	6.62723e-10	0.77254		2.19891	0.27763	0.000164134	0.27747		2.21562	0.22232	0.00473	0.21759		2.22755	0.16866	0.00157	0.16709		2.24426	0.18629	0.0078	0.17849		2.24903	0.16243	0.01674	0.14568		2.25455	0.15034	0.01015	0.14019		2.24307	0.096	0.00327	0.09273		2.21429	0.03591	0.000110024	0.0358
2.16191	0.79206	7.50618e-10	0.79206		2.2001	0.28984	0.00017509	0.28967		2.21681	0.23235	0.00497	0.22739		2.22874	0.17704	0.00167	0.17537		2.24545	0.19615	0.00828	0.18788		2.25023	0.17131	0.01775	0.15356		2.255	0.15353	0.01041	0.14313		2.24426	0.10124	0.00351	0.09773		2.21442	0.03611	0.000111133	0.03599
2.1631	0.81194	8.49846e-10	0.81194		2.20129	0.30252	0.000186739	0.30234		2.218	0.24278	0.00521	0.23757		2.22994	0.18579	0.00177	0.18401		2.24638	0.2041	0.00866	0.19544		2.25045	0.17304	0.01794	0.1551		2.25619	0.16218	0.0111	0.15108		2.24545	0.10674	0.00377	0.10297		2.21562	0.03789	0.000121302	0.03777
2.16405	0.82798	9.37605e-10	0.82798		2.20249	0.31568	0.000199117	0.31548		2.21825	0.24496	0.00526	0.2397		2.23022	0.18788	0.0018	0.18608		2.24665	0.20647	0.00878	0.19769		2.25142	0.18062	0.01881	0.16181		2.25739	0.17126	0.01184	0.15942		2.24638	0.11117	0.00398	0.10719		2.21681	0.03975	0.000132363	0.03962
2.1643	0.83219	9.61823e-10	0.83219		2.20249	0.31568	0.000199122	0.31548		2.2192	0.25362	0.00546	0.24815		2.23113	0.19492	0.00189	0.19303		2.24784	0.21727	0.00931	0.20796		2.25261	0.19037	0.01993	0.17045		2.25858	0.18079	0.01263	0.16816		2.24665	0.1125	0.00405	0.10845		2.218	0.04169	0.000144391	0.04155
2.16549	0.85279	1.08814e-09	0.85279		2.20368	0.32933	0.000212282	0.32912		2.22039	0.26487	0.00573	0.25915		2.23232	0.20444	0.002	0.20244		2.24903	0.22857	0.00987	0.2187		2.25381	0.2006	0.02111	0.17949		2.25865	0.18137	0.01267	0.16869		2.24784	0.11853	0.00435	0.11418		2.21825	0.0421	0.000146979	0.04195
2.16668	0.87376	1.23057e-09	0.87376		2.20487	0.34349	0.000226266	0.34326		2.22158	0.27657	0.00601	0.27056		2.23352	0.21438	0.00213	0.21225		2.25023	0.24038	0.01046	0.22992		2.25455	0.20716	0.02187	0.18529		2.25978	0.19078	0.01346	0.17732		2.24903	0.12485	0.00467	0.12018		2.2192	0.04372	0.000157467	0.04356
2.16783	0.89432	1.38494e-09	0.89432		2.20607	0.35817	0.000241122	0.35792		2.22222	0.28301	0.00616	0.27685		2.23423	0.22054	0.00221	0.21833		2.25045	0.24268	0.01057	0.23211		2.255	0.21131	0.02235	0.18896		2.26097	0.20127	0.01434	0.18692		2.25023	0.13147	0.00501	0.12646		2.22039	0.04584	0.000171676	0.04566
2.16788	0.8951	1.39112e-09	0.8951		2.20641	0.36242	0.000245496	0.36218		2.22278	0.28871	0.0063	0.28241		2.23471	0.22473	0.00226	0.22247		2.25142	0.25273	0.01108	0.24165		2.25619	0.22252	0.02367	0.19886		2.26216	0.21225	0.01528	0.19697		2.25045	0.13276	0.00507	0.12768		2.22158	0.04804	0.000187113	0.04786
2.16907	0.9168	1.57201e-09	0.9168		2.20726	0.37338	0.000256901	0.37312		2.22397	0.30132	0.0066	0.29472		2.23591	0.23553	0.0024	0.23313		2.25261	0.26564	0.01174	0.2539		2.25739	0.23426	0.02505	0.20921		2.26277	0.21809	0.01579	0.2023		2.25142	0.13839	0.00537	0.13302		2.22222	0.04926	0.00019592	0.04907
2.17026	0.93888	1.77574e-09	0.93888		2.20845	0.38915	0.000273655	0.38888		2.22516	0.3144	0.00692	0.30748		2.2371	0.24679	0.00255	0.24424		2.25381	0.27912	0.01243	0.26669		2.25858	0.24655	0.02651	0.22004		2.26336	0.22377	0.01628	0.20749		2.25261	0.14564	0.00576	0.13988		2.22278	0.05034	0.00020388	0.05014
2.17146	0.96132	2.00511e-09	0.96132		2.20965	0.40548	0.000291443	0.40519		2.22621	0.3263	0.00721	0.31909		2.23827	0.25826	0.0027	0.25556		2.25455	0.28776	0.01288	0.27488		2.25865	0.24729	0.0266	0.22069		2.26455	0.23583	0.01734	0.2185		2.25381	0.15322	0.00618	0.14705		2.22397	0.05274	0.000222084	0.05252
2.17163	0.9646	2.04059e-09	0.9646		2.21034	0.4152	0.000302231	0.4149		2.22636	0.32798	0.00725	0.32073		2.23829	0.25851	0.0027	0.25581		2.255	0.29321	0.01317	0.28004		2.25978	0.2594	0.02805	0.23135		2.26574	0.24847	0.01846	0.23001		2.25455	0.15808	0.00645	0.15163		2.22516	0.05524	0.000241843	0.055
2.17265	0.98414	2.26324e-09	0.98414		2.21084	0.4224	0.000310324	0.42209		2.22755	0.34206	0.00759	0.33446		2.23949	0.27072	0.00287	0.26786		2.25619	0.30791	0.01394	0.29397		2.26097	0.27283	0.02967	0.24317		2.26691	0.2614	0.01962	0.24178		2.255	0.16115	0.00662	0.15453		2.22621	0.05752	0.00026058	0.05726
2.17384	1.00734	2.55362e-09	1.00734		2.21204	0.43992	0.00033036	0.43959		2.22874	0.35666	0.00796	0.34871		2.24068	0.28344	0.00304	0.2804		2.25739	0.32326	0.01475	0.30851		2.26216	0.28688	0.03138	0.25551		2.26694	0.26169	0.01965	0.24204		2.25619	0.16943	0.00709	0.16234		2.22636	0.05784	0.000263284	0.05758
2.17504	1.0309	2.88016e-09	1.0309		2.21323	0.45806	0.000351617	0.4577		2.22994	0.3718	0.00833	0.36347		2.24187	0.29668	0.00322	0.29345		2.25858	0.33927	0.01561	0.32366		2.26277	0.29432	0.03229	0.26204		2.26813	0.27553	0.02091	0.25462		2.25739	0.17809	0.0076	0.17049		2.22755	0.06056	0.000286543	0.06027
2.17544	1.03892	2.99904e-09	1.03892		2.21429	0.47465	0.000371521	0.47427		2.23022	0.37541	0.00842	0.36699		2.24231	0.30171	0.0033	0.29842		2.25865	0.34024	0.01566	0.32458		2.26336	0.30156	0.03317	0.26839		2.26932	0.29	0.02224	0.26776		2.25858	0.18713	0.00814	0.17899		2.22874	0.06338	0.000311766	0.06307
2.17623	1.05484	3.24721e-09	1.05484		2.21442	0.47682	0.000374166	0.47645		2.23113	0.38749	0.00872	0.37877		2.24307	0.31045	0.00342	0.30703		2.25978	0.35598	0.01652	0.33946		2.26455	0.3169	0.03506	0.28183		2.27052	0.30514	0.02365	0.28149		2.25865	0.18768	0.00817	0.17951		2.22994	0.06632	0.000339111	0.06598
2.17742	1.07916	3.65965e-09	1.07916		2.21562	0.49624	0.000398079	0.49584		2.23232	0.40375	0.00913	0.39462		2.24426	0.32478	0.00362	0.32116		2.26097	0.37339	0.01747	0.35593		2.26574	0.33291	0.03706	0.29586		2.27106	0.31228	0.02433	0.28796		2.25978	0.19657	0.00871	0.18786		2.23022	0.06702	0.000345807	0.06668
2.17862	1.10386	4.12288e-09	1.10386		2.21681	0.51632	0.000423433	0.5159		2.23352	0.4206	0.00956	0.41104		2.24545	0.33968	0.00384	0.33584		2.26216	0.39155	0.01847	0.37308		2.26691	0.34927	0.0391	0.31016		2.27171	0.32096	0.02515	0.29581		2.26097	0.20643	0.00933	0.1971		2.23113	0.06938	0.000368746	0.06901
2.17926	1.11735	4.39639e-09	1.11735		2.218	0.53708	0.000450311	0.53663		2.23423	0.43099	0.00983	0.42117		2.24638	0.35162	0.00402	0.34761		2.26277	0.40114	0.01901	0.38214		2.26694	0.34963	0.03915	0.31048		2.2729	0.33749	0.02673	0.31076		2.26216	0.21672	0.00998	0.20674		2.23232	0.07256	0.000400856	0.07216
2.17981	1.12893	4.64298e-09	1.12893		2.21825	0.54142	0.000456006	0.54096		2.23471	0.43804	0.01001	0.42804		2.24665	0.35518	0.00407	0.35111		2.26336	0.41047	0.01953	0.39094		2.26813	0.36708	0.04135	0.32573		2.2741	0.35476	0.02841	0.32635		2.26277	0.22216	0.01034	0.21183		2.23352	0.07588	0.000435635	0.07544
2.181	1.15438	5.22669e-09	1.15438		2.2192	0.55855	0.000478796	0.55807		2.23591	0.45611	0.01047	0.44563		2.24784	0.37129	0.00431	0.36698		2.26455	0.43017	0.02064	0.40953		2.26932	0.38529	0.04367	0.34162		2.27523	0.37185	0.03009	0.34176		2.26336	0.22745	0.01068	0.21677		2.23423	0.07793	0.000457871	0.07747
2.1822	1.1802	5.88154e-09	1.1802		2.22039	0.58073	0.000508978	0.58022		2.2371	0.4748	0.01096	0.46385		2.24903	0.38803	0.00457	0.38346		2.26574	0.45069	0.02181	0.42888		2.27052	0.40428	0.04611	0.35817		2.27529	0.3728	0.03018	0.34261		2.26455	0.23864	0.01142	0.22722		2.23471	0.07932	0.000473294	0.07885
2.1831	1.19995	6.42808e-09	1.19995		2.22158	0.60364	0.000540952	0.6031		2.23827	0.49374	0.01145	0.48229		2.25023	0.40542	0.00483	0.40058		2.26691	0.47159	0.02301	0.44857		2.27106	0.41322	0.04726	0.36596		2.27648	0.39162	0.03206	0.35956		2.26574	0.25031	0.01222	0.23809		2.23591	0.0829	0.00051406	0.08239
2.18339	1.20641	6.61589e-09	1.20641		2.22222	0.61622	0.000558845	0.61566		2.23829	0.49415	0.01146	0.48269		2.25045	0.40879	0.00489	0.40391		2.26694	0.47206	0.02304	0.44901		2.27171	0.42407	0.04867	0.3754		2.27768	0.41126	0.03404	0.37721		2.26691	0.2622	0.01304	0.24916		2.2371	0.08663	0.000558174	0.08607
2.18458	1.23298	7.4391e-09	1.23298		2.22278	0.62731	0.000574817	0.62673		2.23949	0.51417	0.01199	0.50218		2.25142	0.42348	0.00512	0.41836		2.26813	0.49429	0.02434	0.46995		2.2729	0.4447	0.05136	0.39334		2.27887	0.43174	0.03614	0.3956		2.26694	0.26247	0.01306	0.24941		2.23827	0.09041	0.00060486	0.08981
2.18578	1.25994	8.36153e-09	1.25994		2.22397	0.65175	0.000610677	0.65114		2.24068	0.53487	0.01254	0.52234		2.25261	0.44222	0.00542	0.43681		2.26932	0.51741	0.0257	0.49171		2.2741	0.4662	0.05418	0.41201		2.27941	0.44131	0.03713	0.40418		2.26813	0.27514	0.01396	0.26118		2.23829	0.0905	0.000605898	0.08989
2.18695	1.28674	9.37396e-09	1.28674		2.22516	0.67697	0.000648641	0.67633		2.24187	0.55628	0.01311	0.54317		2.25381	0.46169	0.00573	0.45595		2.27052	0.54147	0.02713	0.51433		2.27523	0.48741	0.057	0.43042		2.28006	0.4531	0.03836	0.41475		2.26932	0.28833	0.01491	0.27342		2.23949	0.09452	0.000657512	0.09386
2.18697	1.28727	9.39475e-09	1.28727		2.22621	0.69979	0.000683811	0.69911		2.24231	0.56439	0.01332	0.55107		2.25455	0.47408	0.00593	0.46815		2.27106	0.55278	0.02781	0.52497		2.27529	0.48858	0.05715	0.43143		2.28126	0.47536	0.0407	0.43467		2.27052	0.30207	0.01593	0.28615		2.24068	0.09869	0.000713316	0.09798
2.18817	1.31497	1.05516e-08	1.31497		2.22636	0.70301	0.000688824	0.70232		2.24307	0.57841	0.0137	0.56471		2.255	0.48188	0.00606	0.47581		2.27171	0.56647	0.02864	0.53784		2.27648	0.51189	0.06027	0.45162		2.28245	0.49856	0.04317	0.45539		2.27106	0.30854	0.01641	0.29213		2.24187	0.10303	0.000773631	0.10225
2.18936	1.34304	1.18464e-08	1.34304		2.22755	0.72986	0.000731347	0.72913		2.24426	0.60128	0.01432	0.58696		2.25619	0.50282	0.00641	0.49641		2.2729	0.59246	0.03022	0.56224		2.27768	0.53616	0.06354	0.47261		2.28361	0.52199	0.0457	0.47628		2.27171	0.31637	0.01701	0.29937		2.24231	0.10467	0.000797182	0.10388
2.19055	1.37149	1.3295e-08	1.37149		2.22874	0.75757	0.000776335	0.75679		2.24545	0.62491	0.01497	0.60995		2.25739	0.52455	0.00678	0.51777		2.2741	0.61946	0.03188	0.58758		2.27887	0.5614	0.06698	0.49442		2.28365	0.52272	0.04578	0.47694		2.2729	0.33125	0.01816	0.3131		2.24307	0.10753	0.000838803	0.10669
2.19081	1.37775	1.36335e-08	1.37775		2.22994	0.78613	0.000823922	0.7853		2.24638	0.64373	0.01548	0.62825		2.25858	0.54707	0.00717	0.5399		2.27523	0.64604	0.03353	0.6125		2.27941	0.57317	0.06859	0.50458		2.28484	0.54788	0.04854	0.49934		2.2741	0.34673	0.01938	0.32735		2.24426	0.1122	0.0009092	0.11129
2.19175	1.4003	1.4915e-08	1.4003		2.23022	0.79291	0.000835402	0.79207		2.24665	0.64932	0.01564	0.63368		2.25865	0.54842	0.00719	0.54123		2.27529	0.64751	0.03363	0.61388		2.28006	0.58766	0.07058	0.51708		2.28603	0.57406	0.05145	0.52261		2.27523	0.36198	0.02061	0.34137		2.24545	0.11704	0.00098522	0.11606
2.19294	1.42948	1.6726e-08	1.42948		2.23113	0.81557	0.000874246	0.81469		2.24784	0.67452	0.01634	0.65819		2.25978	0.57041	0.00758	0.56283		2.27648	0.67662	0.03546	0.64116		2.28126	0.61496	0.07436	0.5406		2.28723	0.6013	0.05452	0.54678		2.27529	0.36282	0.02067	0.34214		2.24638	0.12092	0.00105	0.11987
2.19413	1.45903	1.87497e-08	1.45903		2.23232	0.84591	0.000927454	0.84498		2.24903	0.70054	0.01706	0.68348		2.26097	0.59459	0.00801	0.58658		2.27768	0.70684	0.03738	0.66946		2.28245	0.64334	0.07832	0.56502		2.28782	0.61533	0.05611	0.55922		2.27648	0.37955	0.02205	0.35749		2.24665	0.12207	0.00107	0.12101
2.19469	1.47296	1.97749e-08	1.47296		2.23352	0.87716	0.000983699	0.87618		2.25023	0.7274	0.01782	0.70958		2.26216	0.61964	0.00846	0.61118		2.27887	0.7382	0.0394	0.6988		2.28361	0.67193	0.08235	0.58958		2.28842	0.62963	0.05775	0.57187		2.27768	0.39693	0.02352	0.37341		2.24784	0.12729	0.00116	0.12613
2.19533	1.48894	2.10103e-08	1.48894		2.23423	0.89636	0.00102	0.89535		2.25045	0.73259	0.01797	0.71462		2.26277	0.63282	0.0087	0.62411		2.27941	0.75278	0.04035	0.71243		2.28365	0.67283	0.08248	0.59035		2.28961	0.65908	0.06117	0.59791		2.27887	0.41499	0.02507	0.38992		2.24903	0.13269	0.00125	0.13144
2.19652	1.5192	2.35344e-08	1.5192		2.23471	0.90935	0.00104	0.90831		2.25142	0.75511	0.01861	0.7365		2.26336	0.64558	0.00894	0.63664		2.28006	0.77072	0.04152	0.7292		2.28484	0.70346	0.08683	0.61663		2.29081	0.68969	0.06477	0.62493		2.27941	0.42339	0.02581	0.39759		2.25023	0.1383	0.00135	0.13694
2.19771	1.54983	2.63516e-08	1.54983		2.23591	0.9425	0.00111	0.94139		2.25261	0.78369	0.01943	0.76426		2.26455	0.67243	0.00944	0.66299		2.28126	0.80445	0.04375	0.7607		2.28603	0.73527	0.09139	0.64387		2.292	0.7215	0.06856	0.65294		2.28006	0.43374	0.02672	0.40702		2.25045	0.13938	0.00137	0.13801
2.19858	1.57234	2.86045e-08	1.57234		2.2371	0.97661	0.00117	0.97544		2.25381	0.81316	0.02028	0.79288		2.26574	0.70022	0.00997	0.69025		2.28245	0.83941	0.04608	0.79333		2.28723	0.76829	0.09617	0.67211		2.29205	0.72291	0.06873	0.65418		2.28126	0.45321	0.02847	0.42473		2.25142	0.14411	0.00147	0.14264
2.19891	1.58081	2.94948e-08	1.58081		2.23827	1.01098	0.00124	1.00974		2.25455	0.83184	0.02082	0.81102		2.26691	0.72834	0.01051	0.71783		2.28361	0.87453	0.04845	0.82608		2.28782	0.78527	0.09865	0.68662		2.29319	0.75453	0.07255	0.68197		2.28245	0.47341	0.03033	0.44308		2.25261	0.15012	0.00159	0.14854
2.2001	1.61214	3.30004e-08	1.61214		2.23829	1.01172	0.00124	1.01048		2.255	0.84355	0.02116	0.82238		2.26694	0.72897	0.01052	0.71845		2.28365	0.87563	0.04852	0.82711		2.28842	0.80255	0.10118	0.70137		2.29439	0.78882	0.07676	0.71206		2.28361	0.49374	0.03224	0.4615		2.25381	0.15635	0.00171	0.15464
2.20129	1.64381	3.69084e-08	1.64381		2.23949	1.04784	0.00132	1.04652		2.25619	0.87487	0.02208	0.85278		2.26813	0.7587	0.0111	0.7476		2.28484	0.91315	0.05108	0.86207		2.28961	0.83809	0.10642	0.73167		2.29558	0.82441	0.08119	0.74322		2.28365	0.49437	0.0323	0.46207		2.25455	0.16032	0.0018	0.15852
2.20249	1.67582	4.12618e-08	1.67582		2.24068	1.08498	0.00139	1.08358		2.25739	0.90714	0.02304	0.8841		2.26932	0.78945	0.01171	0.77773		2.28603	0.95201	0.05377	0.89824		2.29081	0.87495	0.11191	0.76303		2.2963	0.8464	0.08396	0.76244		2.28484	0.51611	0.03439	0.48173		2.255	0.16281	0.00185	0.16095
2.20249	1.67583	4.12635e-08	1.67583		2.24187	1.12317	0.00148	1.12169		2.25858	0.94038	0.02403	0.91635		2.27052	0.82123	0.01236	0.80887		2.28723	0.99223	0.05658	0.93565		2.292	0.91315	0.11765	0.7955		2.29677	0.86133	0.08586	0.77547		2.28603	0.53866	0.0366	0.50205		2.25619	0.16949	0.002	0.16749
2.20368	1.70819	4.61148e-08	1.70819		2.24231	1.13758	0.00151	1.13607		2.25865	0.94237	0.02409	0.91828		2.27106	0.83611	0.01266	0.82344		2.28782	1.01288	0.05804	0.95484		2.29205	0.91485	0.11791	0.79694		2.29797	0.89962	0.09077	0.80885		2.28723	0.56202	0.03895	0.52307		2.25739	0.1764	0.00216	0.17424
2.20487	1.74088	5.15167e-08	1.74088		2.24307	1.16242	0.00156	1.16085		2.25978	0.97461	0.02506	0.94955		2.27171	0.85407	0.01303	0.84103		2.28842	1.03385	0.05953	0.97432		2.29319	0.95275	0.12366	0.82908		2.29916	0.93931	0.09593	0.84338		2.28782	0.57403	0.04017	0.53385		2.25858	0.18356	0.00234	0.18122
2.20607	1.77391	5.75295e-08	1.77391		2.24426	1.20275	0.00166	1.20109		2.26097	1.00986	0.02614	0.98372		2.2729	0.88799	0.01374	0.87425		2.28961	1.07691	0.06261	1.0143		2.29439	0.99376	0.12995	0.86382		2.30035	0.98045	0.10136	0.87909		2.28842	0.58623	0.04143	0.5448		2.25865	0.18399	0.00235	0.18164
2.20641	1.78332	5.93528e-08	1.78332		2.24545	1.24418	0.00175	1.24243		2.26216	1.04614	0.02725	1.01889		2.2741	0.92303	0.01449	0.90854		2.29081	1.12144	0.06584	1.05559		2.29558	1.03624	0.13652	0.89972		2.30056	0.98757	0.10231	0.88526		2.28961	0.6113	0.04406	0.56724		2.25978	0.19096	0.00252	0.18844
2.20726	1.80725	6.42195e-08	1.80725		2.24638	1.27701	0.00183	1.27518		2.26277	1.06513	0.02784	1.0373		2.27523	0.95732	0.01523	0.94209		2.292	1.16747	0.06922	1.09824		2.2963	1.06244	0.1406	0.92184		2.30155	1.02306	0.10707	0.91599		2.29081	0.63727	0.04685	0.59042		2.26097	0.19862	0.00273	0.19589
2.20845	1.84092	7.166e-08	1.84092		2.24665	1.28673	0.00185	1.28487		2.26336	1.08347	0.02841	1.05506		2.27529	0.9592	0.01527	0.94393		2.29205	1.16951	0.06938	1.10014		2.29677	1.08022	0.14339	0.93683		2.30274	1.0672	0.11308	0.95412		2.292	0.66415	0.0498	0.61436		2.26216	0.20653	0.00294	0.20359
2.20965	1.8749	7.9932e-08	1.8749		2.24784	1.33041	0.00196	1.32845		2.26455	1.12187	0.02961	1.09227		2.27648	0.99654	0.01609	0.98045		2.29319	1.21504	0.07276	1.14228		2.29797	1.12572	0.15057	0.97516		2.30393	1.11288	0.11939	0.9935		2.29205	0.66535	0.04993	0.61542		2.26277	0.21069	0.00306	0.20764
2.21034	1.89471	8.51327e-08	1.89471		2.24903	1.37524	0.00208	1.37316		2.26574	1.16137	0.03085	1.13051		2.27768	1.03506	0.01695	1.01811		2.29439	1.26419	0.07646	1.18773		2.29916	1.17281	0.15807	1.01473		2.30483	1.1483	0.12434	1.02396		2.29319	0.69197	0.05292	0.63906		2.26336	0.21472	0.00317	0.21155
2.21084	1.90919	8.91248e-08	1.90919		2.25023	1.42124	0.0022	1.41904		2.26691	1.20108	0.03212	1.16897		2.27887	1.0748	0.01786	1.05694		2.29558	1.31494	0.08033	1.23461		2.30035	1.2215	0.16591	1.05559		2.30513	1.16016	0.12601	1.03415		2.29439	0.72075	0.05622	0.66454		2.26455	0.22318	0.00342	0.21975
2.21204	1.94379	9.93369e-08	1.94379		2.25045	1.4301	0.00222	1.42789		2.26694	1.20197	0.03214	1.16983		2.27941	1.0932	0.01828	1.07492		2.2963	1.34619	0.08274	1.26345		2.30056	1.22992	0.16727	1.06264		2.30632	1.20907	0.13298	1.07609		2.29558	0.75052	0.05971	0.69081		2.26574	0.23192	0.00369	0.22823
2.21323	1.97868	1.10677e-07	1.97868		2.25142	1.46842	0.00232	1.4661		2.26813	1.24371	0.03349	1.21022		2.28006	1.11578	0.0188	1.09697		2.29677	1.36735	0.08438	1.28297		2.30155	1.27184	0.1741	1.09774		2.30752	1.25964	0.14029	1.11936		2.2963	0.76886	0.06189	0.70696		2.26691	0.24075	0.00397	0.23677
2.21429	2.00982	1.21758e-07	2.00982		2.25261	1.5168	0.00245	1.51435		2.26932	1.2866	0.03488	1.25172		2.28126	1.15802	0.0198	1.13822		2.29797	1.42143	0.08861	1.33282		2.30274	1.32386	0.18264	1.14122		2.30871	1.31193	0.14796	1.16397		2.29677	0.78129	0.06339	0.7179		2.26694	0.24094	0.00398	0.23697
2.21442	2.01386	1.23264e-07	2.01386		2.25381	1.5664	0.00259	1.56381		2.27052	1.33065	0.03632	1.29433		2.28245	1.20155	0.02084	1.18072		2.29916	1.47722	0.09303	1.38419		2.30393	1.37761	0.19156	1.18605		2.30912	1.33056	0.15072	1.17984		2.29797	0.8131	0.06729	0.74581		2.26813	0.25027	0.00429	0.24598
2.21562	2.04933	1.3723e-07	2.04933		2.25455	1.59768	0.00268	1.595		2.27106	1.35119	0.037	1.31419		2.28361	1.24505	0.02189	1.22315		2.30035	1.53477	0.09765	1.43712		2.30483	1.41922	0.19853	1.22069		2.3099	1.36595	0.15601	1.20994		2.29916	0.84596	0.07141	0.77455		2.26932	0.25989	0.00462	0.25527
2.21681	2.08507	1.5272e-07	2.08507		2.255	1.61723	0.00274	1.61449		2.27171	1.3759	0.03782	1.33808		2.28365	1.24641	0.02193	1.22448		2.30056	1.5447	0.09845	1.44625		2.30513	1.43313	0.20087	1.23226		2.3111	1.42176	0.16446	1.2573		2.30035	0.87991	0.07576	0.80415		2.27052	0.26983	0.00497	0.26486
2.218	2.12108	1.69894e-07	2.12108		2.25619	1.66931	0.0029	1.66641		2.2729	1.42236	0.03937	1.38299		2.28484	1.2926	0.02307	1.26953		2.30155	1.5941	0.10247	1.49162		2.30632	1.49044	0.21058	1.27986		2.31229	1.47939	0.17332	1.30607		2.30056	0.88578	0.07652	0.80926		2.27106	0.27448	0.00515	0.26933
2.21825	2.12848	1.73632e-07	2.12848		2.25739	1.72265	0.00306	1.71959		2.2741	1.47004	0.04098	1.42906		2.28603	1.34017	0.02427	1.3159		2.30274	1.65525	0.10751	1.54774		2.30752	1.5496	0.22071	1.32889		2.31343	1.53635	0.18221	1.35415		2.30155	0.91497	0.08035	0.83461		2.27171	0.28009	0.00536	0.27473
2.2192	2.15736	1.88927e-07	2.15735		2.25858	1.77726	0.00323	1.77403		2.27523	1.51643	0.04256	1.47387		2.28723	1.38913	0.02552	1.36361		2.30393	1.71825	0.11277	1.60548		2.30871	1.61063	0.23127	1.37936		2.31348	1.53888	0.1826	1.35627		2.30274	0.95116	0.0852	0.86595		2.2729	0.29067	0.00577	0.2849
2.22039	2.19388	2.10012e-07	2.19388		2.25865	1.78053	0.00324	1.77728		2.27529	1.51898	0.04265	1.47633		2.28782	1.41416	0.02617	1.38799		2.30483	1.7669	0.11688	1.65002		2.30912	1.63236	0.23506	1.3973		2.31468	1.60026	0.19234	1.40792		2.30393	0.9885	0.09032	0.89819		2.2741	0.30158	0.0062	0.29538
2.22158	2.23066	2.3336e-07	2.23066		2.25978	1.83316	0.00341	1.82975		2.27648	1.56917	0.04437	1.5248		2.28842	1.43951	0.02683	1.41268		2.30513	1.78314	0.11826	1.66488		2.3099	1.67358	0.24228	1.4313		2.31587	1.66359	0.20254	1.46104		2.30483	1.01738	0.09435	0.92303		2.27523	0.31226	0.00665	0.30561
2.22222	2.25045	2.46873e-07	2.25045		2.26097	1.89037	0.0036	1.88677		2.27768	1.62065	0.04616	1.57449		2.28961	1.49134	0.02821	1.46313		2.30632	1.84996	0.12399	1.72597		2.3111	1.73848	0.25376	1.48473		2.31706	1.72888	0.21323	1.51565		2.30513	1.02703	0.09571	0.93132		2.27529	0.31284	0.00667	0.30617
2.22278	2.26767	2.59205e-07	2.26767		2.26216	1.94889	0.0038	1.94509		2.27887	1.67344	0.04802	1.62542		2.29081	1.54464	0.02965	1.51499		2.30752	1.91873	0.12997	1.78876		2.31229	1.80538	0.26572	1.53967		2.31776	1.76776	0.21968	1.54808		2.30632	1.06677	0.10141	0.96537		2.27648	0.32445	0.00718	0.31727
2.22397	2.30492	2.87803e-07	2.30492		2.26277	1.97939	0.00391	1.97548		2.27941	1.69778	0.04888	1.6489		2.292	1.59943	0.03115	1.56828		2.30871	1.98948	0.1362	1.85329		2.31343	1.87139	0.27764	1.59375		2.31826	1.79619	0.22443	1.57176		2.30752	1.10775	0.10741	1.00034		2.27768	0.33642	0.00772	0.3287
2.22516	2.34238	3.19433e-07	2.34238		2.26336	2.00874	0.00401	2.00473		2.28006	1.72754	0.04994	1.6776		2.29205	1.60186	0.03122	1.57064		2.30912	2.01462	0.13843	1.87619		2.31348	1.87431	0.27817	1.59614		2.31945	1.86554	0.23614	1.62939		2.30871	1.14998	0.11374	1.03625		2.27887	0.34875	0.00829	0.34045
2.22621	2.37546	3.49958e-07	2.37546		2.26455	2.06992	0.00423	2.06569		2.28126	1.78298	0.05193	1.73105		2.29319	1.65575	0.03272	1.62303		2.3099	2.06226	0.14269	1.91957		2.31468	1.9453	0.29114	1.65417		2.32064	1.93698	0.24841	1.68857		2.30912	1.16501	0.11602	1.04899		2.27941	0.35446	0.00857	0.34589
2.23022	2.50322	4.94579e-07	2.50321		2.26574	2.13246	0.00446	2.12799		2.28245	1.83977	0.05399	1.78578		2.29439	1.71362	0.03437	1.67925		2.3111	2.13709	0.14947	1.98763		2.31587	2.0184	0.30464	1.71376		2.32184	2.01054	0.26125	1.74929		2.3099	1.19351	0.1204	1.0731		2.28006	0.36146	0.00891	0.35254
2.23423	2.63336	6.96816e-07	2.63336		2.26691	2.19496	0.0047	2.19026		2.28361	1.89618	0.05605	1.84012		2.29558	1.77305	0.03609	1.73696		2.31229	2.21401	0.15653	2.05748		2.31706	2.09364	0.31869	1.77495		2.3221	2.02686	0.26412	1.76273		2.3111	1.23834	0.12742	1.11091		2.28126	0.37455	0.00957	0.36497
2.23827	2.76552	9.78689e-07	2.76552		2.26694	2.19635	0.00471	2.19164		2.28365	1.89793	0.05612	1.84181		2.2963	1.80947	0.03716	1.77232		2.31343	2.2897	0.16357	2.12613		2.31776	2.13838	0.32712	1.81126		2.32303	2.08626	0.27467	1.81158		2.31229	1.28451	0.13482	1.14969		2.28245	0.38803	0.01028	0.37775
2.24231	2.89928	1.37025e-06	2.89928		2.26813	2.26161	0.00496	2.25665		2.28484	1.95748	0.05832	1.89916		2.29677	1.83408	0.03789	1.79619		2.31348	2.29304	0.16388	2.12916		2.31826	2.17106	0.33331	1.83775		2.32422	2.16417	0.28872	1.87545		2.31343	1.33003	0.14227	1.18776		2.28361	0.4015	0.01102	0.39048
2.24638	3.03417	1.91232e-06	3.03417		2.26932	2.32825	0.00523	2.32302		2.28603	2.01843	0.0606	1.95783		2.29797	1.89672	0.03977	1.85696		2.31468	2.37422	0.17154	2.20268		2.31945	2.2507	0.34852	1.90217		2.32542	2.24431	0.3034	1.94091		2.31348	1.33205	0.14261	1.18944		2.28365	0.40192	0.01104	0.39088
2.25045	3.1697	2.66021e-06	3.1697		2.27052	2.39628	0.00551	2.39077		2.28723	2.0808	0.06297	2.01783		2.29916	1.96101	0.04173	1.91928		2.31587	2.45758	0.17952	2.27806		2.32064	2.33258	0.36434	1.96823		2.32645	2.31573	0.31668	1.99905		2.31468	1.38098	0.1508	1.23017		2.28484	0.41621	0.01185	0.40436
2.25455	3.30534	3.68844e-06	3.30533		2.27106	2.42784	0.00565	2.4222		2.28782	2.11254	0.06418	2.04836		2.30035	2.02696	0.04378	1.98318		2.31706	2.54314	0.18782	2.35532		2.32184	2.41674	0.38079	2.03595		2.32661	2.32671	0.31874	2.00797		2.31587	1.43132	0.15942	1.2719		2.28603	0.43092	0.01271	0.41821
2.25865	3.44052	5.0971e-06	3.44052		2.27171	2.4657	0.00581	2.45989		2.28842	2.1446	0.06541	2.07919		2.30056	2.03831	0.04413	1.99417		2.31776	2.5939	0.1928	2.4011		2.3221	2.4354	0.38446	2.05094		2.3278	2.41142	0.33478	2.07664		2.31706	1.48311	0.16849	1.31461		2.28723	0.44606	0.01364	0.43243
2.26277	3.57466	7.02005e-06	3.57465		2.2729	2.53652	0.00612	2.5304		2.28961	2.20984	0.06793	2.14191		2.30155	2.09459	0.04592	2.04867		2.31826	2.63093	0.19646	2.43447		2.32303	2.50323	0.39789	2.10534		2.329	2.49845	0.35152	2.14693		2.31776	1.51388	0.17398	1.3399		2.28782	0.4538	0.01412	0.43968
2.26574	3.66999	8.81559e-06	3.66998		2.2741	2.60875	0.00645	2.60231		2.29081	2.27655	0.07054	2.206		2.30274	2.16393	0.04815	2.11578		2.31945	2.72098	0.20546	2.51553		2.32422	2.59207	0.41565	2.17641		2.33019	2.58785	0.36901	2.21884		2.31826	1.53636	0.17803	1.35833		2.28842	0.46164	0.01462	0.44702
2.26691	3.70712	9.63549e-06	3.70712		2.27523	2.67857	0.00677	2.6718		2.292	2.34472	0.07324	2.27148		2.30393	2.235	0.05048	2.18451		2.32064	2.81332	0.21481	2.59851		2.32542	2.68329	0.43411	2.24918		2.33083	2.63642	0.37863	2.25778		2.31945	1.59111	0.18806	1.40305		2.28961	0.47766	0.01568	0.46199
2.26694	3.70794	9.65436e-06	3.70793		2.27529	2.68239	0.00679	2.6756		2.29205	2.34773	0.07336	2.27437		2.30483	2.28962	0.0523	2.23731		2.32184	2.90797	0.22454	2.68343		2.32645	2.76446	0.45072	2.31374		2.33139	2.67965	0.38727	2.29238		2.32064	1.64738	0.1986	1.44879		2.29081	0.49414	0.0168	0.47734
2.26813	3.74567	1.05689e-05	3.74565		2.27648	2.75744	0.00715	2.75029		2.29319	2.41439	0.07603	2.33835		2.30513	2.30781	0.05292	2.25489		2.3221	2.92891	0.22671	2.7022		2.32661	2.77693	0.45328	2.32365		2.33258	2.77387	0.40633	2.36754		2.32184	1.7052	0.20967	1.49554		2.292	0.51109	0.018	0.49309
2.26932	3.78314	1.15656e-05	3.78313		2.27768	2.83391	0.00752	2.82639		2.29439	2.48554	0.07891	2.40663		2.30632	2.38239	0.05546	2.32694		2.32303	3.00496	0.23466	2.7703		2.3278	2.87302	0.47319	2.39983		2.33377	2.87055	0.42621	2.44434		2.3221	1.71801	0.21215	1.50586		2.29205	0.51184	0.01805	0.49378
2.27052	3.82036	1.26516e-05	3.82035		2.27887	2.9118	0.00792	2.90388		2.29558	2.55821	0.08189	2.47631		2.30752	2.45876	0.0581	2.40066		2.32422	3.10431	0.24517	2.85914		2.329	2.97158	0.49385	2.47773		2.33497	2.96972	0.44695	2.52278		2.32303	1.76459	0.2213	1.5433		2.29319	0.52851	0.01928	0.50923
2.27106	3.83728	1.31797e-05	3.83727		2.27941	2.94754	0.0081	2.93944		2.2963	2.60253	0.08373	2.51881		2.30871	2.53693	0.06086	2.47607		2.32542	3.20603	0.2561	2.94994		2.33019	3.07266	0.51529	2.55736		2.33522	2.99088	0.45142	2.53947		2.32422	1.82558	0.23351	1.59208		2.29439	0.54641	0.02064	0.52577
2.27171	3.8573	1.38341e-05	3.85728		2.28006	2.99111	0.00833	2.98278		2.29677	2.63239	0.08497	2.54742		2.30912	2.56461	0.06185	2.50276		2.32645	3.29631	0.26593	3.03038		2.33083	3.12749	0.52704	2.60046		2.33616	3.07141	0.46857	2.60284		2.32542	1.8882	0.24632	1.64188		2.29558	0.56481	0.0221	0.54271
2.2729	3.89394	1.51215e-05	3.89393		2.28126	3.07184	0.00876	3.06308		2.29797	2.7081	0.08815	2.61995		2.3099	2.61693	0.06374	2.55319		2.32661	3.31016	0.26745	3.04271		2.33139	3.17627	0.53754	2.63872		2.33735	3.17564	0.49111	2.68452		2.32645	1.9439	0.25796	1.68594		2.2963	0.57609	0.02302	0.55307
2.2741	3.93028	1.65223e-05	3.93027		2.28245	3.15399	0.00922	3.14477		2.29916	2.78535	0.09143	2.69392		2.3111	2.69876	0.06674	2.63202		2.3278	3.41671	0.27924	3.13747		2.33258	3.28244	0.56062	2.72182		2.33855	3.28244	0.51461	2.76783		2.32661	1.95246	0.25977	1.69269		2.29677	0.58371	0.02365	0.56006
2.27523	3.96446	1.79645e-05	3.96444		2.28361	3.23504	0.00968	3.22537		2.30035	2.86414	0.09482	2.76932		2.31229	2.78244	0.06986	2.71258		2.329	3.5257	0.29148	3.23422		2.33377	3.3912	0.58455	2.80665		2.33962	3.38099	0.53664	2.84435		2.3278	2.01841	0.27388	1.74452		2.29797	0.60313	0.0253	0.57783
2.27529	3.9663	1.80459e-05	3.96628		2.28365	3.23756	0.00969	3.22787		2.30056	2.87765	0.0954	2.78225		2.31343	2.86439	0.07298	2.79141		2.33019	3.63714	0.30419	3.33295		2.33497	3.50258	0.60936	2.89322		2.33974	3.39183	0.53909	2.85275		2.329	2.08605	0.28868	1.79737		2.29916	0.62308	0.02706	0.59602
2.27648	4.00198	1.97026e-05	4.00196		2.28484	3.32254	0.01019	3.31235		2.30155	2.94448	0.09831	2.84616		2.31348	2.868	0.07312	2.79488		2.33083	3.69748	0.31115	3.38633		2.33522	3.52632	0.61469	2.91164		2.34093	3.50385	0.56458	2.93927		2.33019	2.15542	0.30419	1.85122		2.30035	0.64356	0.02894	0.61462
2.27768	4.03731	2.1503e-05	4.03729		2.28603	3.40894	0.01071	3.39823		2.30274	3.02637	0.10192	2.92445		2.31468	2.95544	0.07651	2.87893		2.33139	3.75106	0.31738	3.43368		2.33616	3.61659	0.63507	2.98153		2.34213	3.61851	0.59112	3.02739		2.33083	2.19306	0.31276	1.8803		2.30056	0.64709	0.02927	0.61782
2.27887	4.07227	2.34591e-05	4.07225		2.28723	3.49674	0.01126	3.48548		2.30393	3.10983	0.10564	3.00419		2.31587	3.04477	0.08004	2.96473		2.33258	3.86746	0.33106	3.5364		2.33735	3.73327	0.66171	3.07156		2.34332	3.73584	0.61876	3.11709		2.33139	2.22654	0.32046	1.90608		2.30155	0.66459	0.03093	0.63366
2.27941	4.08798	2.43996e-05	4.08796		2.28782	3.5412	0.01154	3.52966		2.30483	3.17366	0.10852	3.06514		2.31706	3.13601	0.08371	3.0523		2.33377	3.98636	0.34526	3.6411		2.33855	3.85263	0.6893	3.16333		2.34405	3.80844	0.63609	3.17235		2.33258	2.29944	0.3375	1.96194		2.30274	0.68617	0.03305	0.65312
2.28006	4.10685	2.55833e-05	4.10682		2.28842	3.58594	0.01183	3.57411		2.30513	3.19486	0.10949	3.08537		2.31776	3.18993	0.08591	3.10402		2.33497	4.10776	0.35998	3.74779		2.33962	3.9626	0.71503	3.24756		2.34451	3.85586	0.64751	3.20835		2.33377	2.37414	0.35534	2.01879		2.30393	0.70833	0.03531	0.67302
2.28126	4.14103	2.78892e-05	4.141		2.28961	3.67653	0.01242	3.66411		2.30632	3.28146	0.11345	3.16801		2.31826	3.22917	0.08753	3.14164		2.33522	4.1336	0.36314	3.77046		2.33974	3.97469	0.71788	3.25681		2.34571	3.97858	0.67742	3.30115		2.33497	2.45067	0.37404	2.07663		2.30483	0.72538	0.0371	0.68827
2.28245	4.1748	3.03913e-05	4.17477		2.29081	3.76851	0.01305	3.75546		2.30752	3.36963	0.11753	3.25209		2.31945	3.32426	0.09151	3.23275		2.33616	4.23169	0.37524	3.85645		2.34093	4.09947	0.74747	3.352		2.3469	4.10402	0.70853	3.39549		2.33522	2.46699	0.37808	2.08891		2.30513	0.73106	0.03771	0.69335
2.28361	4.20716	3.3021e-05	4.20713		2.29205	3.86596	0.01373	3.85223		2.30871	3.45937	0.12174	3.33763		2.32064	3.42128	0.09565	3.32563		2.33735	4.35814	0.39106	3.96708		2.34213	4.22699	0.77809	3.4489		2.34809	4.23221	0.74088	3.49133		2.33616	2.52905	0.39361	2.13544		2.30632	0.75439	0.04026	0.71412
2.28365	4.20815	3.31052e-05	4.20812		2.2963	4.2091	0.01631	4.19279		2.30912	3.49103	0.12324	3.36778		2.32184	3.52025	0.09995	3.4203		2.33855	4.48712	0.40745	4.07966		2.34332	4.35726	0.80977	3.54749		2.34848	4.27476	0.75174	3.52302		2.33735	2.6093	0.41409	2.19522		2.30752	0.77832	0.04298	0.73534
2.28484	4.24105	3.60477e-05	4.24102		2.30056	4.57018	0.01933	4.55085		2.3099	3.55069	0.12609	3.4246		2.3221	3.54208	0.10091	3.44117		2.33962	4.60561	0.42274	4.18287		2.34405	4.43776	0.82956	3.6082		2.34929	4.36315	0.7745	3.58865		2.33855	2.69146	0.43551	2.25595		2.30871	0.80286	0.04586	0.757
2.28603	4.2735	3.92367e-05	4.27347		2.30483	4.94854	0.02286	4.92568		2.3111	3.64358	0.13056	3.51302		2.32303	3.62116	0.10442	3.51674		2.33974	4.61863	0.42443	4.1942		2.34451	4.4903	0.84255	3.64774		2.35048	4.49687	0.80944	3.68743		2.33962	2.76721	0.45568	2.31153		2.30912	0.81156	0.04691	0.76466
2.28723	4.30549	4.26915e-05	4.30544		2.30912	5.34328	0.02699	5.31629		2.31229	3.73805	0.13517	3.60287		2.32422	3.72404	0.10907	3.61497		2.34093	4.75268	0.44202	4.31066		2.34571	4.62611	0.87645	3.74966		2.35167	4.63336	0.84573	3.78764		2.33974	2.77554	0.45792	2.31762		2.3099	0.82803	0.04892	0.77911
2.28782	4.32131	4.45263e-05	4.32126		2.31343	5.75325	0.0318	5.72145		2.31343	3.83004	0.13972	3.69032		2.32542	3.82887	0.1139	3.71497		2.34213	4.88926	0.46022	4.42904		2.3469	4.76471	0.9115	3.85322		2.35287	4.77266	0.88342	3.88924		2.34093	2.86157	0.48136	2.38021		2.3111	0.85384	0.05217	0.80167
2.28842	4.33698	4.64327e-05	4.33694		2.31776	6.17704	0.03739	6.13965		2.31776	4.19082	0.15813	4.03269		2.32645	3.92148	0.11825	3.80324		2.34332	5.02838	0.47907	4.54931		2.34809	4.90611	0.94772	3.95839		2.35294	4.78126	0.88576	3.89549		2.34213	2.94958	0.50586	2.44372		2.31229	0.88031	0.05562	0.82468
2.28961	4.36798	5.04825e-05	4.36793		2.3221	6.61298	0.04387	6.56912		2.3221	4.5733	0.17866	4.39464		2.32661	3.93566	0.11892	3.81674		2.34405	5.11413	0.49084	4.62329		2.34848	4.95299	0.95984	3.99316		2.35406	4.91475	0.92254	3.99221		2.34332	3.03958	0.53145	2.50812		2.31343	0.90629	0.05913	0.84716
2.29081	4.39847	5.48645e-05	4.39842		2.32645	7.05914	0.05136	7.00778		2.32645	4.97718	0.2015	4.77568		2.3278	4.04441	0.12413	3.92028		2.34451	5.17002	0.49857	4.67145		2.34929	5.05031	0.98515	4.06516		2.35526	5.05966	0.96315	4.09651		2.34405	3.09524	0.54756	2.54768		2.31348	0.90743	0.05928	0.84815
2.292	4.42843	5.9604e-05	4.42837		2.33083	7.51331	0.06	7.45331		2.33083	5.40191	0.22685	5.17506		2.329	4.15513	0.12954	4.02559		2.34571	5.31419	0.51875	4.79544		2.35048	5.19732	1.02382	4.1735		2.35645	5.20739	1.00528	4.20211		2.34451	3.1316	0.5582	2.5734		2.31468	0.93524	0.06317	0.87207
2.29205	4.42973	5.98193e-05	4.42967		2.33522	7.97304	0.06994	7.90311		2.33522	5.84671	0.25493	5.59178		2.33019	4.2678	0.13516	4.13264		2.3469	5.46088	0.53962	4.92126		2.35167	5.34714	1.06376	4.28338		2.35741	5.32898	1.04052	4.28846		2.34571	3.22566	0.58613	2.63953		2.31587	0.96373	0.06729	0.89644
2.29319	4.45786	6.47283e-05	4.45779		2.33962	8.43566	0.08135	8.35431		2.33962	6.31049	0.28596	6.02453		2.33083	4.32858	0.13824	4.19035		2.34809	5.61007	0.5612	5.04887		2.35287	5.49978	1.105	4.39478		2.35764	5.35793	1.04898	4.30895		2.3469	3.32179	0.61529	2.7065		2.31706	0.99293	0.07165	0.92127
2.29439	4.48673	7.02662e-05	4.48666		2.34405	8.89825	0.09441	8.80384		2.34405	6.79191	0.32017	6.47173		2.33139	4.38244	0.14099	4.24145		2.34848	5.65944	0.56842	5.09102		2.35294	5.5092	1.10756	4.40164		2.35884	5.51131	1.0943	4.41701		2.34809	3.42001	0.64573	2.77428		2.31776	1.01023	0.07431	0.93592
2.29558	4.51504	7.62488e-05	4.51496		2.34848	9.35771	0.10931	9.2484		2.34848	7.2893	0.35781	6.93149		2.33258	4.49902	0.14704	4.35198		2.34929	5.76176	0.58351	5.17825		2.35406	5.65523	1.14756	4.50767		2.36003	5.66751	1.14127	4.52624		2.34848	3.45261	0.65597	2.79663		2.31826	1.02285	0.07628	0.94656
2.2963	4.53174	8.00654e-05	4.53166		2.35294	9.81079	0.12628	9.68451		2.35294	7.80072	0.39911	7.40161		2.33377	4.61755	0.15332	4.46423		2.35048	5.91592	0.60656	5.30936		2.35526	5.81348	1.19148	4.622		2.36122	5.82654	1.18996	4.63658		2.34929	3.52034	0.67748	2.84285		2.31945	1.05349	0.08119	0.97231
2.29677	4.54277	8.2709e-05	4.54268		2.35741	10.2541	0.14555	10.1085		2.35741	8.32391	0.44432	7.87959		2.33497	4.73801	0.15983	4.57818		2.35167	6.07255	0.63038	5.44217		2.35645	5.97454	1.23679	4.73775		2.3619	5.91868	1.21856	4.70012		2.35048	3.6228	0.71061	2.91219		2.32064	1.08489	0.08638	0.99851
2.29797	4.5699	8.96824e-05	4.56981		2.3619	10.6842	0.16735	10.5168		2.3619	8.85633	0.4937	8.36263		2.33522	4.76357	0.16122	4.60235		2.35287	6.23162	0.65498	5.57664		2.35741	6.1069	1.27449	4.83241		2.36242	5.98839	1.24039	4.748		2.35167	3.72742	0.74516	2.98226		2.32184	1.11705	0.09188	1.02517
2.29916	4.59644	9.72065e-05	4.59634		2.36641	11.0975	0.19197	10.9055		2.36641	9.39513	0.54747	8.84766		2.33616	4.8604	0.16657	4.69383		2.35294	6.24142	0.65651	5.58491		2.35764	6.1384	1.28352	4.85487		2.36361	6.15307	1.29263	4.86044		2.35287	3.83422	0.78117	3.05305		2.3221	1.12416	0.09312	1.03104
2.30035	4.62235	0.000105322	4.62225		2.37077	11.4766	0.21861	11.258		2.37094	9.93724	0.6059	9.33134		2.33735	4.98471	0.17357	4.81114		2.35406	6.39312	0.68039	5.71273		2.35884	6.30504	1.33171	4.97333		2.3648	6.32056	1.34671	4.97385		2.35294	3.84082	0.78342	3.0574		2.32303	1.14998	0.0977	1.05228
2.30056	4.62669	0.000106759	4.62658		2.37094	11.4906	0.21968	11.2709		2.37548	10.4793	0.6692	9.8101		2.33855	5.11092	0.18082	4.9301		2.35526	6.55701	0.70662	5.85039		2.36003	6.47446	1.38138	5.09308		2.366	6.49086	1.40269	5.08817		2.35406	3.94322	0.8187	3.12452		2.32422	1.1837	0.10386	1.07984
2.30155	4.64764	0.00011407	4.64753		2.37196	11.5765	0.22642	11.3501		2.38004	11.0178	0.7376	10.2802		2.33962	5.22637	0.18758	5.03879		2.35645	6.72327	0.73369	5.98959		2.36122	6.64664	1.43256	5.21409		2.36641	6.5508	1.42263	5.12817		2.35526	4.05445	0.8578	3.19665		2.32542	1.21824	0.11038	1.10786
2.30274	4.67229	0.000123499	4.67217		2.37316	11.6746	0.23446	11.4401		2.38462	11.5489	0.81131	10.7376		2.33974	5.23902	0.18833	5.05069		2.35741	6.85952	0.75622	6.1033		2.3619	6.74627	1.4625	5.28377		2.36719	6.66396	1.46062	5.20334		2.35645	4.16792	0.89853	3.26939		2.32645	1.24889	0.11634	1.13255
2.30393	4.69629	0.000133655	4.69616		2.37435	11.7709	0.24274	11.5281		2.38921	12.0689	0.89052	11.1784		2.34093	5.36899	0.19611	5.17288		2.35764	6.89188	0.76162	6.13027		2.36242	6.82158	1.48529	5.33629		2.36838	6.83985	1.52054	5.31931		2.35741	4.26139	0.93271	3.32868		2.32661	1.25359	0.11727	1.13632
2.30483	4.71391	0.000141809	4.71377		2.37548	11.8601	0.25078	11.6093		2.39382	12.5737	0.97537	11.5983		2.34213	5.50081	0.20416	5.29665		2.35884	7.06281	0.79043	6.27238		2.36361	6.99924	1.5396	5.45964		2.36958	7.01852	1.58251	5.43601		2.35764	4.28366	0.94093	3.34273		2.3278	1.28979	0.12455	1.16524
2.30513	4.71962	0.000144592	4.71948		2.37554	11.8652	0.25125	11.614		2.39845	13.0594	1.06602	11.9934		2.34332	5.63447	0.2125	5.42197		2.36003	7.23602	0.82014	6.41588		2.3648	7.17961	1.59551	5.5841		2.37077	7.19995	1.64657	5.55338		2.35884	4.40168	0.98507	3.41661		2.329	1.32684	0.13225	1.19459
2.30632	4.74228	0.000156364	4.74213		2.37674	11.9577	0.26002	11.6976		2.4031	13.522	1.16255	12.3595		2.34405	5.71657	0.21771	5.49886		2.36122	7.41147	0.85077	6.5607		2.366	7.36267	1.65307	5.7096		2.37094	7.22542	1.65566	5.56977		2.36003	4.52202	1.031	3.49102		2.33019	1.36478	0.14039	1.22439
2.30752	4.76426	0.000169029	4.76409		2.37793	12.0481	0.26903	11.779		2.40777	13.9577	1.26503	12.6927		2.34451	5.76995	0.22113	5.54881		2.3619	7.51273	0.86869	6.64403		2.36641	7.42702	1.6735	5.75352		2.37196	7.38413	1.71278	5.67135		2.36122	4.64469	1.07878	3.56591		2.33083	1.38533	0.1449	1.24043
2.30871	4.78554	0.00018265	4.78536		2.37913	12.1364	0.2783	11.8581		2.40896	14.0643	1.29218	12.7721		2.34571	5.90721	0.23006	5.67715		2.36242	7.58914	0.88234	6.70679		2.36719	7.54839	1.71231	5.83609		2.37316	7.57104	1.78119	5.78985		2.3619	4.71584	1.10693	3.6089		2.33139	1.4036	0.14898	1.25462
2.30912	4.79279	0.000187636	4.79261		2.38004	12.2026	0.28556	11.9171		2.41016	14.1685	1.31965	12.8489		2.3469	6.04624	0.2393	5.80694		2.36361	7.76897	0.91487	6.8541		2.36838	7.73676	1.77324	5.96351		2.37435	7.76066	1.85184	5.90882		2.36242	4.7697	1.12846	3.64124		2.33258	1.44334	0.15805	1.28529
2.3099	4.80612	0.000197294	4.80592		2.38032	12.2227	0.28783	11.9349		2.41135	14.2705	1.34747	12.9231		2.34809	6.18701	0.24886	5.93815		2.3648	7.95093	0.94839	7.00255		2.36958	7.92772	1.83592	6.09181		2.37548	7.94229	1.92071	6.02158		2.36361	4.8971	1.18012	3.71698		2.33377	1.48401	0.16763	1.31638
2.3111	4.82598	0.00021303	4.82576		2.38151	12.3068	0.29762	12.0092		2.41245	14.3627	1.37346	12.9892		2.34848	6.23345	0.25206	5.98139		2.366	8.13498	0.9829	7.15208		2.37077	8.12127	1.90036	6.22091		2.37554	7.95297	1.9248	6.02818		2.3648	5.02688	1.2338	3.79308		2.33497	1.52563	0.17773	1.3479
2.31229	4.84511	0.000229934	4.84488		2.38271	12.3887	0.30768	12.081		2.41254	14.3703	1.37565	12.9946		2.35294	6.77592	0.2911	6.48483		2.36641	8.19952	0.99515	7.20437		2.37094	8.14841	1.90947	6.23894		2.37674	8.14795	2.00011	6.14785		2.366	5.15909	1.28958	3.86951		2.33522	1.5345	0.17992	1.35458
2.31343	4.86276	0.000247299	4.86251		2.3839	12.4684	0.31802	12.1504		2.41374	14.4677	1.40418	13.0635		2.35741	7.34252	0.33533	7.00719		2.37094	8.91788	1.13683	7.78105		2.37196	8.31736	1.9666	6.35076		2.37793	8.34558	2.07782	6.26776		2.36641	5.20567	1.3095	3.89618		2.33616	1.56822	0.18839	1.37983
2.31348	4.86352	0.000248083	4.86327		2.38462	12.5151	0.32436	12.1908		2.41493	14.5627	1.43307	13.1297		2.3619	7.93136	0.38529	7.54608		2.37548	9.66523	1.29501	8.37022		2.37316	8.51595	2.03467	6.48129		2.37913	8.54582	2.15799	6.38783		2.36719	5.29372	1.34751	3.94621		2.33735	1.61181	0.19963	1.41218
2.31468	4.88117	0.000267563	4.88091		2.38509	12.5458	0.32864	12.2172		2.41612	14.6554	1.4623	13.1931		2.36641	8.5402	0.44154	8.09865		2.38004	10.4385	1.47098	8.9675		2.37435	8.71702	2.1046	6.61242		2.38004	8.70077	2.22101	6.47976		2.36838	5.43082	1.40766	4.02316		2.33855	1.65641	0.21147	1.44493
2.31587	4.89808	0.000288463	4.89779		2.38629	12.6209	0.33955	12.2813		2.41715	14.7334	1.48782	13.2455		2.37094	9.16634	0.50468	8.66166		2.38462	11.234	1.66602	9.568		2.37548	8.90922	2.1724	6.73682		2.38032	8.74866	2.24067	6.50799		2.36958	5.57039	1.4701	4.10029		2.33962	1.69752	0.22271	1.47481
2.31706	4.91423	0.000310876	4.91392		2.38748	12.6936	0.35074	12.3428		2.41732	14.7455	1.49189	13.2537		2.37548	9.80671	0.57531	9.2314		2.38921	12.0477	1.88138	10.1663		2.37554	8.92051	2.17642	6.7441		2.38151	8.95405	2.32591	6.62815		2.37077	5.71246	1.5349	4.17757		2.33974	1.70204	0.22396	1.47808
2.31776	4.92327	0.000324639	4.92294		2.38867	12.7639	0.36223	12.4017		2.41851	14.8332	1.52181	13.3114		2.38004	10.4579	0.65406	9.8038		2.39382	12.875	2.11827	10.7567		2.37674	9.12639	2.25016	6.87624		2.38271	9.16198	2.41376	6.74822		2.37094	5.73244	1.54411	4.18833		2.34093	1.74874	0.23711	1.51162
2.31826	4.92961	0.000334902	4.92928		2.38921	12.7947	0.36749	12.4272		2.4197	14.9184	1.55208	13.3663		2.38462	11.116	0.74155	10.3744		2.39845	13.7108	2.37781	11.333		2.37793	9.33462	2.32585	7.00877		2.3839	9.37241	2.50427	6.86813		2.37196	5.85705	1.60211	4.25494		2.34213	1.79652	0.25097	1.54555
2.31945	4.94422	0.000360647	4.94386		2.38987	12.8317	0.37402	12.4577		2.4209	15.0009	1.58269	13.4182		2.38921	11.7769	0.83842	10.9384		2.4031	14.5498	2.66102	11.8888		2.37913	9.54513	2.40352	7.14161		2.38462	9.49985	2.55988	6.93997		2.37316	6.00419	1.67181	4.33237		2.34332	1.84541	0.26556	1.57985
2.32064	4.95805	0.000388223	4.95766		2.39106	12.8971	0.38611	12.511		2.42188	15.0665	1.608	13.4585		2.39382	12.4362	0.9453	11.4909		2.40777	15.3864	2.96878	12.4176		2.38004	9.70771	2.4643	7.24341		2.38509	9.5853	2.59751	6.98779		2.37435	6.15388	1.74408	4.4098		2.34405	1.87566	0.27479	1.60087
2.32184	4.97108	0.000417747	4.97067		2.39225	12.96	0.39851	12.5615		2.42209	15.0808	1.61364	13.4672		2.39845	13.0892	1.06277	12.0264		2.41245	16.2146	3.3018	12.9128		2.38032	9.7579	2.4832	7.2747		2.38629	9.80062	2.69351	7.10712		2.37548	6.29768	1.81477	4.48291		2.34451	1.89543	0.28091	1.61452
2.3221	4.97382	0.000424453	4.9734		2.39345	13.0204	0.41123	12.6091		2.42328	15.158	1.64491	13.5131		2.4031	13.731	1.19142	12.5396		2.41715	17.0284	3.66055	13.3679		2.38151	9.97285	2.56492	7.40794		2.38748	10.0183	2.79233	7.22602		2.37554	6.30615	1.81897	4.48718		2.34571	1.94661	0.29706	1.64954
2.32303	4.98333	0.000449345	4.98288		2.39382	13.0388	0.41529	12.6235		2.42448	15.2326	1.67651	13.5561		2.40777	14.3568	1.33175	13.025		2.42188	17.8219	4.0453	13.7766		2.38462	10.5416	2.78712	7.7545		2.38867	10.2384	2.89402	7.3444		2.37674	6.46103	1.89657	4.56446		2.3469	1.99897	0.31406	1.68492
2.32422	4.99477	0.000483148	4.99429		2.39464	13.0781	0.42427	12.6539		2.42567	15.3044	1.70843	13.596		2.41245	14.9615	1.48423	13.4772		2.42661	18.5891	4.456	14.1331		2.38921	11.4082	3.14276	8.26541		2.38921	10.3382	2.9407	7.39745		2.37793	6.61853	1.97694	4.64159		2.34809	2.05255	0.33192	1.72063
2.32542	5.0054	0.000519295	5.00489		2.39583	13.1333	0.43763	12.6957		2.42661	15.3591	1.73387	13.6253		2.41374	15.1227	1.52814	13.5945		2.42687	18.6287	4.47841	14.1503		2.39382	12.3041	3.533	8.77106		2.38987	10.4608	2.99863	7.46218		2.37913	6.77867	2.06015	4.71852		2.34848	2.07036	0.33797	1.73239
2.32645	5.01398	0.000552697	5.01343		2.39703	13.1859	0.45131	12.7346		2.42687	15.3734	1.74067	13.6327		2.41493	15.2704	1.56971	13.7006		2.42806	18.8162	4.58594	14.2302		2.39845	13.2255	3.95946	9.26603		2.39106	10.6855	3.10621	7.57927		2.38004	6.90299	2.12579	4.77721		2.34929	2.10738	0.35071	1.75667
2.32661	5.01523	0.000557934	5.01467		2.39822	13.2358	0.46533	12.7705		2.42806	15.4397	1.77322	13.6664		2.41612	15.4161	1.61206	13.804		2.42925	19.0012	4.69497	14.3063		2.4031	14.1682	4.42356	9.74465		2.39225	10.9124	3.21681	7.69557		2.38032	6.94148	2.14629	4.79519		2.35048	2.16347	0.37045	1.79303
2.3278	5.02424	0.000599218	5.02364		2.39845	13.2452	0.46809	12.7771		2.42925	15.5031	1.80608	13.697		2.41715	15.5402	1.64924	13.8909		2.43045	19.1839	4.80548	14.3785		2.40777	15.1275	4.92645	10.2011		2.39345	11.1415	3.33049	7.811		2.38151	7.10698	2.23542	4.87156		2.35167	2.22087	0.39118	1.82969
2.329	5.03243	0.000643311	5.03179		2.39941	13.283	0.47969	12.8034		2.43045	15.5636	1.83924	13.7244		2.41732	15.5597	1.65519	13.9045		2.43137	19.3241	4.8923	14.4318		2.41245	16.0984	5.46897	10.6294		2.39382	11.2139	3.36685	7.84708		2.38271	7.27518	2.32763	4.94756		2.35287	2.2796	0.41296	1.86665
2.33019	5.03979	0.000690384	5.0391		2.40061	13.3276	0.49439	12.8332		2.43137	15.6087	1.86519	13.7435		2.41851	15.7012	1.69909	14.0021		2.43164	19.3641	4.91745	14.4467		2.41715	17.0755	6.05159	11.0239		2.39464	11.3727	3.44728	7.92545		2.3839	7.44611	2.42297	5.02314		2.35294	2.28324	0.41432	1.86891
2.33083	5.04338	0.00071672	5.04266		2.4018	13.3695	0.50943	12.86		2.43164	15.6213	1.87269	13.7486		2.4197	15.8405	1.74378	14.0967		2.43283	19.5418	5.03087	14.5109		2.42188	18.053	6.67433	11.3787		2.39583	11.6061	3.56723	8.03885		2.38462	7.54999	2.48173	5.06827		2.35406	2.3397	0.43582	1.90388
2.33139	5.04633	0.000740619	5.04559		2.403	13.4086	0.52483	12.8838		2.43283	15.6761	1.90644	13.7696		2.4209	15.9775	1.78925	14.1883		2.43403	19.7168	5.14572	14.5711		2.42661	19.0253	7.33673	11.6886		2.39703	11.8415	3.69039	8.15108		2.38509	7.61979	2.52155	5.09825		2.35526	2.4012	0.45981	1.94139
2.33258	5.05204	0.000794205	5.05125		2.4031	13.412	0.52621	12.8858		2.43403	15.7279	1.94047	13.7874		2.42188	16.088	1.82706	14.2609		2.43522	19.8891	5.26197	14.6272		2.43137	19.9864	8.03778	11.9486		2.39822	12.0789	3.81682	8.26207		2.38629	7.79625	2.62341	5.17283		2.35645	2.46414	0.48499	1.97915
2.33377	5.05691	0.000851343	5.05606		2.40419	13.4451	0.54058	12.9045		2.43522	15.7768	1.97478	13.802		2.42209	16.1122	1.8355	14.2767		2.43615	20.0214	5.35346	14.668		2.43615	20.9302	8.77587	12.1544		2.39845	12.1251	3.8417	8.28343		2.38748	7.97549	2.72866	5.24683		2.35741	2.51614	0.50625	2.00989
2.33497	5.06095	0.000912242	5.06004		2.40538	13.4787	0.55669	12.9221		2.43615	15.8129	2.00169	13.8112		2.42328	16.2445	1.88254	14.3619		2.43641	20.0587	5.3796	14.6791		2.44094	21.851	9.54875	12.3022		2.39941	12.3183	3.94654	8.37172		2.38867	8.15754	2.83736	5.32019		2.35764	2.52855	0.51139	2.01716
2.33522	5.0617	0.00092554	5.06077		2.40658	13.5097	0.57316	12.9365		2.43641	15.8228	2.00936	13.8134		2.42448	16.3743	1.93035	14.4439		2.43761	20.2254	5.4986	14.7268		2.44477	22.562	10.1856	12.3764		2.40061	12.5595	4.07961	8.47993		2.38921	8.24034	2.88739	5.35295		2.35884	2.59447	0.53908	2.05539
2.33616	5.06416	0.000977124	5.06318		2.40777	13.5378	0.58996	12.9478		2.43761	15.8658	2.04421	13.8216		2.42567	16.5016	1.97894	14.5226		2.4388	20.3892	5.61892	14.7702		2.44576	22.7427	10.3535	12.3892		2.4018	12.8027	4.21606	8.58662		2.38987	8.34243	2.94958	5.39285		2.36003	2.66193	0.56809	2.09383
2.33735	5.06652	0.00105	5.06547		2.40777	13.5379	0.58999	12.9479		2.4388	15.9058	2.07931	13.8264		2.42661	16.6003	2.01787	14.5824		2.43999	20.55	5.74056	14.8094		2.44596	22.7793	10.3878	12.3915		2.403	13.0476	4.35594	8.69169		2.39106	8.53018	3.06542	5.46476		2.36122	2.73098	0.5985	2.13248
2.33855	5.06804	0.00112	5.06693		2.40896	13.5633	0.6072	12.9561		2.43999	15.9428	2.11467	13.8281		2.42687	16.6263	2.02831	14.598		2.44094	20.6759	5.8384	14.8375		2.44715	22.9943	10.5916	12.4027		2.4031	13.0694	4.36847	8.70089		2.39225	8.7208	3.18494	5.53586		2.3619	2.77116	0.61652	2.15464
2.33962	5.0687	0.00119	5.06751		2.41016	13.5859	0.62478	12.9611		2.44094	15.9701	2.14301	13.8271		2.42806	16.7483	2.07846	14.6699		2.44119	20.7077	5.86347	14.8442		2.44835	23.2068	10.7968	12.41		2.40419	13.2943	4.49929	8.79504		2.39345	8.91432	3.30822	5.6061		2.36242	2.80166	0.63035	2.1713
2.33974	5.06873	0.0012	5.06753		2.41135	13.6058	0.64274	12.9631		2.44119	15.9767	2.15026	13.8265		2.42925	16.8676	2.12937	14.7383		2.44238	20.8624	5.98763	14.8747		2.44954	23.4168	11.0034	12.4134		2.40538	13.5427	4.64614	8.89659		2.39382	8.97575	3.34776	5.62799		2.36361	2.874	0.66371	2.2103
2.34093	5.06857	0.00128	5.06729		2.41245	13.6217	0.65965	12.9621		2.44238	16.0077	2.18609	13.8216		2.43045	16.9842	2.18106	14.8032		2.44357	21.0139	6.113	14.9008		2.45059	23.5997	11.1864	12.4132		2.40777	14.044	4.95021	9.09374		2.39464	9.11076	3.43535	5.67542		2.3648	2.94806	0.69862	2.24944
2.34213	5.06758	0.00137	5.06621		2.41254	13.6229	0.66108	12.9619		2.44357	16.0357	2.22215	13.8135		2.43137	17.0728	2.22172	14.8511		2.44477	21.1621	6.23956	14.9225		2.45074	23.6243	11.2113	12.413		2.41245	15.046	5.58967	9.45629		2.39583	9.31015	3.56639	5.74376		2.366	3.02388	0.73516	2.28872
2.34332	5.06575	0.00146	5.06428		2.41374	13.6373	0.6798	12.9575		2.44477	16.0606	2.25842	13.8022		2.43164	17.098	2.2335	14.8644		2.44576	21.2828	6.34558	14.9372		2.45193	23.8291	11.4204	12.4086		2.41715	16.0723	6.28926	9.78301		2.39703	9.51249	3.70142	5.81107		2.36641	3.05069	0.74827	2.30242
2.34405	5.06423	0.00152	5.0627		2.41493	13.6489	0.69891	12.95		2.44576	16.079	2.28871	13.7903		2.43283	17.2088	2.28671	14.9221		2.44596	21.3071	6.36727	14.9398		2.45312	24.0312	11.6308	12.4004		2.42188	17.1195	7.05088	10.0686		2.39822	9.71782	3.84053	5.87729		2.36719	3.1015	0.77339	2.32811
2.34451	5.06308	0.00156	5.06151		2.41612	13.6578	0.71841	12.9394		2.44596	16.0825	2.2949	13.7876		2.43403	17.3168	2.34067	14.9761		2.44715	21.4488	6.49609	14.9527		2.45432	24.2305	11.8422	12.3883		2.42661	18.1842	7.87586	10.3084		2.39845	9.75796	3.86797	5.88999		2.36838	3.18098	0.81337	2.36761
2.34571	5.05957	0.00167	5.0579		2.41715	13.6633	0.73556	12.9277		2.44715	16.1014	2.33159	13.7698		2.43522	17.4218	2.39537	15.0264		2.44835	21.5871	6.62598	14.9611		2.45545	24.4165	12.0432	12.3733		2.43137	19.2627	8.76484	10.4979		2.39941	9.92615	3.98379	5.94237		2.36958	3.26235	0.85516	2.40719
2.3469	5.05523	0.00178	5.05345		2.41732	13.664	0.7383	12.9257		2.44835	16.1173	2.36846	13.7488		2.43615	17.5014	2.43849	15.063		2.44954	21.7219	6.75691	14.965		2.45551	24.4269	12.0546	12.3723		2.43615	20.3512	9.71764	10.6335		2.40061	10.1375	4.13126	6.00625		2.37077	3.34567	0.89884	2.44683
2.34809	5.05006	0.0019	5.04816		2.41851	13.6674	0.75859	12.9088		2.44954	16.1302	2.40552	13.7247		2.43641	17.5237	2.45081	15.0729		2.45059	21.8378	6.87304	14.9648		2.4567	24.6204	12.2679	12.3525		2.44094	21.4457	10.7332	10.7126		2.4018	10.3519	4.28304	6.06888		2.37094	3.35743	0.90508	2.45235
2.34848	5.04819	0.00194	5.04625		2.4197	13.6681	0.77927	12.8889		2.45059	16.139	2.43829	13.7007		2.43761	17.6227	2.50699	15.1157		2.45074	21.8533	6.88884	14.9645		2.4579	24.8108	12.482	12.3288		2.44576	22.5423	11.8094	10.7329		2.403	10.5694	4.43919	6.13021		2.37196	3.431	0.94448	2.48652
2.34929	5.04406	0.00203	5.04204		2.4209	13.6662	0.80036	12.8658		2.45074	16.14	2.44274	13.6973		2.4388	17.7185	2.56389	15.1546		2.45193	21.9812	7.02171	14.9595		2.45909	24.9983	12.6969	12.3014		2.45059	23.6365	12.9429	10.6936		2.4031	10.5888	4.4532	6.13557		2.37316	3.51838	0.99215	2.52623
2.35048	5.03724	0.00216	5.03508		2.42188	13.6626	0.81792	12.8447		2.45193	16.1469	2.48013	13.6668		2.43999	17.8112	2.6215	15.1897		2.45312	22.1056	7.1555	14.9501		2.46028	25.1826	12.9125	12.2701		2.45545	24.724	14.1296	10.5945		2.40419	10.79	4.59978	6.19019		2.37435	3.60788	1.04193	2.56595
2.35167	5.0296	0.00231	5.02729		2.42209	13.6616	0.82185	12.8397		2.45312	16.1508	2.51768	13.6331		2.44094	17.8828	2.66792	15.2148		2.45432	22.2264	7.29015	14.9362		2.46032	25.1878	12.9186	12.2691		2.46032	25.8001	15.3635	10.4366		2.40538	11.0136	4.76489	6.24875		2.37548	3.69442	1.09095	2.60347
2.35287	5.02114	0.00246	5.01868		2.42328	13.6543	0.84374	12.8105		2.45432	16.1517	2.55536	13.5963		2.44119	17.9007	2.67982	15.2209		2.45545	22.3374	7.41836	14.919		2.46148	25.3637	13.1286	12.2351		2.46521	26.8599	16.6379	10.222		2.40658	11.2404	4.93459	6.30586		2.37554	3.69954	1.09388	2.60566
2.35294	5.0206	0.00247	5.01813		2.42448	13.6444	0.86603	12.7783		2.45545	16.1499	2.59115	13.5587		2.44238	17.987	2.73884	15.2481		2.45551	22.3435	7.42562	14.9179		2.46267	25.5415	13.3452	12.1963		2.46864	27.5877	17.5479	10.0398		2.40777	11.47	5.1086	6.36135		2.37674	3.79342	1.14809	2.64534
2.35406	5.01187	0.00262	5.00925		2.42567	13.6319	0.88874	12.7431		2.45551	16.1497	2.59318	13.5565		2.44357	18.07	2.79853	15.2715		2.4567	22.457	7.56186	14.8952		2.46386	25.7161	13.5622	12.1539		2.46983	27.8377	17.8671	9.97059		2.40777	11.4704	5.10895	6.36146		2.37793	3.8896	1.20463	2.68496
2.35526	5.00179	0.00278	4.99901		2.42661	13.6202	0.90696	12.7132		2.4567	16.1447	2.63111	13.5136		2.44477	18.1498	2.85891	15.2909		2.4579	22.5669	7.69881	14.868		2.46506	25.8873	13.7795	12.1078		2.47012	27.8978	17.9444	9.95344		2.40896	11.7035	5.28803	6.4155		2.37913	3.98811	1.26359	2.72452
2.35645	4.99092	0.00296	4.98795		2.42687	13.6168	0.91185	12.705		2.4579	16.1368	2.66916	13.4677		2.44576	18.2136	2.90956	15.304		2.45909	22.673	7.83644	14.8365		2.46521	25.9087	13.807	12.1017		2.47102	28.0859	18.1874	9.89848		2.41016	11.9398	5.47191	6.46793		2.38004	4.06511	1.31039	2.75472
2.35741	4.98153	0.00312	4.97842		2.42806	13.5992	0.93537	12.6638		2.45909	16.126	2.70731	13.4187		2.44596	18.2263	2.91994	15.3064		2.46028	22.7754	7.97469	14.8007		2.46625	26.055	13.9969	12.0581		2.47222	28.3322	18.5087	9.82353		2.41135	12.1794	5.66064	6.51871		2.38032	4.08904	1.32506	2.76398
2.35764	4.97924	0.00315	4.97609		2.42925	13.579	0.9593	12.6197		2.46028	16.1123	2.74554	13.3668		2.44715	18.2995	2.98161	15.3179		2.46032	22.7782	7.97864	14.7996		2.46744	26.2193	14.2144	12.0048		2.47341	28.5765	18.8306	9.74584		2.41245	12.4033	5.8392	6.56408		2.38151	4.19244	1.38911	2.80333
2.35884	4.96678	0.00335	4.96343		2.43045	13.5564	0.98364	12.5728		2.46032	16.1119	2.74663	13.3653		2.44835	18.3693	3.04393	15.3254		2.46148	22.874	8.11349	14.7605		2.46864	26.38	14.4319	11.9481		2.47461	28.8187	19.1532	9.66546		2.41254	12.4221	5.8543	6.5678		2.38271	4.29838	1.45584	2.84254
2.36003	4.95354	0.00356	4.94997		2.43137	13.5372	1.00283	12.5343		2.46148	16.0958	2.78384	13.312		2.44954	18.4357	3.10686	15.3289		2.46267	22.9689	8.25281	14.7161		2.46983	26.5372	14.6493	11.8879		2.47505	28.9083	19.2735	9.63486		2.41374	12.6681	6.05294	6.61514		2.3839	4.40693	1.52532	2.8816
2.36122	4.93952	0.00379	4.93573		2.43164	13.5313	1.0084	12.5229		2.46267	16.0765	2.82222	13.2543		2.45059	18.4915	3.16277	15.3287		2.46386	23.06	8.39258	14.6674		2.47012	26.5746	14.7018	11.8728		2.4758	29.0587	19.4763	9.58248		2.41493	12.9173	6.25662	6.6607		2.38462	4.47333	1.56838	2.90496
2.3619	4.93117	0.00392	4.92725		2.43283	13.5039	1.03356	12.4703		2.46386	16.0543	2.86064	13.1937		2.45074	18.4988	3.17039	15.3284		2.46506	23.1473	8.53275	14.6145		2.47102	26.6907	14.8665	11.8242		2.47699	29.2965	19.7996	9.49698		2.41612	13.1698	6.46541	6.70443		2.38509	4.51815	1.59766	2.92049
2.36242	4.92474	0.00402	4.92071		2.43403	13.474	1.05913	12.4149		2.46506	16.0294	2.8991	13.1303		2.45193	18.5585	3.23451	15.324		2.46521	23.1581	8.55055	14.6075		2.47222	26.8406	15.0833	11.7573		2.47819	29.532	20.123	9.40904		2.41715	13.3904	6.64977	6.74068		2.38629	4.63212	1.67295	2.95917
2.36361	4.90919	0.00427	4.90492		2.43522	13.4418	1.08512	12.3567		2.46521	16.0261	2.90398	13.1221		2.45312	18.6148	3.2992	15.3155		2.46625	23.2307	8.67325	14.5575		2.47341	26.9867	15.2997	11.687		2.47938	29.7651	20.4463	9.31873		2.41732	13.4256	6.67935	6.7463		2.38748	4.74891	1.75127	2.99764
2.3648	4.8929	0.00453	4.88837		2.43615	13.4151	1.10564	12.3095		2.46625	16.0018	2.93759	13.0642		2.45432	18.6676	3.36445	15.3031		2.46744	23.3104	8.81402	14.4964		2.47461	27.129	15.5155	11.6135		2.48	29.8853	20.6144	9.27087		2.41851	13.6848	6.8985	6.78626		2.38867	4.86859	1.83273	3.03586
2.366	4.87586	0.00481	4.87105		2.43641	13.4073	1.11151	12.2958		2.46744	15.9714	2.97609	12.9954		2.45545	18.7144	3.4267	15.2877		2.46864	23.3862	8.95501	14.4312		2.47505	27.1811	15.5958	11.5853		2.48057	29.9957	20.7695	9.22615		2.4197	13.9472	7.12291	6.82428		2.38921	4.92338	1.87041	3.05296
2.36641	4.86976	0.00491	4.86485		2.43761	13.3706	1.13832	12.2322		2.46864	15.9384	3.0146	12.9238		2.45551	18.717	3.43023	15.2867		2.46983	23.4582	9.09616	14.362		2.4758	27.2676	15.7307	11.5369		2.48177	30.2236	21.0922	9.13137		2.4209	14.2129	7.35262	6.86032		2.38987	4.99124	1.91742	3.07382
2.36719	4.85809	0.0051	4.85299		2.4388	13.3316	1.16553	12.1661		2.46983	15.9027	3.05309	12.8497		2.4567	18.763	3.49653	15.2664		2.47012	23.475	9.13025	14.3447		2.47699	27.4023	15.9451	11.4572		2.48296	30.4489	21.4144	9.03449		2.42188	14.433	7.54468	6.88833		2.39106	5.11694	2.00544	3.11149
2.36838	4.8396	0.00541	4.83419		2.43999	13.2905	1.19315	12.0973		2.47012	15.8938	3.06238	12.8314		2.4579	18.8055	3.56333	15.2422		2.47102	23.5263	9.23739	14.2889		2.47819	27.533	16.1586	11.3744		2.48415	30.6715	21.7359	8.93559		2.42209	14.482	7.58768	6.89435		2.39225	5.24576	2.0969	3.14886
2.36958	4.82039	0.00573	4.81466		2.44094	13.2562	1.21544	12.0407		2.47102	15.8645	3.09156	12.7729		2.45909	18.8446	3.63061	15.214		2.47222	23.5907	9.37866	14.212		2.47938	27.6599	16.3712	11.2887		2.48497	30.8221	21.9552	8.86681		2.42328	14.7545	7.82814	6.92634		2.39345	5.37779	2.19189	3.1859
2.37077	4.80048	0.00607	4.79441		2.44119	13.2472	1.22117	12.026		2.47222	15.8237	3.12999	12.6937		2.46028	18.8802	3.69834	15.1819		2.47341	23.6511	9.51988	14.1312		2.48	27.7243	16.4812	11.243		2.48535	30.8911	22.0564	8.83477		2.42448	15.0303	8.07402	6.95626		2.39382	5.41996	2.22249	3.19747
2.37094	4.79765	0.00612	4.79154		2.44238	13.2019	1.24959	11.9523		2.47341	15.7803	3.16837	12.6119		2.46032	18.8812	3.70028	15.1809		2.47461	23.7078	9.66099	14.0468		2.48057	27.7827	16.5826	11.2002		2.48654	31.1078	22.3757	8.7321		2.42567	15.3095	8.32537	6.98408		2.39464	5.5131	2.29051	3.22259
2.37196	4.77988	0.00643	4.77345		2.44357	13.1545	1.27841	11.8761		2.47461	15.7345	3.20669	12.5278		2.46148	18.9124	3.7665	15.1459		2.47505	23.7279	9.71351	14.0144		2.48177	27.9016	16.7928	11.1088		2.48773	31.3215	22.6938	8.62769		2.42661	15.5323	8.52778	7.00455		2.39583	5.65179	2.39288	3.2589
2.37316	4.75859	0.0068	4.75179		2.44477	13.1052	1.30763	11.7975		2.47505	15.7168	3.22094	12.4959		2.46267	18.9412	3.83508	15.1061		2.4758	23.7605	9.80193	13.9586		2.48296	28.0164	17.0016	11.0148		2.48893	31.5321	23.0104	8.52163		2.42687	15.592	8.58222	7.00977		2.39703	5.79392	2.4991	3.29482
2.37435	4.73664	0.0072	4.72944		2.44576	13.0627	1.3322	11.7305		2.4758	15.6862	3.24493	12.4413		2.46386	18.9665	3.90405	15.0625		2.47699	23.8095	9.94263	13.8669		2.48415	28.1271	17.209	10.9181		2.48996	31.7116	23.283	8.42861		2.42806	15.8779	8.8446	7.03331		2.39822	5.9396	2.60928	3.33032
2.37548	4.71529	0.00759	4.7077		2.44596	13.0539	1.33724	11.7167		2.47699	15.6356	3.28307	12.3525		2.46506	18.9885	3.97339	15.0151		2.47819	23.8547	10.083	13.7717		2.48497	28.2005	17.35	10.8505		2.49012	31.7394	23.3254	8.414		2.42925	16.1672	9.11252	7.05468		2.39845	5.96825	2.6311	3.33715
2.37554	4.71402	0.00761	4.70641		2.44715	13.0008	1.36725	11.6335		2.47819	15.5825	3.32111	12.2614		2.46521	18.991	3.98221	15.0088		2.47938	23.8961	10.223	13.673		2.48535	28.2337	17.4148	10.8189		2.49131	31.9433	23.6385	8.30489		2.43045	16.4599	9.38601	7.07385		2.39941	6.0889	2.72352	3.36538
2.37674	4.69076	0.00805	4.68271		2.44835	12.9458	1.39764	11.5482		2.47938	15.5272	3.35903	12.1682		2.46625	19.007	4.04307	14.9639		2.48	23.9161	10.2957	13.6204		2.48654	28.3361	17.6189	10.7172		2.49251	32.1439	23.9495	8.19442		2.43137	16.6894	9.60223	7.08722		2.40061	6.24192	2.84195	3.39998
2.37793	4.66686	0.00851	4.65835		2.44954	12.8891	1.42841	11.4607		2.48	15.4975	3.3787	12.1188		2.46744	19.0221	4.11307	14.9091		2.48057	23.9336	10.3626	13.571		2.48773	28.4344	17.8213	10.6131		2.4937	32.3409	24.2583	8.08265		2.43164	16.7559	9.66509	7.09082		2.4018	6.39875	2.96465	3.4341
2.37913	4.64234	0.00899	4.63335		2.45059	12.8377	1.45582	11.3819		2.48057	15.4696	3.39682	12.0728		2.46864	19.0339	4.18335	14.8505		2.48177	23.9674	10.5016	13.4658		2.48893	28.5285	18.0217	10.5068		2.49489	32.5344	24.5647	7.9697		2.43283	17.0553	9.94978	7.10555		2.403	6.55947	3.09176	3.46771
2.38004	4.62316	0.00937	4.61379		2.45074	12.8307	1.45956	11.3711		2.48177	15.4098	3.43446	11.9754		2.46983	19.0423	4.25391	14.7884		2.48296	23.9975	10.6401	13.3574		2.48996	28.6064	18.1934	10.413		2.49497	32.5464	24.5838	7.96257		2.43403	17.3581	10.2401	7.11805		2.4031	6.57386	3.10321	3.47065
2.38032	4.6172	0.00949	4.60771		2.45193	12.7706	1.49108	11.2795		2.48296	15.3478	3.47194	11.8759		2.47012	19.0438	4.27098	14.7729		2.48415	24.0238	10.7778	13.2459		2.49012	28.6183	18.22	10.3983		2.49609	32.724	24.8684	7.85564		2.43522	17.6642	10.536	7.12829		2.40419	6.72418	3.22339	3.50079
2.38151	4.59147	0.01002	4.58146		2.45312	12.7088	1.52298	11.1859		2.48415	15.2838	3.50924	11.7745		2.47102	19.0474	4.3247	14.7227		2.48497	24.0396	10.8717	13.1679		2.49131	28.7039	18.4163	10.2876		2.49728	32.9099	25.1693	7.74059		2.43615	17.905	10.7703	7.1347		2.40538	6.89297	3.35964	3.53333
2.38271	4.56516	0.01057	4.55459		2.45432	12.6456	1.55523	11.0904		2.48497	15.2387	3.53465	11.7041		2.47222	19.0492	4.3957	14.6535		2.48535	24.0463	10.9149	13.1315		2.49251	28.7852	18.6102	10.175		2.49848	33.0919	25.4673	7.62461		2.43641	17.9737	10.8375	7.13627		2.40658	7.06593	3.50063	3.5653
2.3839	4.53827	0.01115	4.52712		2.45545	12.5844	1.5861	10.9983		2.48535	15.2176	3.54635	11.6713		2.47341	19.0477	4.46689	14.5808		2.48654	24.0652	11.0511	13.0141		2.4937	28.8621	18.8017	10.0604		2.49967	33.2698	25.762	7.50782		2.43761	18.2866	11.1446	7.14198		2.40777	7.24282	3.6462	3.59662
2.38462	4.52188	0.01151	4.51036		2.45551	12.5809	1.58785	10.993		2.48654	15.1494	3.58325	11.5662		2.47461	19.0429	4.53823	14.5047		2.48773	24.0804	11.1864	12.894		2.49489	28.9348	18.9908	9.94399		2.5	33.3185	25.8432	7.47529		2.4388	18.6027	11.4573	7.14541		2.40777	7.24317	3.64649	3.59668
2.38509	4.51083	0.01176	4.49907		2.4567	12.5147	1.62081	10.8939		2.48773	15.0793	3.61994	11.4594		2.47505	19.0403	4.56484	14.4755		2.48893	24.0919	11.3208	12.7711		2.49497	28.9392	19.0026	9.93662		2.50086	33.4436	26.0533	7.3903		2.43999	18.9222	11.7756	7.14656		2.40896	7.42477	3.79731	3.62745
2.38629	4.48285	0.01239	4.47045		2.4579	12.4471	1.65413	10.793		2.48893	15.0073	3.65639	11.3509		2.4758	19.0349	4.6097	14.4252		2.48996	24.0989	11.4362	12.6627		2.49609	29.0031	19.1772	9.82585		2.50206	33.6133	26.3411	7.27214		2.44094	19.1791	12.0332	7.14585		2.41016	7.61083	3.95323	3.6576
2.38748	4.45433	0.01306	4.44127		2.45909	12.3782	1.68778	10.6905		2.48996	14.9434	3.68772	11.2557		2.47699	19.0237	4.68126	14.3424		2.49012	24.0998	11.4541	12.6457		2.49728	29.067	19.3609	9.70608		2.50325	33.7786	26.6251	7.15343		2.44576	20.5111	13.391	7.12005		2.41135	7.80144	4.11436	3.68709
2.38867	4.4253	0.01376	4.41155		2.46028	12.3081	1.72176	10.5864		2.49012	14.9334	3.69259	11.2408		2.47819	19.0093	4.75289	14.2564		2.49131	24.1041	11.5864	12.5177		2.49848	29.1266	19.5418	9.58475		2.50444	33.9394	26.9052	7.03426		2.45059	21.8996	14.8423	7.05729		2.41245	7.9815	4.26779	3.71371
2.38921	4.41208	0.01408	4.39801		2.46032	12.3061	1.72273	10.5834		2.49131	14.8576	3.72852	11.1291		2.47938	18.9918	4.82455	14.1673		2.49251	24.1048	11.7174	12.3874		2.49967	29.1817	19.7197	9.46198		2.50505	34.0196	27.0462	6.97344		2.45545	23.3422	16.3841	6.9581		2.41254	7.99671	4.28081	3.71591
2.38987	4.39577	0.01448	4.38129		2.46148	12.2368	1.75606	10.4807		2.49251	14.7802	3.76418	11.016		2.48	18.9815	4.86182	14.1197		2.4937	24.102	11.8472	12.2547		2.5	29.1962	19.7685	9.42767		2.50564	34.0958	27.1811	6.91472		2.46032	24.8353	18.0117	6.8236		2.41374	8.19674	4.4527	3.74404
2.39106	4.36576	0.01524	4.35052		2.46267	12.1643	1.79069	10.3736		2.4937	14.701	3.79955	10.9014		2.48057	18.9712	4.89622	14.075		2.49489	24.0956	11.9757	12.1199		2.50086	29.2324	19.8946	9.33785		2.50683	34.2475	27.4526	6.7949		2.46521	26.3741	19.7187	6.65548		2.41493	8.40161	4.63015	3.77146
2.39225	4.33527	0.01604	4.31924		2.46386	12.0907	1.82562	10.2651		2.49489	14.6201	3.8346	10.7855		2.48177	18.9475	4.96786	13.9797		2.49497	24.0951	11.9837	12.1114		2.50206	29.2787	20.0662	9.21246		2.50802	34.3945	27.7197	6.67487		2.47012	27.9524	21.4964	6.45596		2.41612	8.61143	4.81327	3.79816
2.39345	4.30433	0.01686	4.28747		2.46506	12.0161	1.86085	10.1553		2.49497	14.615	3.83679	10.7782		2.48296	18.9208	5.03943	13.8814		2.49609	24.0858	12.1028	11.983		2.50325	29.3205	20.2346	9.0859		2.50922	34.5367	27.982	6.55474		2.47505	29.5623	23.3346	6.22771		2.41715	8.79659	4.97598	3.82061
2.39382	4.29452	0.01713	4.27739		2.46521	12.0066	1.86534	10.1413		2.49609	14.5377	3.86934	10.6684		2.48415	18.8912	5.11092	13.7802		2.49728	24.0724	12.2284	11.8441		2.50444	29.3579	20.3996	8.95827		2.51012	34.6412	28.1776	6.46366		2.48	31.1943	25.2205	5.97384		2.41732	8.82629	5.00218	3.82411
2.39464	4.27295	0.01773	4.25523		2.46625	11.9406	1.89637	10.0442		2.49728	14.4537	3.90374	10.55		2.48497	18.8692	5.15976	13.7094		2.49848	24.0557	12.3524	11.7033		2.50505	29.3752	20.4823	8.89292		2.51041	34.674	28.2395	6.43457		2.48497	32.8375	27.1397	5.69782		2.41851	9.0463	5.197	3.8493
2.39583	4.24115	0.01863	4.22252		2.46744	11.8641	1.93217	9.93194		2.49848	14.3682	3.93779	10.4305		2.48535	18.8585	5.18228	13.6762		2.49967	24.0355	12.4748	11.5607		2.50564	29.3908	20.5611	8.82967		2.5116	34.8063	28.4918	6.31446		2.48996	34.4789	29.0756	5.40334		2.4197	9.27155	5.39784	3.87371
2.39703	4.20894	0.01957	4.18937		2.47012	11.6897	2.0134	9.67631		2.49967	14.2814	3.97147	10.3099		2.48654	18.823	5.25348	13.5695		2.5	24.0293	12.5085	11.5209		2.50683	29.4192	20.719	8.70018		2.5128	34.9335	28.739	6.19447		2.49497	36.1044	31.0101	5.09432		2.4209	9.50214	5.60481	3.89732
2.39822	4.17633	0.02055	4.15578		2.47505	11.3592	2.16631	9.1929		2.5	14.257	3.98075	10.2763		2.48773	18.7846	5.32449	13.4601		2.50086	24.012	12.5955	11.4165		2.50802	29.4431	20.8732	8.56991		2.51399	35.0554	28.9807	6.0747		2.5	37.6979	32.9232	4.77474		2.42188	9.69497	5.77892	3.91605
2.39845	4.16997	0.02074	4.14923		2.48	11.0189	2.32331	8.6956		2.50086	14.1931	4.00477	10.1883		2.48893	18.7434	5.39527	13.3481		2.50206	23.9852	12.7145	11.2707		2.50922	29.4625	21.0236	8.43894		2.51518	35.1721	29.2169	5.95521		2.50505	39.2423	34.7937	4.4486		2.42209	9.73815	5.81803	3.92012
2.39941	4.14335	0.02157	4.12178		2.48497	10.6725	2.48358	8.18896		2.50505	13.8732	4.11842	9.75476		2.48996	18.7055	5.45629	13.2492		2.50325	23.955	12.8316	11.1235		2.51012	29.4742	21.1349	8.33927		2.51521	35.1748	29.2224	5.95236		2.50683	39.7699	35.4368	4.33317		2.42328	9.9797	6.03761	3.94209
2.40061	4.11	0.02263	4.08737		2.48996	10.3236	2.64613	7.67745		2.51012	13.4673	4.24864	9.21867		2.49012	18.6994	5.46579	13.2336		2.50444	23.9216	12.9468	10.9749		2.51041	29.4774	21.17	8.30736		2.51638	35.2833	29.4472	5.83609		2.50802	40.1183	35.8626	4.25574		2.42448	10.2269	6.26366	3.96321
2.4018	4.07631	0.02373	4.05258		2.49497	9.97531	2.80989	7.16542		2.51521	13.0433	4.37028	8.67297		2.49131	18.6527	5.53601	13.1166		2.50505	23.9034	13.0046	10.8987		2.5116	29.4878	21.3125	8.17528		2.51757	35.3891	29.6717	5.71739		2.50922	40.4621	36.2837	4.17837		2.42567	10.4798	6.49628	3.98348
2.403	4.04229	0.02488	4.01741		2.5	9.6307	2.97369	6.65702		2.52033	12.6047	4.4822	8.12253		2.49251	18.6033	5.60591	12.9974		2.50564	23.885	13.06	10.825		2.5128	29.4937	21.4509	8.04277		2.51876	35.4892	29.89	5.59921		2.51012	40.7193	36.5995	4.11978		2.42661	10.6836	6.68474	3.99887
2.4031	4.03927	0.02499	4.01429		2.50505	9.29237	3.13624	6.15613		2.52546	12.1554	4.58332	7.57208		2.4937	18.5512	5.67544	12.8758		2.50683	23.8452	13.1711	10.6741		2.51399	29.495	21.5851	7.90993		2.51996	35.5838	30.1022	5.4816		2.51041	40.8009	36.6998	4.10109		2.42687	10.7385	6.73559	4.00287
2.40419	4.00796	0.02608	3.98188		2.51012	8.96253	3.2962	5.66633		2.53061	11.6988	4.67262	7.02613		2.49489	18.4966	5.74456	12.7521		2.50802	23.8022	13.2801	10.5221		2.51518	29.4919	21.715	7.77684		2.52033	35.6116	30.166	5.44558		2.5116	41.1346	37.1106	4.02395		2.42806	11.0031	6.98169	4.02137
2.40538	3.97333	0.02732	3.94601		2.51399	8.71856	3.41522	5.30334		2.53579	11.238	4.74915	6.48888		2.49497	18.4931	5.74889	12.7442		2.50922	23.7561	13.387	10.3691		2.51521	29.4917	21.7181	7.77366		2.52115	35.6725	30.3079	5.36463		2.5128	41.4629	37.5158	3.94701		2.42925	11.2736	7.23468	4.03897
2.40658	3.93842	0.02861	3.90981		2.51518	8.64476	3.45129	5.19347		2.54098	10.7762	4.81204	5.96419		2.49609	18.4395	5.81325	12.6262		2.51012	23.7191	13.4664	10.2527		2.51638	29.4842	21.8406	7.6436		2.52235	35.7554	30.507	5.24837		2.51399	41.7855	37.9152	3.8703		2.43045	11.5503	7.49466	4.05566
2.40777	3.90332	0.02995	3.87337		2.51521	8.643	3.45215	5.19085		2.5462	10.3161	4.86053	5.45553		2.49728	18.3799	5.88147	12.4984		2.51041	23.7069	13.4915	10.2154		2.51757	29.472	21.9617	7.51028		2.52354	35.8323	30.6995	5.13288		2.51518	42.1023	38.3085	3.79387		2.43137	11.7694	7.70141	4.06798
2.40777	3.90325	0.02995	3.8733		2.51638	8.57167	3.48702	5.08464		2.55144	9.85993	4.89399	4.96594		2.49848	18.3178	5.94918	12.3686		2.5116	23.6547	13.5938	10.0609		2.51876	29.4553	22.0783	7.37698		2.52473	35.9033	30.8851	5.01822		2.51521	42.1098	38.3178	3.79204		2.43164	11.8331	7.76173	4.07142
2.40896	3.86783	0.03134	3.83649		2.51757	8.4993	3.52241	4.97689		2.5567	9.4099	4.9119	4.498		2.49967	18.2534	6.01634	12.237		2.5128	23.5995	13.6936	9.90583		2.51996	29.4341	22.1903	7.24377		2.52546	35.9435	30.9946	4.94892		2.51638	42.413	38.6953	3.71776		2.43283	12.1222	8.03598	4.08625
2.41016	3.83218	0.03278	3.79939		2.51876	8.42766	3.55742	4.87024		2.56198	8.96772	4.9139	4.05382		2.5	18.2351	6.03488	12.2002		2.51399	23.5413	13.7911	9.75022		2.52033	29.4266	22.2238	7.20286		2.52593	35.9682	31.0637	4.90445		2.51757	42.7174	39.0754	3.64202		2.43403	12.4176	8.31751	4.10013
2.41135	3.79631	0.03428	3.76203		2.51996	8.35677	3.59204	4.76473		2.56729	8.53483	4.89977	3.63506		2.50086	18.1866	6.08293	12.1037		2.51518	23.4801	13.8859	9.5942		2.52115	29.4083	22.2976	7.11074		2.52712	36.0268	31.2352	4.79163		2.51876	43.0153	39.4486	3.56668		2.43522	12.7195	8.6064	4.11305
2.41245	3.76303	0.03571	3.72732		2.52033	8.33513	3.6026	4.73253		2.57261	8.11236	4.86944	3.24291		2.50206	18.1176	6.1489	11.9687		2.51521	23.4786	13.8882	9.59046		2.52235	29.3781	22.4001	6.97796		2.52831	36.0793	31.3995	4.6798		2.51996	43.3063	39.8145	3.49179		2.43615	12.959	8.83654	4.12244
2.41254	3.76024	0.03583	3.72441		2.52115	8.28663	3.62626	4.66037		2.57796	7.70114	4.82303	2.87811		2.50325	18.0463	6.21422	11.8321		2.51638	23.4161	13.9783	9.43787		2.52354	29.3434	22.4978	6.84551		2.52951	36.1254	31.5564	4.56903		2.52033	43.3943	39.9255	3.46887		2.43641	13.0277	8.90274	4.125
2.41715	3.61934	0.04235	3.57699		2.52235	8.21724	3.66006	4.55719		2.58333	7.30178	4.76079	2.54099		2.50444	17.9729	6.27885	11.694		2.51757	23.3492	14.0679	9.28131		2.52473	29.3041	22.5907	6.71347		2.53061	36.1624	31.695	4.46738		2.52115	43.5903	40.1729	3.41738		2.43761	13.3426	9.20661	4.13598
2.42188	3.47321	0.04997	3.42324		2.52354	8.14862	3.69341	4.45521		2.58873	6.91462	4.68315	2.23147		2.50505	17.9347	6.31148	11.6232		2.51876	23.2795	14.1549	9.12463		2.52546	29.2781	22.6447	6.6334		2.5307	36.1651	31.7058	4.45937		2.52235	43.8671	40.5236	3.34349		2.4388	13.6641	9.51809	4.14598
2.42661	3.3256	0.05864	3.26695		2.52473	8.08076	3.7263	4.35446		2.59414	6.53986	4.59069	1.94917		2.50564	17.8973	6.34276	11.5546		2.51996	23.207	14.2391	8.96792		2.52593	29.2604	22.6785	6.58192		2.53189	36.1984	31.8476	4.35085		2.52354	44.1364	40.8662	3.27015		2.43999	13.9922	9.83725	4.15498
2.43137	3.17744	0.06844	3.109		2.52546	8.03987	3.74607	4.2938		2.59958	6.1775	4.48416	1.69335		2.50683	17.8197	6.40591	11.4138		2.52033	23.1842	14.2645	8.91977		2.52712	29.2123	22.7614	6.45092		2.53309	36.2252	31.9816	4.24353		2.52473	44.398	41.2006	3.19739		2.44094	14.2586	10.0971	4.16144
2.43615	3.02968	0.07945	2.95023		2.52593	8.01367	3.75871	4.25496		2.60504	5.82745	4.36442	1.46303		2.50802	17.7401	6.46827	11.2718		2.52115	23.1318	14.3206	8.81128		2.52831	29.1597	22.8391	6.32054		2.53428	36.2454	32.1079	4.13744		2.52546	44.5532	41.3998	3.15345		2.44119	14.3272	10.1642	4.16299
2.44094	2.88319	0.0917	2.79149		2.52712	7.94736	3.79063	4.15673		2.61053	5.48952	4.23249	1.25703		2.50922	17.6585	6.5298	11.1287		2.52235	23.0539	14.3991	8.65479		2.52951	29.1026	22.9118	6.19086		2.53547	36.2589	32.2263	4.03263		2.52593	44.6517	41.5264	3.12526		2.44238	14.6689	10.4989	4.16999
2.44238	2.83982	0.09562	2.7442		2.52831	7.88181	3.82204	4.05977		2.61425	5.26793	4.13701	1.13091		2.51012	17.5954	6.57586	11.0195		2.52354	22.9733	14.4747	8.49855		2.53061	29.0458	22.9744	6.07138		2.53579	36.2614	32.256	4.00533		2.52712	44.8973	41.8435	3.05379		2.44357	15.0175	10.8415	4.17599
2.44357	2.80396	0.09895	2.70501		2.52951	7.81704	3.85292	3.96412		2.61544	5.19807	4.10542	1.09266		2.51041	17.575	6.59046	10.9845		2.52473	22.89	14.5474	8.34264		2.5307	29.0411	22.9792	6.06194		2.53667	36.2658	32.3366	3.92914		2.52831	45.1346	42.1516	2.98299		2.44477	15.373	11.192	4.18097
2.44477	2.7683	0.10236	2.66594		2.53061	7.75771	3.88104	3.87667		2.61603	5.16346	4.08949	1.07397		2.5116	17.4896	6.65023	10.8394		2.52546	22.8382	14.5901	8.24802		2.53189	28.9752	23.0414	5.93384		2.53786	36.2659	32.4389	3.827		2.52951	45.3633	42.4504	2.91291		2.44576	15.6737	11.4893	4.18434
2.44576	2.73883	0.10526	2.63357		2.5307	7.75304	3.88325	3.86979		2.61663	5.12883	4.07338	1.05544		2.5128	17.4025	6.70906	10.6934		2.52593	22.8042	14.6171	8.18715		2.53309	28.905	23.0984	5.80663		2.53905	36.2593	32.533	3.72624		2.53061	45.5674	42.7188	2.84863		2.44596	15.7355	11.5505	4.18494
2.44596	2.73284	0.10585	2.62699		2.53189	7.6898	3.91301	3.77678		2.61783	5.06018	4.04093	1.01926		2.51399	17.3136	6.76692	10.5467		2.52712	22.7158	14.6837	8.03216		2.53428	28.8304	23.15	5.68036		2.54025	36.2458	32.6189	3.62691		2.5307	45.5833	42.7397	2.84356		2.44715	16.105	11.9171	4.18789
2.44715	2.6976	0.10942	2.58818		2.53309	7.62732	3.9422	3.68512		2.61902	4.99214	4.00806	0.98408		2.51518	17.223	6.82378	10.3992		2.52831	22.6249	14.7472	7.87776		2.53547	28.7514	23.1963	5.5551		2.54098	36.2341	32.6677	3.56639		2.53189	45.7944	43.0194	2.77498		2.44835	16.4815	12.2917	4.18982
2.44835	2.66258	0.11307	2.54952		2.53428	7.5656	3.97079	3.59481		2.62021	4.92469	3.9748	0.9499		2.51521	17.2208	6.82513	10.3957		2.52951	22.5315	14.8075	7.72402		2.53579	28.7299	23.2076	5.52238		2.54144	36.2255	32.6965	3.52901		2.53309	45.9963	43.2891	2.70719		2.44954	16.8651	12.6744	4.19072
2.44954	2.6278	0.11679	2.51101		2.53547	7.50463	3.99877	3.50586		2.62141	4.85784	3.94115	0.91669		2.51638	17.1308	6.87961	10.2512		2.53061	22.4428	14.8606	7.58224		2.53667	28.6681	23.2372	5.43089		2.54263	36.1983	32.7657	3.43259		2.53428	46.1889	43.5487	2.64022		2.45059	17.2088	13.0181	4.19067
2.45059	2.59737	0.12013	2.47724		2.53579	7.48875	4.00601	3.48273		2.62156	4.849	3.93666	0.91235		2.51757	17.037	6.93437	10.1026		2.5307	22.4357	14.8647	7.57103		2.53786	28.5805	23.2727	5.3078		2.54383	36.1641	32.8265	3.33767		2.53547	46.3721	43.798	2.57408		2.45074	17.2558	13.0652	4.1906
2.45074	2.59326	0.12058	2.47268		2.53667	7.44441	4.02612	3.41829		2.6226	4.79156	3.90714	0.88443		2.51876	16.9416	6.98803	9.95357		2.53189	22.3375	14.9186	7.41886		2.53905	28.4886	23.3028	5.18587		2.54502	36.123	32.8788	3.24427		2.53579	46.4186	43.8617	2.55685		2.45193	17.6536	13.4642	4.18946
2.45193	2.55898	0.12446	2.43452		2.53786	7.38492	4.05283	3.33209		2.62379	4.72588	3.87277	0.8531		2.51996	16.8448	7.04055	9.8042		2.53309	22.2368	14.9693	7.26757		2.54025	28.3925	23.3274	5.06516		2.5462	36.0756	32.9221	3.15349		2.53667	46.5456	44.0368	2.50879		2.45545	18.8673	14.6872	4.18016
2.45312	2.52496	0.1284	2.39656		2.53905	7.32616	4.07888	3.24729		2.62499	4.66076	3.83807	0.82269		2.52033	16.8147	7.05646	9.75824		2.53428	22.1339	15.0166	7.11726		2.54098	28.3312	23.3398	4.99137		2.54622	36.075	32.9226	3.1524		2.53786	46.7092	44.2649	2.44438		2.46032	20.651	16.4983	4.15273
2.45432	2.49122	0.13243	2.35879		2.54025	7.26812	4.10425	3.16387		2.62618	4.59623	3.80304	0.79318		2.52115	16.7465	7.09191	9.65457		2.53547	22.0286	15.0607	6.96797		2.54144	28.2922	23.3465	4.9457		2.54741	36.02	32.9579	3.0621		2.53905	46.8629	44.4821	2.38086		2.46521	22.5598	18.4513	4.10852
2.45545	2.45954	0.1363	2.32323		2.54098	7.2327	4.11955	3.11315		2.62712	4.54587	3.77528	0.77059		2.52235	16.6468	7.14207	9.50474		2.53579	22.0006	15.0717	6.92895		2.54263	28.1877	23.3602	4.82755		2.5486	35.9579	32.9845	2.97336		2.54025	47.0064	44.6882	2.31826		2.47012	24.5916	20.5437	4.04787
2.45551	2.45776	0.13652	2.32123		2.54144	7.21079	4.12894	3.08185		2.62737	4.53226	3.76771	0.76455		2.52354	16.5458	7.19101	9.35481		2.53667	21.9211	15.1014	6.81978		2.54383	28.079	23.3683	4.71074		2.5498	35.8889	33.0027	2.88622		2.54098	47.0898	44.8097	2.28013		2.47505	26.7417	22.7704	3.97133
2.4567	2.42458	0.14069	2.28389		2.54263	7.15415	4.15292	3.00123		2.62857	4.46886	3.73208	0.73678		2.52473	16.4435	7.23868	9.20484		2.53786	21.8114	15.1386	6.67275		2.54502	27.9663	23.371	4.59532		2.55099	35.8128	33.0122	2.80067		2.54144	47.1397	44.8831	2.25658		2.48	29.0028	25.1232	3.87964
2.4579	2.39171	0.14494	2.24677		2.54383	7.09819	4.17619	2.92201		2.62976	4.40602	3.69617	0.70985		2.52546	16.3807	7.26705	9.11366		2.53905	21.6995	15.1725	6.52695		2.5462	27.8508	23.3682	4.48267		2.55144	35.7823	33.0135	2.76878		2.54263	47.2625	45.0667	2.19584		2.48497	31.3649	27.5911	3.77372
2.45909	2.35914	0.14925	2.20989		2.54502	7.04291	4.19872	2.84419		2.63095	4.34374	3.65999	0.68374		2.52593	16.34	7.28508	9.05493		2.54025	21.5854	15.2029	6.38243		2.54622	27.8494	23.3681	4.48132		2.55218	35.7298	33.0131	2.71674		2.54383	47.3747	45.2387	2.13605		2.48996	33.8145	30.1598	3.65469
2.46028	2.32689	0.15363	2.17326		2.5462	6.98893	4.22026	2.76867		2.63215	4.28201	3.62357	0.65844		2.52712	16.2353	7.33015	8.90514		2.54098	21.514	15.22	6.29401		2.54741	27.7285	23.3597	4.36878		2.55338	35.6398	33.0053	2.63442		2.54502	47.4763	45.399	2.07723		2.49497	36.3352	32.8114	3.52379
2.46032	2.32597	0.15376	2.17221		2.54622	6.98829	4.22052	2.76777		2.6327	4.25381	3.60674	0.64707		2.52831	16.1294	7.37389	8.75555		2.54144	21.4692	15.2299	6.23925		2.5486	27.6036	23.3459	4.25773		2.55457	35.5427	32.989	2.55373		2.5462	47.566	45.5459	2.02007		2.5	38.9075	35.5251	3.3824
2.46148	2.29495	0.15808	2.13687		2.54741	6.93431	4.24155	2.69275		2.63334	4.22084	3.58691	0.63393		2.52951	16.0225	7.41625	8.60623		2.54263	21.3509	15.2534	6.09746		2.5498	27.4748	23.3266	4.1482		2.55576	35.4388	32.9641	2.47466		2.54622	47.567	45.5476	2.01939		2.50505	41.5084	38.2764	3.23202
2.46267	2.26334	0.1626	2.10074		2.5486	6.88095	4.26182	2.61914		2.63453	4.16021	3.55002	0.61019		2.53061	15.9224	7.45426	8.46819		2.54383	21.2305	15.2734	5.95712		2.55099	27.342	23.3017	4.04022		2.5567	35.3522	32.9385	2.4137		2.54741	47.6468	45.6843	1.96252		2.51012	44.1123	41.0381	3.07419
2.46386	2.23206	0.16718	2.06488		2.5498	6.82822	4.28131	2.54691		2.63573	4.10013	3.51293	0.58719		2.5307	15.9145	7.45722	8.45725		2.54502	21.1082	15.2899	5.81828		2.55144	27.2908	23.291	3.99984		2.55696	35.3278	32.9306	2.39723		2.5486	47.7156	45.809	1.90665		2.51521	46.6906	43.7801	2.91054
2.46506	2.20112	0.17182	2.02929		2.55099	6.77608	4.3	2.47608		2.63692	4.04059	3.47565	0.56494		2.53189	15.8055	7.49677	8.3087		2.5462	20.9854	15.3028	5.6826		2.55218	27.2053	23.2715	3.93382		2.55815	35.21	32.8886	2.32143		2.5498	47.7733	45.9215	1.85178		2.52033	49.2126	46.4699	2.7427
2.46521	2.19722	0.17242	2.0248		2.55144	6.75654	4.30685	2.44968		2.63812	3.98159	3.43819	0.54339		2.53309	15.6955	7.53486	8.16063		2.54622	20.9839	15.3029	5.68098		2.55338	27.0648	23.2358	3.82902		2.55934	35.0853	32.838	2.24725		2.55099	47.8198	46.0219	1.79792		2.52546	51.6455	49.0732	2.57229
2.46625	2.17052	0.17653	1.99399		2.55218	6.72453	4.31789	2.40664		2.6383	3.97259	3.43244	0.54016		2.53428	15.5846	7.57149	8.01311		2.54741	20.8576	15.3123	5.54526		2.55457	26.9205	23.1947	3.72584		2.56054	34.9537	32.779	2.17471		2.55144	47.8344	46.0566	1.77783		2.53061	53.9555	51.5546	2.4009
2.46744	2.14027	0.1813	1.95897		2.55338	6.67354	4.33497	2.33857		2.63931	3.92312	3.40057	0.52255		2.53547	15.4728	7.60662	7.86622		2.5486	20.7294	15.3183	5.41118		2.55576	26.7725	23.1482	3.62431		2.56173	34.8153	32.7115	2.10379		2.55218	47.855	46.1099	1.74506		2.53579	56.1083	53.8782	2.23005
2.46864	2.11037	0.18612	1.92424		2.55457	6.6231	4.35122	2.27188		2.6405	3.86518	3.3628	0.50239		2.53579	15.4434	7.61559	7.82776		2.5498	20.5994	15.3206	5.27876		2.5567	26.6536	23.1079	3.54571		2.56198	34.7852	32.6962	2.089		2.55338	47.8789	46.1857	1.69322		2.53786	56.9168	54.7545	2.16227
2.46983	2.08082	0.191	1.88982		2.55576	6.5732	4.36664	2.20656		2.6417	3.80778	3.32489	0.48289		2.54098	14.9467	7.7488	7.19792		2.55099	20.4675	15.3195	5.14805		2.55696	26.6208	23.0964	3.52444		2.56292	34.6702	32.6357	2.0345		2.55457	47.8913	46.2489	1.6424		2.53905	57.3668	55.2433	2.12349
2.47012	2.07374	0.19219	1.88155		2.5567	6.53436	4.37816	2.1562		2.64289	3.7509	3.28686	0.46404		2.5462	14.4356	7.8519	6.58373		2.55144	20.4172	15.3181	5.09912		2.55815	26.4655	23.0392	3.42624		2.56412	34.5183	32.5515	1.96681		2.55576	47.8924	46.2998	1.59259		2.54025	57.8052	55.7203	2.08489
2.47102	2.05164	0.19593	1.8557		2.55696	6.52381	4.38121	2.1426		2.64392	3.70203	3.25382	0.44822		2.55144	13.9129	7.92322	5.98969		2.55218	20.3338	15.3148	5.01908		2.55934	26.3066	22.9768	3.32974		2.56531	34.3599	32.4591	1.90073		2.5567	47.8851	46.3309	1.55417		2.54098	58.0695	56.0083	2.06119
2.47222	2.02281	0.20092	1.8219		2.55815	6.47492	4.39493	2.07998		2.64408	3.69454	3.24872	0.44582		2.5567	13.3812	7.96147	5.41973		2.55338	20.1984	15.3065	4.89188		2.56054	26.1441	22.9092	3.23494		2.5665	34.1948	32.3585	1.83624		2.55696	47.8819	46.3381	1.5438		2.54144	58.2316	56.1852	2.04649
2.47341	1.99436	0.20595	1.78841		2.55934	6.42651	4.4078	2.01871		2.64528	3.63871	3.21049	0.42821		2.56198	12.8428	7.96574	4.8771		2.55457	20.0612	15.2948	4.76648		2.56173	25.9782	22.8363	3.14186		2.56729	34.0829	32.2882	1.7948		2.55815	47.8599	46.3638	1.49602		2.54263	58.6457	56.6374	2.00831
2.47461	1.96627	0.21102	1.75524		2.56054	6.37856	4.41979	1.95877		2.64647	3.58339	3.17218	0.41121		2.56729	12.3	7.93556	4.36445		2.55576	19.9224	15.2795	4.64292		2.56198	25.9427	22.8203	3.12239		2.5677	34.0232	32.2498	1.77334		2.55934	47.8263	46.377	1.44927		2.54383	59.0471	57.0767	1.97036
2.47505	1.9559	0.21293	1.74298		2.56173	6.33105	4.43091	1.90014		2.64766	3.52859	3.13381	0.39479		2.57261	11.7546	7.87088	3.88375		2.5567	19.8121	15.265	4.54715		2.56292	25.8089	22.7584	3.0505		2.56889	33.8451	32.1331	1.712		2.56054	47.7812	46.3777	1.40352		2.54502	59.4354	57.5028	1.93266
2.4758	1.93855	0.21614	1.72241		2.56198	6.32106	4.43315	1.88791		2.64886	3.47431	3.09538	0.37893		2.57796	11.2085	7.77215	3.43635		2.55696	19.7818	15.2607	4.5212		2.56412	25.6362	22.6754	2.96086		2.57009	33.6607	32.0085	1.65223		2.56173	47.7245	46.3657	1.35879		2.5462	59.806	57.9104	1.89566
2.47699	1.9112	0.2213	1.6899		2.56292	6.28397	4.44114	1.84283		2.64957	3.44198	3.0723	0.36968		2.58333	10.6632	7.64021	3.02301		2.55815	19.6397	15.2383	4.40137		2.56531	25.4603	22.5873	2.87296		2.57128	33.47	31.876	1.594		2.56198	47.711	46.3616	1.34945		2.54622	59.8104	57.9152	1.89521
2.47819	1.88423	0.22649	1.65774		2.56412	6.2373	4.45049	1.78681		2.65005	3.42054	3.05691	0.36362		2.58873	10.1203	7.4764	2.64391		2.55934	19.496	15.2126	4.28344		2.5665	25.2811	22.4943	2.78679		2.57247	33.2731	31.7358	1.5373		2.56292	47.6562	46.3412	1.31506		2.54741	60.1716	58.3136	1.85804
2.47938	1.85763	0.23172	1.62591		2.56531	6.19101	4.45894	1.73207		2.65124	3.36728	3.01842	0.34886		2.59414	9.58119	7.28246	2.29873		2.56054	19.3507	15.1833	4.16742		2.56729	25.1619	22.4307	2.73122		2.57261	33.2493	31.7187	1.53067		2.56412	47.5765	46.3041	1.27233		2.5486	60.5189	58.6977	1.82115
2.48	1.84395	0.23445	1.6095		2.5665	6.1451	4.4665	1.6786		2.65244	3.31453	2.97992	0.33461		2.59958	9.04723	7.06052	1.98671		2.56173	19.2039	15.1506	4.05334		2.5677	25.0988	22.3964	2.70236		2.57367	33.0701	31.588	1.48211		2.56531	47.4851	46.2546	1.2306		2.5498	60.8518	59.0673	1.78456
2.48057	1.83141	0.23698	1.59443		2.56729	6.11518	4.47096	1.64422		2.65363	3.26228	2.94141	0.32087		2.60504	8.51976	6.81308	1.70668		2.56198	19.1727	15.1432	4.02945		2.56889	24.9134	22.2937	2.61967		2.57486	32.861	31.4326	1.42841		2.5665	47.3824	46.1925	1.18986		2.55099	61.1701	59.4218	1.74827
2.48177	1.80556	0.24226	1.5633		2.5677	6.09954	4.47315	1.62639		2.65482	3.21054	2.90292	0.30762		2.61053	8.00011	6.54293	1.45718		2.56292	19.0557	15.1145	3.94121		2.57009	24.725	22.1863	2.53871		2.57605	32.6461	31.2699	1.37619		2.56729	47.3087	46.145	1.16367		2.55144	61.2865	59.5519	1.73465
2.48296	1.78009	0.24757	1.53252		2.56889	6.05431	4.47889	1.57542		2.65525	3.19236	2.88931	0.30305		2.61603	7.48959	6.25313	1.23647		2.56412	18.906	15.075	3.83103		2.57128	24.5336	22.0741	2.45948		2.57725	32.4253	31.0999	1.32543		2.5677	47.2681	46.118	1.1501		2.55218	61.4735	59.7612	1.71231
2.48415	1.75499	0.2529	1.50209		2.57009	6.0094	4.48372	1.52568		2.65602	3.1593	2.86446	0.29485		2.62156	6.98956	5.94692	1.04263		2.56531	18.7549	15.0321	3.72283		2.57247	24.3393	21.9573	2.38198		2.57796	32.2901	30.9944	1.29567		2.56889	47.1425	46.0312	1.11131		2.55338	61.7617	60.0851	1.67667
2.48497	1.73804	0.25655	1.48148		2.57128	5.96478	4.48763	1.47715		2.65721	3.10857	2.82603	0.28254		2.62499	6.68702	5.75141	0.93561		2.5665	18.6024	14.9858	3.6166		2.57261	24.3161	21.9432	2.3729		2.57844	32.1988	30.9227	1.27611		2.57009	47.0055	45.932	1.07349		2.55457	62.0345	60.3931	1.64138
2.48535	1.73027	0.25824	1.47203		2.57247	5.92045	4.49063	1.42982		2.6584	3.05834	2.78765	0.27068		2.62618	6.5828	5.68232	0.90048		2.56729	18.5017	14.9537	3.54801		2.57367	24.1423	21.8361	2.3062		2.57963	31.9667	30.7385	1.2282		2.57128	46.8573	45.8207	1.03662		2.55576	62.2916	60.6852	1.60643
2.48654	1.70592	0.2636	1.44232		2.57261	5.91521	4.49092	1.42429		2.6596	3.0086	2.74934	0.25926		2.62712	6.50132	5.62771	0.87362		2.5677	18.4487	14.9363	3.51236		2.57486	23.9425	21.7103	2.23213		2.58083	31.7292	30.5475	1.18169		2.57247	46.6979	45.6972	1.0007		2.5567	62.4824	60.9032	1.57924
2.48773	1.68194	0.26896	1.41298		2.57367	5.87638	4.49271	1.38367		2.66079	2.95936	2.7111	0.24826		2.62737	6.47927	5.61283	0.86644		2.56889	18.2936	14.8835	3.41011		2.57605	23.74	21.5802	2.15976		2.58202	31.4863	30.3497	1.13655		2.57261	46.6783	45.6818	0.9965		2.55696	62.5328	60.9609	1.57185
2.48893	1.65834	0.27433	1.38401		2.57486	5.83255	4.49386	1.33869		2.66094	2.9531	2.70622	0.24689		2.62857	6.37644	5.54297	0.83347		2.57009	18.1373	14.8274	3.30984		2.57725	23.535	21.4459	2.08908		2.58321	31.2381	30.1454	1.09277		2.57367	46.5275	45.5617	0.96572		2.55815	62.7578	61.2202	1.53764
2.48996	1.63821	0.27897	1.35924		2.57605	5.78895	4.4941	1.29485		2.66199	2.91062	2.67295	0.23768		2.62976	6.27433	5.47278	0.80155		2.57261	17.8021	14.6981	3.10399		2.57796	23.4107	21.3633	2.04748		2.58333	31.213	30.1246	1.08846		2.57486	46.346	45.4143	0.93167		2.55934	62.9665	61.4627	1.5038
2.49012	1.6351	0.2797	1.3554		2.57725	5.74556	4.49342	1.25215		2.66318	2.86238	2.63489	0.22749		2.63095	6.17293	5.40229	0.77064		2.57796	17.077	14.3791	2.69787		2.57844	23.3274	21.3073	2.02008		2.58441	30.9849	29.9346	1.05031		2.57605	46.1536	45.2551	0.89852		2.56054	63.1585	61.6882	1.47035
2.49131	1.61222	0.28506	1.32717		2.57796	5.71963	4.49256	1.22706		2.66437	2.81463	2.59694	0.21769		2.63215	6.07227	5.33153	0.74074		2.58333	16.3296	14.0002	2.32944		2.57963	23.1175	21.1647	1.95274		2.5856	30.7266	29.7175	1.00916		2.57725	45.9505	45.0842	0.86628		2.56173	63.3339	61.8966	1.43729
2.49251	1.58972	0.29041	1.2993		2.57844	5.70237	4.49181	1.21056		2.66557	2.76737	2.55911	0.20826		2.6327	6.02623	5.29891	0.72732		2.58873	15.5636	13.5657	1.99792		2.58083	22.9052	21.0181	1.88706		2.58679	30.4636	29.4943	0.96929		2.57796	45.8235	44.9762	0.84737		2.56198	63.3688	61.9385	1.43035
2.4937	1.56757	0.29576	1.27181		2.57963	5.65935	4.48929	1.17007		2.66667	2.72421	2.52433	0.19988		2.63334	5.97236	5.26055	0.71181		2.59414	14.7828	13.0807	1.70202		2.58202	22.6906	20.8676	1.82302		2.58799	30.1958	29.2651	0.93068		2.57844	45.7368	44.9019	0.83493		2.56292	63.4923	62.0877	1.40463
2.49489	1.54578	0.30108	1.24469		2.58083	5.6165	4.48585	1.13065		2.66676	2.7206	2.52142	0.19919		2.63453	5.8732	5.18936	0.68384		2.59958	13.991	12.5509	1.44005		2.58333	22.4521	20.6976	1.75444		2.58873	30.0278	29.1204	0.90741		2.57963	45.5125	44.7081	0.80446		2.56412	63.6336	62.2612	1.37238
2.49497	1.54442	0.30142	1.243		2.58202	5.57379	4.48149	1.09231		2.66795	2.67433	2.48386	0.19047		2.63573	5.77481	5.11802	0.65679		2.60504	13.1924	11.9825	1.20999		2.58873	21.4469	19.9541	1.49281		2.58918	29.9235	29.0302	0.8933		2.58083	45.2779	44.503	0.77485		2.56531	63.7578	62.4172	1.34054
2.49609	1.52434	0.30639	1.21795		2.58333	5.52697	4.47564	1.05133		2.66915	2.62854	2.44645	0.18209		2.63692	5.67719	5.04654	0.63065		2.61053	12.3915	11.382	1.00957		2.59414	20.4026	19.1414	1.26119		2.59037	29.6467	28.7896	0.85713		2.58202	45.033	44.2869	0.7461		2.5665	63.8645	62.5554	1.30912
2.49728	1.50325	0.31167	1.19158		2.58873	5.33587	4.44012	0.89575		2.67034	2.58325	2.40921	0.17404		2.63812	5.58036	4.97497	0.60539		2.61603	11.5927	10.7563	0.8364		2.59958	19.3271	18.2693	1.05785		2.59157	29.3657	28.5435	0.82215		2.58321	44.7781	44.0599	0.71818		2.56729	63.925	62.6363	1.28874
2.49848	1.48251	0.31691	1.16559		2.59414	5.14513	4.38623	0.75889		2.67153	2.53844	2.37213	0.16631		2.6383	5.5656	4.964	0.6016		2.62156	10.8003	10.1123	0.68797		2.60504	18.2288	17.3479	0.88086		2.59276	29.0806	28.2922	0.78832		2.58333	44.7521	44.0366	0.71543		2.5677	63.9538	62.6757	1.27813
2.49967	1.46211	0.32213	1.13998		2.59958	4.95369	4.31441	0.63928		2.67241	2.50569	2.34489	0.1608		2.63931	5.48433	4.90334	0.58099		2.62712	10.0189	9.45711	0.56178		2.61053	17.116	16.3879	0.72808		2.59396	28.7915	28.0358	0.75563		2.58441	44.5133	43.8222	0.69109		2.56889	64.0255	62.778	1.24756
2.5	1.45651	0.32357	1.13294		2.60504	4.76076	4.22534	0.53542		2.67273	2.49412	2.33524	0.15888		2.6405	5.3891	4.83167	0.55743		2.6327	9.25278	8.79741	0.45537		2.61603	15.9974	15.4	0.59733		2.59414	28.7459	27.9952	0.75062		2.5856	44.2388	43.574	0.6648		2.57009	64.0796	62.8622	1.21743
2.50086	1.44205	0.3273	1.11475		2.61053	4.56572	4.11991	0.44581		2.67392	2.45029	2.29854	0.15175		2.6417	5.29469	4.76001	0.53469		2.6383	8.50614	8.13975	0.36638		2.62156	14.8814	14.3951	0.48637		2.59515	28.4985	27.7745	0.72405		2.58679	43.9547	43.3154	0.63931		2.57128	64.116	62.9282	1.18773
2.50206	1.42232	0.33243	1.08989		2.61603	4.36823	3.99923	0.36901		2.67511	2.40694	2.26203	0.1449		2.64289	5.20111	4.68837	0.51274		2.63931	8.37413	8.02209	0.35204		2.62712	13.7765	13.3835	0.393		2.59634	28.202	27.5084	0.69355		2.58799	43.6612	43.0466	0.61461		2.57247	64.1346	62.9761	1.15848
2.50325	1.40292	0.33752	1.0654		2.62156	4.16819	3.86458	0.30361		2.67631	2.36407	2.22574	0.13833		2.64392	5.12069	4.62635	0.49434		2.6405	8.21938	7.88365	0.33573		2.6327	12.6907	12.3756	0.31511		2.59754	27.9019	27.2378	0.66411		2.58873	43.475	42.8753	0.5997		2.57261	64.1356	62.9805	1.15504
2.50444	1.38384	0.34254	1.0413		2.62712	3.96572	3.71742	0.24829		2.6775	2.32169	2.18966	0.13203		2.64408	5.10836	4.6168	0.49156		2.6417	8.06589	7.7458	0.32009		2.6383	11.6313	11.3806	0.25069		2.59873	27.5984	26.9627	0.63571		2.58918	43.3586	42.7679	0.59067		2.57367	64.1353	63.0057	1.12967
2.50505	1.37425	0.34508	1.02917		2.6327	3.76116	3.55935	0.20181		2.67819	2.29758	2.16905	0.12853		2.64528	5.01646	4.54533	0.47114		2.64289	7.91369	7.60861	0.30508		2.64392	10.6053	10.4075	0.19786		2.59958	27.3801	26.764	0.61606		2.59037	43.047	42.4796	0.56748		2.57486	64.1183	63.017	1.10131
2.50564	1.36508	0.34751	1.01757		2.6383	3.55506	3.39204	0.16302		2.67869	2.27979	2.15381	0.12598		2.64647	4.92541	4.47397	0.45144		2.64392	7.78287	7.49029	0.29257		2.64408	10.5769	10.3803	0.19652		2.60504	25.9447	25.4431	0.50162		2.59157	42.7267	42.1817	0.54502		2.57605	64.0833	63.01	1.0734
2.50683	1.34663	0.35242	0.99421		2.64392	3.34815	3.21729	0.13086		2.67989	2.23838	2.11819	0.12019		2.64766	4.83523	4.40277	0.43246		2.64408	7.7628	7.47212	0.29068		2.64528	10.3649	10.1782	0.18672		2.61053	24.4547	24.0495	0.40517		2.59276	42.3978	41.8745	0.52329		2.57725	64.0306	62.9847	1.04594
2.50802	1.32849	0.35726	0.97123		2.64957	3.14127	3.0369	0.10438		2.68108	2.19745	2.08281	0.11463		2.64886	4.74591	4.33174	0.41417		2.64528	7.61327	7.33638	0.27689		2.64647	10.1549	9.97757	0.17735		2.61603	22.9259	22.6013	0.32461		2.59396	42.0606	41.5583	0.50227		2.57796	63.9904	62.9607	1.02968
2.50922	1.31065	0.36203	0.94862		2.65525	2.93542	2.8527	0.08272		2.68227	2.15699	2.04769	0.10931		2.64957	4.69275	4.28923	0.40352		2.64647	7.46512	7.20145	0.26367		2.64766	9.94703	9.77863	0.16841		2.62156	21.3743	21.1163	0.25793		2.59414	42.0071	41.5081	0.49904		2.57844	63.9601	62.9411	1.01893
2.51012	1.29733	0.36559	0.93174		2.65602	2.90764	2.82753	0.08011		2.68347	2.11702	2.01281	0.1042		2.65005	4.65748	4.26093	0.39655		2.64766	7.31837	7.06736	0.25101		2.64886	9.74125	9.58139	0.15986		2.62712	19.8156	19.6123	0.20325		2.59515	41.7153	41.2334	0.48193		2.57963	63.8717	62.8794	0.99238
2.51041	1.29311	0.36672	0.92639		2.65721	2.86476	2.78854	0.07622		2.68398	2.09993	1.99786	0.10207		2.65124	4.56993	4.19035	0.37958		2.64886	7.17305	6.93417	0.23888		2.64957	9.61881	9.4639	0.15492		2.6327	18.2653	18.1065	0.15882		2.59634	41.3621	40.8998	0.46227		2.58083	63.7657	62.7994	0.96629
2.5116	1.27585	0.37133	0.90452		2.6584	2.82203	2.74953	0.0725		2.68466	2.07752	1.97821	0.09932		2.65244	4.48328	4.12004	0.36324		2.64957	7.08655	6.8547	0.23185		2.65005	9.53762	9.38593	0.1517		2.6383	16.7381	16.615	0.12304		2.59754	41.0013	40.558	0.44327		2.58202	63.642	62.7014	0.94065
2.5128	1.25888	0.37586	0.88302		2.6596	2.77945	2.7105	0.06895		2.68586	2.0385	1.94387	0.09463		2.65363	4.39752	4.05001	0.34751		2.65005	7.02918	6.80191	0.22727		2.65124	9.33619	9.19228	0.14391		2.64392	15.2475	15.153	0.0945		2.59873	40.633	40.2081	0.42492		2.58321	63.5008	62.5853	0.91547
2.51399	1.24219	0.38029	0.86189		2.66079	2.73704	2.67148	0.06555		2.68705	1.99996	1.90981	0.09015		2.65482	4.31268	3.9803	0.33238		2.65124	6.8868	6.67064	0.21616		2.65244	9.13699	9.00051	0.13648		2.64886	13.985	13.9105	0.07451		2.59958	40.366	39.9538	0.41222		2.58333	63.4857	62.5727	0.91297
2.51518	1.22576	0.38463	0.84113		2.66094	2.73163	2.6665	0.06513		2.68824	1.9619	1.87603	0.08586		2.65525	4.28289	3.95572	0.32717		2.65244	6.74592	6.54038	0.20554		2.65363	8.94006	8.81067	0.12939		2.64957	13.8057	13.7337	0.07195		2.59992	40.2576	39.8505	0.4072		2.58441	63.3421	62.4513	0.89074
2.51521	1.22537	0.38473	0.84064		2.66199	2.6948	2.63249	0.06231		2.68944	1.92431	1.84255	0.08176		2.65602	4.22875	3.91093	0.31783		2.65363	6.60657	6.41119	0.19537		2.65482	8.74543	8.6228	0.12263		2.65005	13.6867	13.6164	0.07029		2.60112	39.8753	39.4853	0.39009		2.5856	63.166	62.2996	0.86647
2.51638	1.2096	0.38887	0.82073		2.66318	2.65274	2.59353	0.05921		2.6898	1.91278	1.83225	0.08053		2.65721	4.14575	3.84192	0.30383		2.65482	6.46876	6.2831	0.18566		2.65525	8.67714	8.55682	0.12031		2.65124	13.3914	13.3251	0.06628		2.60231	39.4864	39.1128	0.37358		2.58679	62.9728	62.1301	0.84266
2.51757	1.1937	0.39301	0.80069		2.66437	2.61088	2.55463	0.05626		2.69063	1.88719	1.80936	0.07783		2.6584	4.06367	3.7733	0.29037		2.65525	6.42039	6.23806	0.18233		2.65602	8.55313	8.43695	0.11619		2.65244	13.0991	13.0366	0.06248		2.6035	39.091	38.7334	0.35766		2.58799	62.7625	61.9432	0.8193
2.51876	1.17805	0.39704	0.78101		2.66557	2.56922	2.51579	0.05343		2.69182	1.85055	1.77647	0.07408		2.6596	3.98253	3.70509	0.27744		2.65602	6.33252	6.15615	0.17637		2.65721	8.36321	8.25316	0.11005		2.65363	12.8099	12.751	0.05888		2.60504	38.5723	38.2343	0.33797		2.58873	62.6238	61.8188	0.80507
2.51996	1.16264	0.40095	0.76168		2.66667	2.53098	2.48003	0.05094		2.69302	1.81438	1.74389	0.07049		2.66079	3.90233	3.63732	0.26502		2.65721	6.19787	6.03036	0.1675		2.6584	8.17567	8.07147	0.1042		2.65482	12.5239	12.4684	0.05546		2.61053	36.6487	36.3736	0.275		2.58918	62.5352	61.7388	0.79639
2.52033	1.15795	0.40213	0.75582		2.66676	2.52778	2.47704	0.05074		2.69421	1.77867	1.71162	0.06705		2.66094	3.89214	3.62868	0.26346		2.6584	6.06482	5.90578	0.15903		2.6596	7.99056	7.89193	0.09863		2.65525	12.4235	12.3692	0.0543		2.61603	34.6195	34.3975	0.22206		2.59037	62.2912	61.5173	0.77394
2.52115	1.14747	0.40475	0.74271		2.66795	2.48655	2.43838	0.04817		2.6954	1.74344	1.67966	0.06377		2.66199	3.82307	3.56999	0.25308		2.6596	5.93339	5.78244	0.15094		2.66079	7.80789	7.71456	0.09333		2.65602	12.2412	12.189	0.05223		2.62156	32.5104	32.3325	0.17793		2.59157	62.0307	61.2788	0.75193
2.52235	1.13253	0.40843	0.7241		2.66915	2.44556	2.39983	0.04572		2.69565	1.73615	1.67304	0.06311		2.66318	3.74477	3.50315	0.24162		2.66079	5.80359	5.66037	0.14322		2.66094	7.7847	7.69203	0.09267		2.65721	11.9618	11.9126	0.04917		2.62712	30.3475	30.206	0.14146		2.59276	61.7538	61.0235	0.73037
2.52354	1.11782	0.41199	0.70583		2.67034	2.4048	2.36141	0.04339		2.6966	1.70867	1.64803	0.06064		2.66437	3.66742	3.4368	0.23062		2.66094	5.78711	5.64485	0.14226		2.66199	7.62769	7.5394	0.08829		2.6584	11.6858	11.6395	0.04627		2.6327	28.1566	28.045	0.11157		2.59396	61.4609	60.7516	0.70926
2.52473	1.10333	0.41542	0.68791		2.67153	2.36429	2.32313	0.04116		2.69779	1.67438	1.61673	0.05765		2.66557	3.59102	3.37096	0.22006		2.66199	5.67545	5.53959	0.13586		2.66318	7.44998	7.36648	0.0835		2.6596	11.4132	11.3697	0.04353		2.6383	25.963	25.8757	0.0873		2.59414	61.4136	60.7076	0.706
2.52546	1.09461	0.41744	0.67717		2.67241	2.33456	2.29498	0.03958		2.69898	1.64054	1.58575	0.05479		2.66667	3.5214	3.3107	0.2107		2.66318	5.54897	5.42014	0.12883		2.66437	7.27477	7.19583	0.07894		2.66079	11.1442	11.1032	0.04094		2.64392	23.7907	23.7229	0.06775		2.59515	61.1519	60.4634	0.68859
2.52593	1.08904	0.41872	0.67033		2.67273	2.32404	2.285	0.03904		2.70018	1.60717	1.55511	0.05206		2.66676	3.51559	3.30566	0.20993		2.66437	5.42417	5.30204	0.12213		2.66557	7.10209	7.02749	0.0746		2.66094	11.11	11.0694	0.04061		2.64957	21.6619	21.6098	0.05215		2.59634	60.8274	60.159	0.66836
2.52712	1.07497	0.42188	0.65309		2.67392	2.28406	2.24704	0.03702		2.70137	1.57426	1.52481	0.04945		2.66795	3.44113	3.24091	0.20022		2.66557	5.30106	5.18531	0.11575		2.66667	6.94502	6.87423	0.07079		2.66199	10.8787	10.8402	0.03848		2.65525	19.5968	19.557	0.03981		2.59754	60.4874	59.8389	0.64856
2.52831	1.06109	0.4249	0.63619		2.67511	2.24434	2.20925	0.03509		2.70153	1.57004	1.52091	0.04913		2.66915	3.36764	3.17673	0.1909		2.66667	5.18899	5.07886	0.11013		2.66676	6.93194	6.86146	0.07048		2.66318	10.6168	10.5806	0.03617		2.66094	17.6131	17.5829	0.03014		2.59873	60.1323	59.5031	0.6292
2.52951	1.0474	0.42778	0.61962		2.67631	2.20491	2.17166	0.03326		2.70256	1.54181	1.49484	0.04697		2.67034	3.29511	3.11314	0.18197		2.66676	5.17965	5.06998	0.10967		2.66795	6.76435	6.69778	0.06657		2.66437	10.3585	10.3246	0.03398		2.66667	15.7255	15.7029	0.02262		2.59958	59.87	59.2543	0.61565
2.53061	1.03489	0.43032	0.60456		2.6775	2.16578	2.13426	0.03151		2.70376	1.50982	1.46523	0.0446		2.67153	3.22357	3.05015	0.17342		2.66795	5.05994	4.95607	0.10387		2.66915	6.59932	6.53646	0.06286		2.66557	10.104	10.0721	0.03191		2.66915	14.943	14.9231	0.01993		2.59992	59.7624	59.1521	0.61026
2.5307	1.0339	0.43052	0.60338		2.67819	2.14344	2.11289	0.03055		2.70495	1.47829	1.43595	0.04234		2.67241	3.1714	3.00406	0.16733		2.66915	4.94196	4.8436	0.09835		2.67034	6.43686	6.37753	0.05933		2.66667	9.87245	9.84234	0.0301		2.67034	14.5743	14.5556	0.01874		2.60112	59.3778	58.7861	0.59175
2.53189	1.02058	0.43311	0.58747		2.67869	2.12694	2.09708	0.02985		2.70614	1.44721	1.40703	0.04018		2.67273	3.153	2.98778	0.16522		2.67034	4.82569	4.73259	0.0931		2.67153	6.27698	6.221	0.05598		2.66676	9.85316	9.82321	0.02996		2.67153	14.2109	14.1933	0.01762		2.60231	58.979	58.4054	0.57367
2.53309	1.00743	0.43554	0.57189		2.67989	2.0884	2.06013	0.02827		2.70734	1.41659	1.37846	0.03813		2.67392	3.08341	2.92604	0.15737		2.67153	4.71116	4.62306	0.0881		2.67241	6.16066	6.10703	0.05363		2.66795	9.6061	9.57798	0.02811		2.67241	13.9461	13.9293	0.01683		2.6035	58.5663	58.0103	0.556
2.53428	0.99445	0.43783	0.55662		2.68108	2.05018	2.02341	0.02677		2.70742	1.41441	1.37643	0.03798		2.67511	3.01479	2.86494	0.14985		2.67241	4.62775	4.54318	0.08457		2.67273	6.11969	6.06687	0.05281		2.66915	9.36282	9.33645	0.02638		2.67273	13.8528	13.8363	0.01656		2.6047	58.1399	57.6011	0.53874
2.53547	0.98163	0.43995	0.54168		2.68227	2.01228	1.98694	0.02534		2.70853	1.38642	1.35025	0.03617		2.67631	2.94716	2.8045	0.14266		2.67273	4.59836	4.51501	0.08335		2.67392	5.96498	5.91518	0.0498		2.67034	9.12337	9.09863	0.02474		2.67392	13.5001	13.4846	0.01556		2.60504	58.0141	57.4803	0.53382
2.53579	0.97829	0.44048	0.5378		2.68347	1.97471	1.95073	0.02398		2.70973	1.35669	1.32239	0.0343		2.6775	2.88051	2.74474	0.13577		2.67392	4.4873	4.40847	0.07883		2.67511	5.81287	5.76592	0.04695		2.67153	8.88775	8.86456	0.02319		2.67511	13.1528	13.1382	0.01461		2.60589	57.7002	57.1783	0.52189
2.53667	0.96896	0.44192	0.52704		2.68398	1.95861	1.9352	0.02342		2.71092	1.32742	1.2949	0.03252		2.67819	2.84269	2.71073	0.13196		2.67511	4.37798	4.30346	0.07453		2.67631	5.66335	5.6191	0.04425		2.67241	8.71635	8.69424	0.02211		2.67631	12.811	12.7973	0.01372		2.60708	57.2475	56.742	0.50544
2.53786	0.95645	0.44373	0.51272		2.68466	1.93747	1.91478	0.02269		2.71211	1.29859	1.26776	0.03083		2.67869	2.81484	2.68565	0.12919		2.67631	4.27041	4.19997	0.07044		2.6775	5.51642	5.47473	0.04169		2.67273	8.65599	8.63425	0.02173		2.6775	12.4748	12.4619	0.01288		2.60828	56.7822	56.2928	0.48939
2.53905	0.94407	0.44537	0.4987		2.68586	1.90058	1.87911	0.02146		2.71331	1.2702	1.24098	0.02922		2.67989	2.75016	2.62727	0.12289		2.6775	4.16458	4.09802	0.06656		2.67819	5.43324	5.39296	0.04028		2.67392	8.4281	8.40774	0.02036		2.67819	12.2842	12.2718	0.01242		2.61053	55.8725	55.4122	0.46022
2.54025	0.93184	0.44685	0.48499		2.68705	1.86403	1.84373	0.0203		2.71335	1.2692	1.24004	0.02916		2.68108	2.68645	2.56958	0.11687		2.67819	4.10462	4.0402	0.06442		2.67869	5.37208	5.33282	0.03926		2.67511	8.2041	8.18503	0.01907		2.67869	12.144	12.1319	0.01208		2.61603	53.4764	53.0819	0.39447
2.54098	0.92436	0.44768	0.47668		2.68824	1.82784	1.80865	0.01919		2.7145	1.24225	1.21457	0.02769		2.68227	2.62372	2.51261	0.11111		2.67869	4.0605	3.99763	0.06288		2.67989	5.23032	5.19335	0.03697		2.67631	7.98399	7.96614	0.01786		2.67989	11.8189	11.8075	0.01133		2.62156	50.8612	50.525	0.33613
2.54144	0.91973	0.44816	0.47157		2.68944	1.792	1.77386	0.01814		2.71569	1.21474	1.18852	0.02623		2.68347	2.56198	2.45636	0.10561		2.67989	3.95817	3.89879	0.05938		2.68108	5.09114	5.05635	0.03479		2.6775	7.76779	7.75108	0.01671		2.68108	11.4993	11.4887	0.01063		2.62712	48.0653	47.7806	0.28471
2.54263	0.90775	0.44931	0.45845		2.6898	1.78099	1.76317	0.01783		2.71689	1.18767	1.16283	0.02484		2.68398	2.53565	2.43234	0.10332		2.68108	3.85757	3.80152	0.05606		2.68227	4.95454	4.9218	0.03274		2.67819	7.64544	7.62935	0.01609		2.68227	11.1854	11.1754	0.00996		2.6327	45.1293	44.8896	0.23971
2.54383	0.8959	0.45028	0.44562		2.69063	1.75654	1.73939	0.01714		2.71808	1.16103	1.13751	0.02352		2.68466	2.50121	2.40085	0.10036		2.68227	3.75872	3.70582	0.0529		2.68347	4.8205	4.7897	0.0308		2.67869	7.5555	7.53986	0.01564		2.68347	10.8771	10.8677	0.00934		2.6383	42.0947	41.8941	0.2006
2.54502	0.88416	0.45109	0.43307		2.69182	1.72144	1.70524	0.0162		2.71927	1.13482	1.11256	0.02226		2.68586	2.44141	2.34607	0.09534		2.68347	3.6616	3.61169	0.04992		2.68398	4.76349	4.7335	0.02999		2.67989	7.34711	7.33249	0.01462		2.68398	10.7459	10.7368	0.00908		2.64392	39.0032	38.8363	0.16683
2.5462	0.87267	0.45172	0.42095		2.69302	1.68672	1.67142	0.0153		2.7193	1.13427	1.11204	0.02224		2.68705	2.38259	2.29204	0.09055		2.68398	3.62027	3.57159	0.04867		2.68466	4.68901	4.66005	0.02896		2.68108	7.14263	7.12895	0.01367		2.68466	10.5744	10.5657	0.00875		2.64957	35.8951	35.7572	0.13788
2.54622	0.87253	0.45172	0.42081		2.69421	1.65238	1.63793	0.01445		2.72047	1.10904	1.08797	0.02107		2.68824	2.32474	2.23876	0.08598		2.68466	3.56622	3.51914	0.04708		2.68586	4.56007	4.53285	0.02722		2.68227	6.94204	6.92926	0.01278		2.68586	10.2774	10.2692	0.00819		2.65525	32.8091	32.6959	0.11324
2.54741	0.86101	0.45218	0.40883		2.6954	1.61843	1.60479	0.01364		2.72166	1.08368	1.06375	0.01994		2.68944	2.26785	2.18623	0.08162		2.68586	3.47256	3.42817	0.04439		2.68705	4.43366	4.40807	0.02558		2.68347	6.74535	6.73341	0.01194		2.68705	9.98603	9.97837	0.00767		2.66094	29.7809	29.6885	0.09241
2.5486	0.84959	0.45247	0.39712		2.69565	1.61139	1.59792	0.01348		2.72285	1.05875	1.03989	0.01886		2.6898	2.25045	2.17014	0.08031		2.68705	3.38063	3.33878	0.04185		2.68824	4.30976	4.28572	0.02404		2.68398	6.66174	6.65014	0.0116		2.68824	9.70031	9.69313	0.00718		2.66667	26.8426	26.7676	0.07493
2.5498	0.83827	0.45259	0.38568		2.6966	1.58487	1.57199	0.01287		2.72405	1.03424	1.0164	0.01783		2.69063	2.21193	2.13448	0.07746		2.68824	3.2904	3.25097	0.03944		2.68944	4.18836	4.16579	0.02257		2.68466	6.55253	6.54138	0.01115		2.68944	9.42021	9.41349	0.00672		2.67241	24.0223	23.9619	0.06035
2.55099	0.82705	0.45253	0.37451		2.69779	1.5517	1.53955	0.01215		2.72524	1.01014	0.99327	0.01686		2.69182	2.15697	2.08348	0.07349		2.68944	3.20189	3.16473	0.03715		2.6898	4.15132	4.12918	0.02214		2.68586	6.36359	6.35317	0.01041		2.6898	9.3347	9.32812	0.00658		2.67819	21.3436	21.2953	0.04829
2.55144	0.82283	0.45247	0.37036		2.69898	1.51893	1.50747	0.01146		2.72527	1.00946	0.99262	0.01684		2.69302	2.10297	2.03326	0.06971		2.6898	3.17485	3.13838	0.03647		2.69063	4.06945	4.04826	0.02119		2.68705	6.17849	6.16877	0.00972		2.69063	9.14572	9.13944	0.00628		2.68398	18.8253	18.7869	0.03838
2.55218	0.81591	0.4523	0.36361		2.70018	1.48656	1.47576	0.01081		2.72643	0.98645	0.97051	0.01594		2.69421	2.04992	1.98381	0.0661		2.69063	3.11507	3.08008	0.03499		2.69182	3.95301	3.93312	0.01989		2.68824	5.99723	5.98816	0.00907		2.69182	8.87684	8.87097	0.00587		2.6898	16.4815	16.4512	0.0303
2.55338	0.80486	0.4519	0.35296		2.70137	1.4546	1.44441	0.01019		2.72763	0.96318	0.94811	0.01506		2.6954	1.99781	1.93514	0.06267		2.69182	3.02994	2.99699	0.03295		2.69302	3.83902	3.82035	0.01867		2.68944	5.81978	5.81132	0.00846		2.69302	8.61353	8.60804	0.00549		2.6954	14.4096	14.3856	0.024
2.55457	0.79389	0.45132	0.34257		2.70153	1.4505	1.44038	0.01012		2.72882	0.94031	0.92608	0.01423		2.69565	1.98706	1.92508	0.06197		2.69302	2.94648	2.91547	0.03101		2.69421	3.72745	3.70995	0.01751		2.6898	5.76566	5.75738	0.00828		2.69421	8.35578	8.35065	0.00513		2.69565	14.3216	14.2978	0.02375
2.55576	0.783	0.45058	0.33242		2.70256	1.42305	1.41344	0.00961		2.73001	0.91785	0.9044	0.01345		2.6966	1.94665	1.88725	0.0594		2.69421	2.8647	2.83552	0.02918		2.6954	3.6183	3.60188	0.01642		2.69063	5.64612	5.63823	0.00789		2.6954	8.10354	8.09875	0.00479		2.6966	13.9912	13.9684	0.02283
2.5567	0.7745	0.44987	0.32463		2.70376	1.39191	1.38286	0.00906		2.73121	0.89579	0.88309	0.0127		2.69779	1.89642	1.84014	0.05628		2.6954	2.78457	2.75712	0.02745		2.69565	3.59582	3.57962	0.0162		2.69182	5.47622	5.46887	0.00735		2.69565	8.0516	8.04687	0.00472		2.69779	13.581	13.5593	0.0217
2.55696	0.77219	0.44966	0.32253		2.70495	1.36119	1.35265	0.00853		2.73128	0.89452	0.88186	0.01266		2.69898	1.84713	1.79381	0.05331		2.69565	2.76805	2.74095	0.0271		2.6966	3.51153	3.49614	0.01539		2.69302	5.31006	5.30321	0.00685		2.6966	7.8568	7.85232	0.00447		2.69898	13.1791	13.1584	0.02063
2.55815	0.76145	0.44857	0.31287		2.70614	1.33088	1.32284	0.00804		2.7324	0.87412	0.86213	0.01199		2.70018	1.79876	1.74826	0.05049		2.6966	2.70608	2.68026	0.02581		2.69779	3.40713	3.3927	0.01442		2.69421	5.14761	5.14123	0.00638		2.69779	7.61551	7.61133	0.00418		2.70018	12.7853	12.7657	0.0196
2.55934	0.75078	0.44732	0.30346		2.70734	1.30099	1.29342	0.00757		2.7336	0.85285	0.84153	0.01132		2.70137	1.7513	1.7035	0.0478		2.69779	2.62922	2.60495	0.02427		2.69898	3.30507	3.29155	0.01351		2.6954	4.98884	4.9829	0.00594		2.69898	7.37963	7.37573	0.0039		2.70137	12.3997	12.3811	0.01862
2.56054	0.74017	0.4459	0.29428		2.70742	1.29886	1.29132	0.00754		2.73479	0.83197	0.82129	0.01068		2.70153	1.74523	1.69776	0.04747		2.69898	2.55398	2.53117	0.02281		2.70018	3.20532	3.19267	0.01265		2.69565	4.95617	4.95031	0.00585		2.70018	7.14913	7.14549	0.00364		2.70153	12.3504	12.3319	0.01849
2.56173	0.72964	0.44431	0.28533		2.70853	1.27152	1.26439	0.00713		2.73598	0.81148	0.8014	0.01008		2.70256	1.70476	1.65951	0.04525		2.70018	2.48034	2.45891	0.02143		2.70137	3.10787	3.09602	0.01185		2.6966	4.83371	4.82818	0.00553		2.70137	6.92395	6.92056	0.00339		2.70256	12.0223	12.0046	0.01768
2.56198	0.72741	0.44395	0.28346		2.70973	1.24247	1.23576	0.00671		2.73718	0.79136	0.78186	0.00951		2.70376	1.65913	1.61631	0.04282		2.70137	2.40829	2.38816	0.02013		2.70153	3.09542	3.08368	0.01175		2.69779	4.68219	4.67705	0.00515		2.70153	6.8952	6.89184	0.00336		2.70376	11.6529	11.6361	0.01679
2.56292	0.71916	0.44256	0.2766		2.71092	1.21385	1.20753	0.00632		2.73731	0.78918	0.77973	0.00944		2.70495	1.6144	1.57389	0.04051		2.70153	2.39908	2.37912	0.01997		2.70256	3.01268	3.0016	0.01109		2.69898	4.53425	4.52946	0.00479		2.70256	6.70405	6.70089	0.00316		2.70495	11.2917	11.2757	0.01594
2.56412	0.70874	0.44064	0.2681		2.71211	1.18565	1.17971	0.00594		2.73837	0.77163	0.76267	0.00896		2.70614	1.57055	1.53224	0.03832		2.70256	2.33781	2.31891	0.0189		2.70376	2.91974	2.90936	0.01037		2.70018	4.38984	4.38539	0.00445		2.70376	6.48938	6.48643	0.00295		2.70614	10.9385	10.9233	0.01513
2.56531	0.69839	0.43857	0.25982		2.71331	1.15788	1.15229	0.00559		2.73956	0.75228	0.74382	0.00845		2.70734	1.52759	1.49136	0.03623		2.70376	2.26889	2.25115	0.01774		2.70495	2.82901	2.8193	0.0097		2.70137	4.24893	4.24479	0.00414		2.70495	6.27989	6.27714	0.00275		2.70734	10.5932	10.5789	0.01435
2.5665	0.68809	0.43634	0.25175		2.71335	1.1569	1.15132	0.00558		2.74076	0.73329	0.72532	0.00797		2.70742	1.52455	1.48846	0.03608		2.70495	2.20152	2.18487	0.01665		2.70614	2.74046	2.73138	0.00907		2.70153	4.23095	4.22685	0.0041		2.70614	6.07551	6.07295	0.00256		2.70742	10.5688	10.5545	0.0143
2.56729	0.68136	0.43479	0.24657		2.7145	1.13053	1.12527	0.00526		2.74195	0.71468	0.70717	0.00751		2.70853	1.48551	1.45126	0.03425		2.70614	2.13566	2.12004	0.01562		2.70734	2.65407	2.64559	0.00848		2.70256	4.11148	4.10763	0.00385		2.70734	5.87619	5.87381	0.00238		2.70853	10.2559	10.2423	0.01361
2.5677	0.67784	0.43396	0.24389		2.71569	1.10361	1.09867	0.00494		2.74314	0.69642	0.68935	0.00707		2.70973	1.44429	1.41192	0.03237		2.70734	2.07132	2.05666	0.01465		2.70742	2.64796	2.63952	0.00844		2.70376	3.97744	3.97387	0.00357		2.70742	5.86211	5.85974	0.00237		2.70973	9.92645	9.91354	0.01291
2.56889	0.66765	0.43142	0.23623		2.71689	1.07712	1.07247	0.00465		2.74336	0.6931	0.68611	0.007		2.71092	1.40393	1.37335	0.03058		2.70742	2.06676	2.05218	0.01458		2.70853	2.5698	2.56188	0.00793		2.70495	3.84677	3.84345	0.00332		2.70853	5.68188	5.67966	0.00222		2.71092	9.6048	9.59255	0.01224
2.57009	0.65751	0.42873	0.22878		2.71808	1.05105	1.04668	0.00437		2.74434	0.67853	0.67187	0.00666		2.71211	1.36443	1.33554	0.02889		2.70853	2.00846	1.99472	0.01374		2.70973	2.48764	2.48024	0.0074		2.70614	3.71943	3.71635	0.00308		2.70973	5.4925	5.49044	0.00206		2.71211	9.29088	9.27927	0.0116
2.57128	0.64743	0.4259	0.22152		2.71927	1.02541	1.02131	0.0041		2.74553	0.661	0.65472	0.00628		2.71331	1.32576	1.29848	0.02728		2.70973	1.94707	1.9342	0.01288		2.71092	2.40754	2.40063	0.00692		2.70734	3.59537	3.59251	0.00286		2.71092	5.308	5.30608	0.00192		2.71331	8.98461	8.97361	0.011
2.57247	0.63739	0.42293	0.21446		2.7193	1.02488	1.02078	0.0041		2.74672	0.64382	0.63791	0.00591		2.71335	1.32441	1.29718	0.02722		2.71092	1.88714	1.87508	0.01207		2.71211	2.32949	2.32303	0.00646		2.70742	3.58661	3.58377	0.00284		2.71211	5.12831	5.12653	0.00179		2.71335	8.97389	8.96292	0.01098
2.57261	0.6362	0.42257	0.21364		2.72047	1.0002	0.99634	0.00385		2.74792	0.62698	0.62142	0.00556		2.7145	1.28793	1.26218	0.02576		2.71211	1.82864	1.81734	0.0113		2.71331	2.25344	2.24741	0.00603		2.70853	3.47455	3.4719	0.00265		2.71331	4.95336	4.9517	0.00166		2.7145	8.68593	8.67551	0.01042
2.57367	0.62741	0.41981	0.20759		2.72166	0.97541	0.97179	0.00362		2.74911	0.61049	0.60526	0.00523		2.71569	1.25093	1.22662	0.02431		2.71331	1.77156	1.76098	0.01058		2.71335	2.25078	2.24477	0.00601		2.70973	3.35691	3.35445	0.00246		2.71335	4.94725	4.94559	0.00166		2.71569	8.39474	8.38487	0.00987
2.57486	0.61747	0.41656	0.20091		2.72285	0.95105	0.94765	0.0034		2.74945	0.60592	0.60078	0.00515		2.71689	1.21473	1.1918	0.02294		2.71335	1.76956	1.759	0.01056		2.7145	2.17936	2.17374	0.00562		2.71092	3.24242	3.24014	0.00228		2.7145	4.78309	4.78154	0.00154		2.71689	8.11096	8.10162	0.00935
2.57605	0.60759	0.41318	0.19441		2.72405	0.9271	0.92392	0.00319		2.7503	0.59434	0.58942	0.00492		2.71808	1.17935	1.15771	0.02164		2.7145	1.71588	1.70597	0.00991		2.71569	2.10723	2.10199	0.00524		2.71211	3.13102	3.1289	0.00211		2.71569	4.61741	4.61598	0.00143		2.71808	7.83451	7.82566	0.00885
2.57725	0.59776	0.40967	0.18809		2.72524	0.90359	0.90059	0.00299		2.7515	0.57853	0.5739	0.00463		2.71927	1.14476	1.12435	0.02041		2.71569	1.66157	1.65229	0.00927		2.71689	2.03702	2.03213	0.00489		2.71331	3.02266	3.0207	0.00196		2.71689	4.45627	4.45494	0.00133		2.71927	7.56528	7.55691	0.00837
2.57796	0.59188	0.4075	0.18438		2.72527	0.90292	0.89993	0.00299		2.75269	0.56305	0.55869	0.00436		2.7193	1.14404	1.12366	0.02038		2.71689	1.60862	1.59994	0.00868		2.71808	1.96869	1.96413	0.00456		2.71335	3.01887	3.01692	0.00195		2.71808	4.29959	4.29836	0.00124		2.7193	7.55969	7.55133	0.00836
2.57844	0.58797	0.40603	0.18194		2.72643	0.88049	0.87768	0.00281		2.75388	0.54789	0.5438	0.0041		2.72047	1.11095	1.09171	0.01924		2.71808	1.557	1.54889	0.00812		2.71927	1.9022	1.89796	0.00425		2.7145	2.91729	2.91547	0.00181		2.71927	4.1473	4.14615	0.00115		2.72047	7.30319	7.29527	0.00792
2.57963	0.57824	0.40227	0.17597		2.72763	0.85781	0.85517	0.00263		2.75508	0.53306	0.52921	0.00385		2.72166	1.07793	1.05979	0.01814		2.71927	1.50671	1.49912	0.00759		2.7193	1.90082	1.89658	0.00424		2.71569	2.81486	2.81318	0.00168		2.7193	4.14414	4.14299	0.00115		2.72166	7.04814	7.04064	0.0075
2.58083	0.56855	0.39839	0.17016		2.72882	0.83554	0.83307	0.00247		2.75556	0.52722	0.52346	0.00376		2.72285	1.04567	1.02857	0.01709		2.7193	1.50566	1.49808	0.00758		2.72047	1.83754	1.83358	0.00396		2.71689	2.71532	2.71377	0.00155		2.72047	3.99931	3.99825	0.00106		2.72285	6.80002	6.79293	0.00709
2.58202	0.55892	0.3944	0.16452		2.73001	0.81369	0.81138	0.00231		2.75627	0.51855	0.51493	0.00362		2.72405	1.01416	0.99806	0.0161		2.72047	1.4577	1.45061	0.0071		2.72166	1.77466	1.77097	0.00368		2.71808	2.61863	2.61719	0.00144		2.72166	3.85556	3.85458	0.000987232		2.72405	6.55874	6.55203	0.0067
2.58321	0.54934	0.3903	0.15904		2.73121	0.79226	0.79009	0.00217		2.75747	0.50435	0.50095	0.0034		2.72524	0.9834	0.96823	0.01517		2.72166	1.40998	1.40335	0.00663		2.72285	1.71353	1.7101	0.00343		2.71927	2.52472	2.52339	0.00133		2.72285	3.71598	3.71506	0.000915461		2.72524	6.32418	6.31784	0.00634
2.58333	0.54838	0.38988	0.1585		2.73128	0.79102	0.78886	0.00216		2.75866	0.49047	0.48727	0.00319		2.72527	0.98253	0.96739	0.01514		2.72285	1.36351	1.35731	0.0062		2.72405	1.65412	1.65093	0.00319		2.7193	2.52277	2.52144	0.00133		2.72405	3.58047	3.57962	0.000848637		2.72527	6.31758	6.31125	0.00633
2.58441	0.53981	0.38609	0.15371		2.7324	0.77123	0.7692	0.00203		2.75985	0.47689	0.47389	0.003		2.72643	0.95338	0.93909	0.01428		2.72405	1.31827	1.31248	0.00579		2.72524	1.5964	1.59343	0.00297		2.72047	2.43354	2.43231	0.00123		2.72524	3.44898	3.44819	0.00078644		2.72643	6.09625	6.09026	0.00599
2.5856	0.53033	0.38179	0.14854		2.7336	0.75061	0.7487	0.0019		2.76105	0.46361	0.46079	0.00282		2.72763	0.92408	0.91063	0.01345		2.72524	1.27424	1.26884	0.0054		2.72527	1.59477	1.59181	0.00296		2.72166	2.34505	2.34391	0.00114		2.72527	3.44528	3.44449	0.000784728		2.72763	5.87482	5.86916	0.00566
2.58679	0.5209	0.37738	0.14352		2.73479	0.73039	0.72861	0.00178		2.76169	0.45654	0.45382	0.00272		2.72882	0.89549	0.88284	0.01265		2.72527	1.273	1.26761	0.00539		2.72643	1.54033	1.53757	0.00276		2.72285	2.25918	2.25814	0.00105		2.72643	3.32141	3.32068	0.000728569		2.72882	5.6598	5.65446	0.00535
2.58799	0.51153	0.37289	0.13865		2.73598	0.71058	0.70891	0.00167		2.76224	0.45063	0.44799	0.00264		2.73001	0.86761	0.8557	0.01191		2.72643	1.23141	1.22637	0.00504		2.72763	1.48589	1.48332	0.00257		2.72405	2.1759	2.17493	0.000968948		2.72763	3.19769	3.19702	0.000674741		2.73001	5.45107	5.44602	0.00505
2.58873	0.50577	0.37006	0.1357		2.73718	0.69116	0.6896	0.00156		2.76343	0.43794	0.43546	0.00248		2.73121	0.84042	0.82922	0.0112		2.72763	1.18975	1.18504	0.00471		2.72882	1.43304	1.43065	0.00239		2.72524	2.09514	2.09425	0.000894602		2.72882	3.07775	3.07713	0.000624691		2.73121	5.24852	5.24375	0.00477
2.58918	0.50222	0.36831	0.13391		2.73731	0.68905	0.6875	0.00155		2.76463	0.42555	0.42322	0.00233		2.73128	0.83886	0.8277	0.01116		2.72882	1.14923	1.14484	0.00439		2.73001	1.38174	1.37952	0.00222		2.72527	2.09287	2.09198	0.00089256		2.73001	2.96151	2.96093	0.000578168		2.73128	5.23693	5.23217	0.00475
2.59037	0.49297	0.36364	0.12932		2.73837	0.67214	0.67068	0.00146		2.76582	0.41343	0.41125	0.00218		2.7324	0.81391	0.80338	0.01053		2.73001	1.10985	1.10575	0.00409		2.73121	1.33197	1.32991	0.00206		2.72643	2.01685	2.01603	0.000825679		2.73121	2.84888	2.84835	0.00053494		2.7324	5.05202	5.04752	0.0045
2.59157	0.48377	0.3589	0.12487		2.73956	0.65351	0.65214	0.00137		2.76701	0.4016	0.39955	0.00205		2.7336	0.78808	0.77817	0.0099		2.73121	1.07157	1.06775	0.00382		2.73128	1.32912	1.32707	0.00205		2.72763	1.94099	1.94022	0.000761807		2.73128	2.84244	2.84191	0.000532523		2.7336	4.86148	4.85723	0.00425
2.59276	0.47463	0.35408	0.12055		2.74076	0.63527	0.63399	0.00128		2.76786	0.3934	0.39144	0.00196		2.73479	0.7629	0.75359	0.00931		2.73128	1.06938	1.06558	0.0038		2.7324	1.28369	1.28178	0.00191		2.72882	1.86749	1.86678	0.000702636		2.7324	2.7398	2.7393	0.000494785		2.73479	4.67676	4.67275	0.00401
2.59396	0.46555	0.3492	0.11635		2.74195	0.61741	0.61621	0.0012		2.76821	0.39004	0.38812	0.00192		2.73598	0.73838	0.72963	0.00875		2.7324	1.03438	1.03082	0.00356		2.7336	1.23688	1.2351	0.00178		2.73001	1.7963	1.79566	0.00064784		2.7336	2.63418	2.63372	0.000457499		2.73598	4.49776	4.49398	0.00378
2.59414	0.46414	0.34843	0.11571		2.74314	0.59993	0.59881	0.00112		2.7694	0.37876	0.37696	0.0018		2.73718	0.71449	0.70627	0.00822		2.7336	0.99825	0.99493	0.00331		2.73479	1.19149	1.18984	0.00165		2.73121	1.72738	1.72679	0.000597114		2.73479	2.53194	2.53152	0.000422888		2.73718	4.32435	4.32079	0.00357
2.59515	0.45654	0.34425	0.11229		2.74336	0.59676	0.59565	0.00111		2.77059	0.36774	0.36605	0.00169		2.73731	0.7119	0.70374	0.00816		2.73479	0.96316	0.96007	0.00309		2.73598	1.1475	1.14597	0.00153		2.73128	1.72344	1.72285	0.000594283		2.73598	2.43301	2.43262	0.00039077		2.73731	4.30563	4.30209	0.00354
2.59634	0.44759	0.33924	0.10835		2.74434	0.58283	0.58179	0.00105		2.77179	0.35698	0.3554	0.00158		2.73837	0.69123	0.68351	0.00772		2.73598	0.9291	0.92622	0.00288		2.73718	1.10487	1.10346	0.00142		2.7324	1.66068	1.66013	0.000550172		2.73718	2.33732	2.33696	0.000360977		2.73837	4.15643	4.15307	0.00336
2.59754	0.43871	0.33418	0.10453		2.74553	0.56611	0.56513	0.000978159		2.77298	0.34649	0.34501	0.00148		2.73956	0.66859	0.66134	0.00725		2.73718	0.89603	0.89336	0.00268		2.73731	1.10027	1.09886	0.00141		2.7336	1.59613	1.59562	0.000506748		2.73731	2.32699	2.32663	0.000357836		2.73956	3.99387	3.9907	0.00317
2.59873	0.42989	0.32906	0.10083		2.74672	0.54975	0.54883	0.000913902		2.77405	0.3373	0.33591	0.00139		2.74076	0.64655	0.63975	0.0068		2.73731	0.89246	0.8898	0.00266		2.73837	1.06358	1.06227	0.00132		2.73479	1.53369	1.53322	0.000466592		2.73837	2.24478	2.24445	0.000333348		2.74076	3.83655	3.83357	0.00299
2.59958	0.42365	0.32539	0.09826		2.74792	0.53375	0.5329	0.000853659		2.77417	0.33624	0.33486	0.00138		2.74195	0.6251	0.61872	0.00638		2.73837	0.86395	0.86146	0.00249		2.73956	1.0236	1.02238	0.00122		2.73598	1.47331	1.47288	0.000429472		2.73956	2.15532	2.15501	0.000307736		2.74195	3.68436	3.68155	0.00281
2.59992	0.42114	0.3239	0.09724		2.74911	0.51812	0.51732	0.000797194		2.77537	0.32625	0.32496	0.0013		2.74314	0.60424	0.59826	0.00599		2.73956	0.83283	0.83051	0.00232		2.74076	0.98488	0.98375	0.00113		2.73718	1.41494	1.41455	0.000395171		2.74076	2.06886	2.06858	0.000284001		2.74314	3.53719	3.53454	0.00265
2.60112	0.41247	0.3187	0.09377		2.74945	0.51379	0.51301	0.000781992		2.77656	0.31651	0.31529	0.00121		2.74336	0.60047	0.59455	0.00592		2.74076	0.80264	0.80048	0.00216		2.74195	0.94741	0.94637	0.00105		2.73731	1.40864	1.40825	0.000391563		2.74195	1.98534	1.98508	0.000262013		2.74336	3.51063	3.50801	0.00262
2.60231	0.40387	0.31346	0.0904		2.7503	0.50284	0.5021	0.000744284		2.77775	0.307	0.30586	0.00114		2.74434	0.58396	0.57834	0.00562		2.74195	0.77337	0.77137	0.002		2.74314	0.91116	0.91019	0.000969128		2.73837	1.35853	1.35817	0.000363485		2.74314	1.90467	1.90443	0.000241651		2.74434	3.3949	3.39241	0.00249
2.6035	0.39534	0.3082	0.08714		2.7515	0.48792	0.48722	0.000694717		2.77895	0.29773	0.29667	0.00106		2.74553	0.56423	0.55896	0.00527		2.74314	0.745	0.74314	0.00186		2.74336	0.90461	0.90366	0.000955482		2.73956	1.30403	1.30369	0.000334226		2.74336	1.89012	1.88989	0.00023807		2.74553	3.2574	3.25505	0.00235
2.6047	0.38688	0.3029	0.08398		2.75269	0.47334	0.47269	0.000648294		2.78014	0.2887	0.2877	0.000993847		2.74672	0.54506	0.54012	0.00494		2.74336	0.73987	0.73804	0.00184		2.74434	0.87608	0.87518	0.000897153		2.74076	1.25138	1.25108	0.000307217		2.74434	1.82678	1.82656	0.000222799		2.74672	3.12456	3.12235	0.00221
2.60504	0.38446	0.30136	0.08309		2.75388	0.4591	0.4585	0.000604826		2.78027	0.28775	0.28676	0.000986769		2.74792	0.52642	0.52179	0.00463		2.74434	0.71751	0.71578	0.00173		2.74553	0.84216	0.84133	0.000830263		2.74195	1.20056	1.20027	0.000282295		2.74553	1.7516	1.7514	0.000205353		2.74792	2.99627	2.99419	0.00208
2.60589	0.37851	0.29758	0.08093		2.75508	0.4452	0.44464	0.000564136		2.78134	0.27989	0.27896	0.000929375		2.74911	0.50832	0.50398	0.00434		2.74553	0.69087	0.68926	0.00161		2.74672	0.80936	0.80859	0.000768119		2.74314	1.15149	1.15123	0.000259306		2.74672	1.67907	1.67888	0.000189213		2.74911	2.87241	2.87045	0.00196
2.60708	0.37022	0.29224	0.07797		2.75556	0.43974	0.43919	0.0005486		2.78253	0.27131	0.27044	0.000868882		2.74945	0.50333	0.49907	0.00426		2.74672	0.66507	0.66358	0.00149		2.74792	0.77765	0.77694	0.000710403		2.74336	1.14265	1.14239	0.000255274		2.74792	1.6091	1.60892	0.000174285		2.74945	2.83842	2.8365	0.00192
2.60828	0.362	0.28689	0.07511		2.75627	0.43164	0.43111	0.000526056		2.78372	0.26295	0.26213	0.000812135		2.7503	0.49073	0.48667	0.00406		2.74792	0.64009	0.6387	0.00139		2.74911	0.74702	0.74636	0.000656819		2.74434	1.10414	1.10391	0.000238109		2.74911	1.54162	1.54146	0.000160484		2.7503	2.75287	2.75103	0.00184
2.60947	0.35387	0.28153	0.07234		2.75747	0.4184	0.41791	0.000490428		2.78492	0.2548	0.25404	0.000758917		2.7515	0.47365	0.46985	0.0038		2.74911	0.6159	0.61462	0.00129		2.74945	0.73861	0.73796	0.000642481		2.74553	1.05847	1.05825	0.000218569		2.74945	1.52312	1.52297	0.000156801		2.7515	2.63754	2.63581	0.00173
2.61053	0.34675	0.27678	0.06997		2.75866	0.40548	0.40503	0.000457102		2.78611	0.24687	0.24616	0.000709018		2.75269	0.45707	0.45351	0.00356		2.74945	0.60926	0.608	0.00126		2.7503	0.71742	0.71681	0.000607086		2.74672	1.01442	1.01422	0.000200565		2.7503	1.47658	1.47643	0.000147729		2.75269	2.52632	2.52469	0.00163
2.61066	0.34583	0.27616	0.06966		2.75985	0.39289	0.39246	0.000425937		2.78652	0.2442	0.24351	0.0006927		2.75388	0.44097	0.43764	0.00333		2.7503	0.5925	0.5913	0.00119		2.7515	0.68883	0.68827	0.000560942		2.74792	0.97195	0.97176	0.000183981		2.7515	1.4139	1.41376	0.000135944		2.75388	2.41908	2.41755	0.00153
2.61186	0.33787	0.2708	0.06707		2.76105	0.38061	0.38021	0.000396801		2.7873	0.23914	0.23848	0.000662246		2.75508	0.42535	0.42223	0.00312		2.7515	0.56985	0.56874	0.00111		2.75269	0.66123	0.66071	0.000518144		2.74911	0.93101	0.93084	0.000168711		2.75269	1.35351	1.35339	0.000125059		2.75508	2.31572	2.31428	0.00144
2.61305	0.33	0.26543	0.06457		2.76169	0.37408	0.3737	0.00038181		2.7885	0.23162	0.231	0.000618413		2.75556	0.41924	0.4162	0.00304		2.75269	0.54795	0.54692	0.00103		2.75388	0.63459	0.63411	0.00047846		2.74945	0.91979	0.91962	0.000164647		2.75388	1.29535	1.29524	0.000115009		2.75556	2.27544	2.27403	0.0014
2.61425	0.32222	0.26007	0.06215		2.76224	0.36864	0.36827	0.000369568		2.78969	0.2243	0.22372	0.000577346		2.75627	0.4102	0.40728	0.00292		2.75388	0.52676	0.52581	0.000952399		2.75508	0.60887	0.60843	0.000441678		2.7503	0.89157	0.89141	0.000154655		2.75508	1.23935	1.23925	0.000105733		2.75627	2.21613	2.21478	0.00135
2.61544	0.31453	0.25472	0.05981		2.76343	0.35697	0.35662	0.000344121		2.79088	0.21717	0.21663	0.000538879		2.75747	0.3955	0.39277	0.00273		2.75508	0.50628	0.5054	0.000882658		2.75556	0.59884	0.59841	0.000427732		2.7515	0.85357	0.85343	0.000141722		2.75556	1.21755	1.21744	0.000102226		2.75747	2.12021	2.11895	0.00127
2.61603	0.31073	0.25206	0.05867		2.76463	0.3456	0.34528	0.000320349		2.79208	0.21024	0.20974	0.000502858		2.75866	0.38125	0.3787	0.00255		2.75556	0.49828	0.49742	0.000856142		2.75627	0.58406	0.58365	0.000407595		2.75269	0.81698	0.81685	0.000129827		2.75627	1.18546	1.18536	9.71741e-05		2.75866	2.02786	2.02667	0.00119
2.61663	0.30694	0.24939	0.05755		2.76582	0.33452	0.33422	0.000298146		2.79279	0.20617	0.20569	0.000482356		2.75985	0.36743	0.36504	0.00239		2.75627	0.48648	0.48566	0.000817781		2.75747	0.56013	0.55976	0.000376025		2.75388	0.78176	0.78164	0.000118889		2.75747	1.1336	1.13351	8.92795e-05		2.75985	1.93896	1.93785	0.00112
2.61783	0.29944	0.24408	0.05536		2.76701	0.32374	0.32346	0.000277415		2.79327	0.20349	0.20302	0.000469133		2.76105	0.35404	0.35181	0.00223		2.75747	0.46735	0.46659	0.000757446		2.75866	0.53706	0.53671	0.000346791		2.75508	0.74786	0.74775	0.000108836		2.75866	1.08371	1.08363	8.20001e-05		2.76105	1.85343	1.85238	0.00105
2.61902	0.29203	0.23878	0.05325		2.76786	0.31628	0.31602	0.000263593		2.79446	0.19693	0.19649	0.000437568		2.76169	0.34695	0.3448	0.00215		2.75866	0.44887	0.44817	0.000701354		2.75985	0.51481	0.51449	0.000319729		2.75556	0.73466	0.73455	0.000105047		2.75985	1.03574	1.03566	7.52902e-05		2.76169	1.80843	1.80742	0.00101
2.62021	0.28473	0.23352	0.05121		2.76821	0.31323	0.31298	0.000258063		2.79566	0.19055	0.19014	0.000408031		2.76224	0.34106	0.33898	0.00208		2.75985	0.43102	0.43037	0.000649222		2.76105	0.49337	0.49308	0.000294687		2.75627	0.71524	0.71514	9.95989e-05		2.76105	0.98962	0.98955	6.91073e-05		2.76224	1.77115	1.77017	0.000983503
2.62141	0.27752	0.22828	0.04924		2.7694	0.30301	0.30277	0.000240003		2.79685	0.18434	0.18396	0.000380398		2.76343	0.32849	0.32654	0.00195		2.76105	0.41379	0.41319	0.000600785		2.76169	0.48208	0.4818	0.000281905		2.75747	0.68387	0.68378	9.11147e-05		2.76169	0.96538	0.96531	6.59618e-05		2.76343	1.69204	1.69111	0.00092252
2.62156	0.27657	0.22759	0.04898		2.77059	0.29306	0.29284	0.000223153		2.79804	0.17831	0.17796	0.000354553		2.76463	0.31631	0.31449	0.00182		2.76169	0.4047	0.40412	0.000575985		2.76224	0.47271	0.47244	0.000271521		2.75866	0.6537	0.65362	8.33249e-05		2.76224	0.9453	0.94524	6.34119e-05		2.76463	1.61599	1.61512	0.000865107
2.6226	0.27041	0.22307	0.04734		2.77179	0.28338	0.28317	0.000207435		2.7991	0.17313	0.1728	0.000333151		2.76582	0.30452	0.30282	0.0017		2.76224	0.39715	0.3966	0.000555797		2.76343	0.45281	0.45256	0.000250098		2.75985	0.6247	0.62463	7.61751e-05		2.76343	0.90272	0.90267	5.81673e-05		2.76582	1.54291	1.5421	0.000811069
2.62379	0.2634	0.2179	0.0455		2.77298	0.27396	0.27377	0.000192778		2.79924	0.17245	0.17212	0.000330387		2.76701	0.2931	0.29152	0.00158		2.76343	0.3811	0.38059	0.000514025		2.76463	0.43365	0.43342	0.000230293		2.76105	0.59683	0.59677	6.9615e-05		2.76463	0.86183	0.86178	5.33395e-05		2.76701	1.47271	1.47195	0.000760221
2.62499	0.2565	0.21277	0.04373		2.77405	0.26575	0.26557	0.000180499		2.80043	0.16675	0.16644	0.000307795		2.76786	0.28525	0.28375	0.00151		2.76463	0.36561	0.36514	0.00047525		2.76582	0.4152	0.41499	0.00021199		2.76169	0.58219	0.58212	6.62888e-05		2.76582	0.82256	0.82252	4.88968e-05		2.76786	1.42475	1.42403	0.000726093
2.62618	0.2497	0.20768	0.04202		2.77417	0.26481	0.26463	0.000179113		2.80162	0.16122	0.16093	0.000286681		2.76821	0.28206	0.28058	0.00148		2.76582	0.35067	0.35023	0.000439269		2.76701	0.39744	0.39725	0.00019508		2.76224	0.57006	0.57	6.35983e-05		2.76701	0.78488	0.78483	4.48098e-05		2.76821	1.40529	1.40458	0.000712386
2.62712	0.24442	0.20371	0.04072		2.77537	0.2559	0.25574	0.000166376		2.80282	0.15584	0.15557	0.000266953		2.7694	0.27137	0.26999	0.00138		2.76701	0.33627	0.33586	0.000405891		2.76786	0.38529	0.38511	0.000183908		2.76343	0.54435	0.54429	5.80817e-05		2.76786	0.75915	0.7591	4.21195e-05		2.7694	1.34057	1.33991	0.000667398
2.62737	0.243	0.20263	0.04037		2.77656	0.24725	0.24709	0.000154507		2.80401	0.15062	0.15037	0.000248524		2.77059	0.26103	0.25974	0.00129		2.76786	0.32639	0.32601	0.000383762		2.76821	0.38036	0.38018	0.000179463		2.76463	0.51966	0.5196	5.30256e-05		2.76821	0.74871	0.74867	4.10513e-05		2.77059	1.27847	1.27784	0.000625099
2.62857	0.23641	0.19763	0.03878		2.77775	0.23884	0.23869	0.000143451		2.80521	0.14554	0.14531	0.000231312		2.77179	0.25103	0.24983	0.0012		2.76821	0.32238	0.322	0.000374938		2.7694	0.36392	0.36375	0.000165044		2.76582	0.49596	0.49591	4.83932e-05		2.7694	0.71402	0.71398	3.7596e-05		2.77179	1.21888	1.2183	0.000585338
2.62976	0.22992	0.19268	0.03724		2.77895	0.23067	0.23053	0.000133153		2.80543	0.14461	0.14438	0.000228202		2.77298	0.24136	0.24024	0.00112		2.7694	0.30899	0.30864	0.000346242		2.77059	0.34811	0.34795	0.000151736		2.76701	0.47322	0.47317	4.41504e-05		2.77059	0.68075	0.68071	3.44206e-05		2.77298	1.16174	1.16119	0.000547972
2.63095	0.22355	0.18778	0.03576		2.78014	0.22273	0.2226	0.000123565		2.8064	0.14062	0.1404	0.000215242		2.77405	0.23297	0.23192	0.00105		2.77059	0.29609	0.29577	0.000319647		2.77179	0.33291	0.33277	0.000139458		2.76786	0.45769	0.45765	4.13681e-05		2.77179	0.64885	0.64882	3.15033e-05		2.77405	1.11258	1.11206	0.000516439
2.63215	0.21728	0.18294	0.03433		2.78027	0.22189	0.22177	0.000122581		2.80759	0.13584	0.13564	0.000200242		2.77417	0.23201	0.23097	0.00104		2.77179	0.28367	0.28337	0.000295007		2.77298	0.31829	0.31816	0.000128133		2.76821	0.4514	0.45136	4.02658e-05		2.77298	0.61828	0.61826	2.88241e-05		2.77417	1.10695	1.10644	0.000512866
2.6327	0.21443	0.18073	0.0337		2.78134	0.21502	0.2149	0.000114639		2.80879	0.1312	0.13101	0.000186243		2.77537	0.22298	0.22201	0.00097022		2.77298	0.2717	0.27143	0.000272185		2.77405	0.30569	0.30558	0.000118744		2.7694	0.43048	0.43044	3.67106e-05		2.77405	0.592	0.59198	2.66121e-05		2.77537	1.05444	1.05396	0.000479892
2.63334	0.21111	0.17815	0.03296		2.78253	0.20754	0.20743	0.000106332		2.80998	0.1267	0.12653	0.000173182		2.77656	0.21425	0.21335	0.000903673		2.77405	0.26137	0.26111	0.00025319		2.77417	0.30425	0.30413	0.00011769		2.77059	0.41041	0.41038	3.34578e-05		2.77417	0.589	0.58897	2.63643e-05		2.77656	1.00413	1.00368	0.000448928
2.63453	0.20506	0.17343	0.03163		2.78372	0.20027	0.20017	9.86037e-05		2.81117	0.12233	0.12217	0.000160999		2.77775	0.20582	0.20498	0.000841471		2.77417	0.26018	0.25993	0.000251054		2.77537	0.29076	0.29065	0.000108065		2.77179	0.39119	0.39116	3.04829e-05		2.77537	0.56094	0.56092	2.41068e-05		2.77775	0.95594	0.95552	0.000419859
2.63573	0.19912	0.16876	0.03036		2.78492	0.19322	0.19313	9.14146e-05		2.81179	0.12012	0.11996	0.000155011		2.77895	0.19768	0.19689	0.000783346		2.77537	0.24909	0.24886	0.000231494		2.77656	0.2778	0.2777	9.91959e-05		2.77298	0.37276	0.37274	2.7763e-05		2.77656	0.53408	0.53406	2.20355e-05		2.77895	0.90981	0.90941	0.000392577
2.63692	0.19328	0.16416	0.02913		2.78611	0.18638	0.1863	8.47291e-05		2.81237	0.11809	0.11794	0.000149638		2.78014	0.18982	0.18909	0.000729047		2.77656	0.23842	0.23821	0.000213394		2.77775	0.26536	0.26527	9.10262e-05		2.77405	0.35693	0.3569	2.55271e-05		2.77775	0.50837	0.50835	2.01357e-05		2.78014	0.86564	0.86528	0.000366978
2.63812	0.18756	0.15962	0.02794		2.78652	0.18409	0.18401	8.25548e-05		2.81356	0.11399	0.11385	0.000139046		2.78027	0.18899	0.18827	0.000723468		2.77775	0.22815	0.22796	0.000196651		2.77895	0.25341	0.25333	8.35031e-05		2.77417	0.35511	0.35509	2.52772e-05		2.77895	0.48376	0.48374	1.83939e-05		2.78027	0.86104	0.86068	0.000364341
2.6383	0.18669	0.15893	0.02776		2.7873	0.17975	0.17967	7.85135e-05		2.81475	0.11	0.10987	0.000129174		2.78134	0.18223	0.18155	0.000678336		2.77895	0.21828	0.2181	0.000181168		2.78014	0.24195	0.24187	7.65777e-05		2.77537	0.33821	0.33819	2.30061e-05		2.78014	0.46022	0.46021	1.67974e-05		2.78134	0.82339	0.82304	0.000342965
2.63931	0.18194	0.15514	0.0268		2.7885	0.17331	0.17324	7.27363e-05		2.81595	0.10614	0.10602	0.000119974		2.78253	0.17491	0.17428	0.000630987		2.78014	0.20878	0.20861	0.000166854		2.78027	0.24075	0.24068	7.5872e-05		2.77656	0.32203	0.32201	2.0932e-05		2.78027	0.45777	0.45776	1.66351e-05		2.78253	0.78296	0.78264	0.000320444
2.6405	0.17644	0.15074	0.0257		2.78969	0.16708	0.16701	6.73678e-05		2.81714	0.1024	0.10229	0.000111403		2.78372	0.16784	0.16726	0.000586791		2.78027	0.20779	0.20762	0.000165392		2.78134	0.23095	0.23088	7.02047e-05		2.77775	0.30654	0.30653	1.90383e-05		2.78134	0.43771	0.43769	1.53346e-05		2.78372	0.74431	0.74401	0.00029933
2.6417	0.17104	0.1464	0.02464		2.79088	0.16103	0.16097	6.23804e-05		2.81818	0.09922	0.09912	0.000104405		2.78492	0.16103	0.16048	0.000545549		2.78134	0.19965	0.1995	0.000153625		2.78253	0.2204	0.22033	6.43419e-05		2.77895	0.29173	0.29171	1.73101e-05		2.78253	0.41618	0.41617	1.39946e-05		2.78492	0.70736	0.70708	0.000279538
2.64289	0.16576	0.14214	0.02362		2.79208	0.15517	0.15511	5.77483e-05		2.81833	0.09877	0.09867	0.000103421		2.78611	0.15446	0.15395	0.000507073		2.78253	0.19088	0.19074	0.000141403		2.78372	0.21028	0.21022	5.89502e-05		2.78014	0.27755	0.27754	1.57334e-05		2.78372	0.39561	0.3956	1.27677e-05		2.78611	0.67205	0.67179	0.000260991
2.64392	0.16127	0.1385	0.02277		2.79279	0.15175	0.15169	5.51294e-05		2.81953	0.09525	0.09516	9.59874e-05		2.78652	0.15227	0.15178	0.000494533		2.78372	0.18245	0.18232	0.000130114		2.78492	0.20058	0.20052	5.39934e-05		2.78027	0.27608	0.27606	1.55735e-05		2.78492	0.37595	0.37594	1.16447e-05		2.78652	0.66035	0.6601	0.000254928
2.64408	0.16058	0.13794	0.02264		2.79327	0.1495	0.14944	5.34472e-05		2.82072	0.09185	0.09176	8.90674e-05		2.7873	0.14813	0.14765	0.000471188		2.78492	0.17435	0.17423	0.000119691		2.78611	0.19128	0.19123	4.94379e-05		2.78134	0.264	0.26398	1.42954e-05		2.78611	0.35717	0.35716	1.0617e-05		2.7873	0.63831	0.63807	0.000243615
2.64528	0.15552	0.13382	0.0217		2.79446	0.144	0.14395	4.94544e-05		2.82191	0.08855	0.08847	8.26269e-05		2.7885	0.14202	0.14158	0.000437729		2.78611	0.16658	0.16647	0.00011007		2.78652	0.18819	0.18814	4.79681e-05		2.78253	0.25104	0.25103	1.29844e-05		2.78652	0.35096	0.35095	1.02864e-05		2.7885	0.6061	0.60587	0.000227341
2.64647	0.15056	0.12977	0.02079		2.79566	0.13867	0.13863	4.57488e-05		2.82311	0.08536	0.08528	7.66341e-05		2.78969	0.13614	0.13573	0.00040654		2.78652	0.16399	0.16388	0.000106957		2.7873	0.18237	0.18232	4.52525e-05		2.78372	0.23866	0.23864	1.17897e-05		2.7873	0.33924	0.33923	9.67695e-06		2.78969	0.57534	0.57513	0.000212102
2.64766	0.14572	0.1258	0.01992		2.79685	0.13352	0.13348	4.23107e-05		2.8243	0.08227	0.08219	7.10593e-05		2.79088	0.13047	0.13009	0.000377475		2.7873	0.15911	0.15901	0.000101193		2.7885	0.17383	0.17379	4.14085e-05		2.78492	0.22682	0.22681	1.07012e-05		2.7885	0.32212	0.32211	8.81731e-06		2.79088	0.54598	0.54579	0.000197836
2.64886	0.14098	0.1219	0.01908		2.79804	0.12853	0.12849	3.91214e-05		2.8246	0.0815	0.08143	6.97198e-05		2.79208	0.12501	0.12466	0.000350397		2.7885	0.15194	0.15185	9.30033e-05		2.78969	0.16565	0.16562	3.78791e-05		2.78611	0.21552	0.21551	9.70991e-06		2.78969	0.30578	0.30578	8.03147e-06		2.79208	0.51798	0.51779	0.000184484
2.64957	0.13819	0.1196	0.01859		2.7991	0.12426	0.12423	3.65008e-05		2.82549	0.07927	0.07921	6.58745e-05		2.79279	0.12183	0.1215	0.00033505		2.78969	0.14506	0.14498	8.54511e-05		2.79088	0.15783	0.15779	3.46397e-05		2.78652	0.21178	0.21177	9.39206e-06		2.79088	0.2902	0.29019	7.31334e-06		2.79279	0.5018	0.50162	0.000176889
2.65005	0.13635	0.11808	0.01827		2.79924	0.1237	0.12367	3.61638e-05		2.82669	0.07638	0.07631	6.10537e-05		2.79327	0.11975	0.11943	0.000325177		2.79088	0.13847	0.13839	7.84888e-05		2.79208	0.15033	0.1503	3.16674e-05		2.7873	0.20473	0.20472	8.80745e-06		2.79208	0.27533	0.27532	6.65729e-06		2.79327	0.49126	0.49109	0.000171992
2.65124	0.13182	0.11433	0.01749		2.80043	0.11903	0.119	3.34216e-05		2.82788	0.07357	0.07352	5.65724e-05		2.79446	0.11469	0.11439	0.000301693		2.79208	0.13214	0.13207	7.20723e-05		2.79279	0.14599	0.14596	3.00034e-05		2.7885	0.19443	0.19442	7.98614e-06		2.79279	0.26674	0.26673	6.29129e-06		2.79446	0.46579	0.46563	0.000160306
2.65244	0.12741	0.11066	0.01675		2.80162	0.11451	0.11448	3.088e-05		2.82908	0.07086	0.07081	5.24077e-05		2.79566	0.10982	0.10954	0.000279833		2.79279	0.12847	0.1284	6.84672e-05		2.79327	0.14316	0.14313	2.89411e-05		2.78969	0.18459	0.18459	7.23895e-06		2.79327	0.26115	0.26114	6.05816e-06		2.79566	0.44151	0.44136	0.000149378
2.65363	0.1231	0.10706	0.01603		2.80282	0.11014	0.11012	2.85246e-05		2.83027	0.06824	0.06819	4.85382e-05		2.79685	0.10513	0.10488	0.000259489		2.79327	0.12607	0.126	6.61606e-05		2.79446	0.1363	0.13627	2.64412e-05		2.79088	0.17521	0.17521	6.55944e-06		2.79446	0.24763	0.24763	5.51119e-06		2.79685	0.41838	0.41824	0.000139161
2.65482	0.11889	0.10355	0.01534		2.80401	0.10592	0.10589	2.63426e-05		2.83105	0.06657	0.06652	4.61548e-05		2.79804	0.10063	0.10039	0.000240561		2.79446	0.12025	0.12019	6.07157e-05		2.79566	0.12973	0.12971	2.41496e-05		2.79208	0.16627	0.16626	5.94168e-06		2.79566	0.23476	0.23475	5.012e-06		2.79804	0.39634	0.39621	0.000129611
2.65525	0.11743	0.10232	0.01511		2.80521	0.10184	0.10181	2.43216e-05		2.83146	0.0657	0.06565	4.49439e-05		2.7991	0.09679	0.09657	0.000224965		2.79566	0.11468	0.11462	5.57024e-05		2.79685	0.12346	0.12344	2.20498e-05		2.79279	0.1611	0.16109	5.5984e-06		2.79685	0.22249	0.22248	4.55658e-06		2.7991	0.37778	0.37766	0.000121707
2.65602	0.11479	0.10011	0.01468		2.80543	0.10108	0.10106	2.39582e-05		2.83266	0.06325	0.0632	4.16059e-05		2.79924	0.09629	0.09607	0.000222956		2.79685	0.10934	0.10929	5.10877e-05		2.79804	0.11746	0.11744	2.01262e-05		2.79327	0.15773	0.15773	5.38027e-06		2.79804	0.2108	0.2108	4.14121e-06		2.79924	0.37536	0.37524	0.000120687
2.65721	0.11079	0.09675	0.01405		2.8064	0.09789	0.09787	2.24502e-05		2.83385	0.06087	0.06084	3.85068e-05		2.80043	0.09212	0.09191	0.000206586		2.79804	0.10422	0.10417	4.68414e-05		2.7991	0.11239	0.11237	1.85642e-05		2.79446	0.1496	0.1496	4.87025e-06		2.7991	0.20096	0.20095	3.80533e-06		2.80043	0.35538	0.35527	0.00011235
2.6584	0.1069	0.09346	0.01344		2.80759	0.09408	0.09406	2.07177e-05		2.83504	0.05858	0.05855	3.56302e-05		2.80162	0.08811	0.08792	0.000191368		2.7991	0.09989	0.09984	4.33787e-05		2.79924	0.11172	0.1117	1.83647e-05		2.79566	0.14185	0.14185	4.40707e-06		2.79924	0.19968	0.19967	3.76251e-06		2.80162	0.33637	0.33626	0.000104563
2.6596	0.10311	0.09025	0.01285		2.80879	0.0904	0.09038	1.91143e-05		2.83624	0.05637	0.05633	3.29607e-05		2.80282	0.08426	0.08408	0.000177225		2.79924	0.09932	0.09928	4.29352e-05		2.80043	0.10624	0.10623	1.6752e-05		2.79685	0.13447	0.13446	3.98659e-06		2.80043	0.18909	0.18908	3.41735e-06		2.80282	0.31828	0.31818	9.72922e-05
2.66079	0.09941	0.08712	0.01229		2.80998	0.08684	0.08682	1.76308e-05		2.83743	0.05422	0.05419	3.0484e-05		2.80401	0.08056	0.0804	0.000164084		2.80043	0.09463	0.09459	3.9343e-05		2.80162	0.10101	0.10099	1.52762e-05		2.79804	0.12743	0.12743	3.60499e-06		2.80162	0.17901	0.17901	3.10286e-06		2.80401	0.30108	0.30099	9.05049e-05
2.66094	0.09895	0.08673	0.01222		2.81117	0.08341	0.08339	1.62584e-05		2.83753	0.05405	0.05402	3.02871e-05		2.80521	0.077	0.07685	0.000151878		2.80162	0.09014	0.0901	3.60407e-05		2.80282	0.09601	0.09599	1.39261e-05		2.7991	0.12151	0.12151	3.29787e-06		2.80282	0.16942	0.16942	2.81641e-06		2.80521	0.28472	0.28464	8.41705e-05
2.66199	0.09582	0.08407	0.01175		2.81179	0.08168	0.08166	1.55881e-05		2.83862	0.05216	0.05213	2.81869e-05		2.80543	0.07635	0.0762	0.00014968		2.80282	0.08584	0.08581	3.30057e-05		2.80401	0.09124	0.09122	1.26913e-05		2.79924	0.12074	0.12073	3.25881e-06		2.80401	0.16031	0.1603	2.5556e-06		2.80543	0.28174	0.28165	8.30265e-05
2.66318	0.09232	0.08109	0.01123		2.81237	0.0801	0.08008	1.49892e-05		2.83982	0.05016	0.05013	2.60567e-05		2.8064	0.07359	0.07345	0.000140544		2.80401	0.08173	0.0817	3.02172e-05		2.80521	0.08668	0.08667	1.15623e-05		2.80043	0.11436	0.11436	2.94487e-06		2.80521	0.15164	0.15164	2.31819e-06		2.8064	0.26918	0.2691	7.82604e-05
2.66437	0.08892	0.07819	0.01074		2.81356	0.0769	0.07688	1.38158e-05		2.84101	0.04823	0.04821	2.40818e-05		2.80759	0.07031	0.07018	0.000130021		2.80521	0.07779	0.07777	2.76561e-05		2.80543	0.08584	0.08583	1.1361e-05		2.80162	0.1083	0.10829	2.66027e-06		2.80543	0.15006	0.15006	2.27595e-06		2.80759	0.25441	0.25434	7.27475e-05
2.66557	0.08562	0.07536	0.01026		2.81475	0.07381	0.0738	1.27311e-05		2.8422	0.04637	0.04635	2.22514e-05		2.80879	0.06716	0.06704	0.000120255		2.80543	0.07707	0.07705	2.7198e-05		2.8064	0.08233	0.08232	1.05305e-05		2.80282	0.10253	0.10252	2.40235e-06		2.8064	0.1434	0.1434	2.10217e-06		2.80879	0.24038	0.24031	6.76064e-05
2.66667	0.08265	0.07282	0.00984		2.81595	0.07084	0.07083	1.17288e-05		2.8434	0.04457	0.04455	2.05553e-05		2.80998	0.06414	0.06403	0.000111194		2.8064	0.07403	0.07401	2.53045e-05		2.80759	0.07818	0.07817	9.58778e-06		2.80401	0.09704	0.09703	2.1687e-06		2.80759	0.13558	0.13558	1.90567e-06		2.80998	0.22706	0.227	6.28133e-05
2.66676	0.08241	0.07261	0.0098		2.81714	0.06797	0.06796	1.08027e-05		2.84404	0.04363	0.04361	1.96985e-05		2.81117	0.06125	0.06114	0.000102789		2.80759	0.07044	0.07042	2.3146e-05		2.80879	0.07422	0.07422	8.7267e-06		2.80521	0.09182	0.09182	1.95711e-06		2.80879	0.12814	0.12814	1.72699e-06		2.81117	0.21441	0.21436	5.83457e-05
2.66795	0.07929	0.06993	0.00936		2.81818	0.06555	0.06554	1.00525e-05		2.84459	0.04283	0.04281	1.8984e-05		2.81179	0.05979	0.05969	9.86749e-05		2.80879	0.067	0.06698	2.11653e-05		2.80998	0.07045	0.07044	7.94046e-06		2.80543	0.09086	0.09086	1.91958e-06		2.80998	0.12109	0.12108	1.56456e-06		2.81179	0.20811	0.20806	5.6151e-05
2.66915	0.07626	0.06732	0.00894		2.81833	0.0652	0.06519	9.94739e-06		2.84578	0.04116	0.04114	1.75287e-05		2.81237	0.05847	0.05837	9.49942e-05		2.80998	0.06372	0.0637	1.93483e-05		2.81117	0.06685	0.06685	7.22279e-06		2.8064	0.08686	0.08685	1.76556e-06		2.81117	0.11438	0.11438	1.41696e-06		2.81237	0.20241	0.20236	5.41827e-05
2.67034	0.07333	0.06479	0.00854		2.81953	0.06253	0.06252	9.15755e-06		2.84698	0.03954	0.03953	1.61812e-05		2.81356	0.0558	0.05571	8.77678e-05		2.81117	0.06058	0.06057	1.7682e-05		2.81179	0.06506	0.06505	6.87584e-06		2.80759	0.08214	0.08214	1.59221e-06		2.81179	0.11105	0.11104	1.34584e-06		2.81356	0.19103	0.19098	5.03044e-05
2.67153	0.07048	0.06232	0.00816		2.82072	0.05996	0.05996	8.42838e-06		2.84817	0.03798	0.03797	1.49337e-05		2.81475	0.05325	0.05316	8.10701e-05		2.81179	0.05901	0.059	1.68736e-05		2.81237	0.06343	0.06342	6.56793e-06		2.80879	0.07766	0.07766	1.4354e-06		2.81237	0.10802	0.10802	1.28287e-06		2.81475	0.18023	0.18019	4.66923e-05
2.67241	0.06843	0.06055	0.00788		2.82191	0.05749	0.05748	7.75539e-06		2.84936	0.03648	0.03647	1.37792e-05		2.81595	0.0508	0.05072	7.48639e-05		2.81237	0.05759	0.05757	1.61545e-05		2.81356	0.06016	0.06015	5.97057e-06		2.80998	0.07341	0.07341	1.29359e-06		2.81356	0.10199	0.10199	1.1611e-06		2.81595	0.17	0.16996	4.3329e-05
2.67273	0.06772	0.05993	0.00779		2.82311	0.0551	0.05509	7.13441e-06		2.85056	0.03503	0.03502	1.2711e-05		2.81714	0.04845	0.04838	6.91149e-05		2.81356	0.05473	0.05472	1.47544e-05		2.81475	0.05705	0.05704	5.42583e-06		2.81117	0.06937	0.06937	1.16539e-06		2.81475	0.09627	0.09627	1.05055e-06		2.81714	0.1603	0.16026	4.01982e-05
2.67392	0.06504	0.05761	0.00743		2.8243	0.0528	0.0528	6.56156e-06		2.85057	0.03501	0.035	1.26968e-05		2.81818	0.04648	0.04642	6.44459e-05		2.81475	0.052	0.05199	1.34717e-05		2.81595	0.05408	0.05408	4.92925e-06		2.81179	0.06736	0.06736	1.10387e-06		2.81595	0.09084	0.09084	9.50226e-07		2.81818	0.15225	0.15221	3.76437e-05
2.67511	0.06245	0.05536	0.00709		2.8246	0.05224	0.05223	6.42464e-06		2.85175	0.03363	0.03362	1.17228e-05		2.81833	0.0462	0.04614	6.37908e-05		2.81595	0.0494	0.04938	1.22969e-05		2.81714	0.05126	0.05126	4.47672e-06		2.81237	0.06554	0.06554	1.04954e-06		2.81714	0.0857	0.0857	8.59207e-07		2.81833	0.15111	0.15107	3.72844e-05
2.67631	0.05994	0.05317	0.00677		2.82549	0.05059	0.05059	6.03325e-06		2.85295	0.03229	0.03228	1.08089e-05		2.81953	0.04404	0.04399	5.88615e-05		2.81714	0.04691	0.0469	1.12211e-05		2.81818	0.04891	0.04891	4.11481e-06		2.81356	0.0619	0.0619	9.44884e-07		2.81818	0.08143	0.08143	7.86722e-07		2.81953	0.1424	0.14237	3.45735e-05
2.6775	0.05751	0.05105	0.00646		2.82669	0.04846	0.04846	5.54613e-06		2.85414	0.03099	0.03098	9.96389e-06		2.82072	0.04198	0.04193	5.4299e-05		2.81818	0.04484	0.04483	1.0357e-05		2.81833	0.04857	0.04857	4.06445e-06		2.81475	0.05845	0.05845	8.50374e-07		2.81833	0.08082	0.08082	7.76659e-07		2.82072	0.13416	0.13413	3.20518e-05
2.67819	0.05615	0.04987	0.00628		2.82788	0.04641	0.04641	5.0971e-06		2.85533	0.02974	0.02973	9.1828e-06		2.82191	0.04001	0.03996	5.00771e-05		2.81833	0.04454	0.04453	1.02365e-05		2.81953	0.04602	0.04601	3.689e-06		2.81595	0.05517	0.05517	7.65056e-07		2.81953	0.07621	0.0762	7.01818e-07		2.82191	0.12636	0.12633	2.97068e-05
2.67869	0.05516	0.049	0.00616		2.82908	0.04444	0.04444	4.68329e-06		2.85653	0.02853	0.02852	8.46095e-06		2.82311	0.03812	0.03807	4.61714e-05		2.81953	0.04228	0.04227	9.3354e-06		2.82072	0.04359	0.04358	3.34718e-06		2.81714	0.05207	0.05207	6.88064e-07		2.82072	0.07183	0.07183	6.33986e-07		2.82311	0.11898	0.11895	2.75266e-05
2.67989	0.05289	0.04701	0.00587		2.83027	0.04255	0.04254	4.30204e-06		2.85714	0.02793	0.02792	8.10951e-06		2.8243	0.03631	0.03626	4.25593e-05		2.82072	0.04012	0.04012	8.51112e-06		2.82191	0.04127	0.04127	3.03607e-06		2.81818	0.04949	0.04949	6.27056e-07		2.82191	0.06769	0.06769	5.72527e-07		2.8243	0.11199	0.11197	2.55002e-05
2.68108	0.05069	0.04509	0.0056		2.83105	0.04134	0.04134	4.06884e-06		2.85772	0.02737	0.02736	7.79401e-06		2.8246	0.03586	0.03582	4.16946e-05		2.82191	0.03807	0.03806	7.7573e-06		2.82311	0.03907	0.03907	2.75303e-06		2.81833	0.04913	0.04913	6.18609e-07		2.82311	0.06377	0.06377	5.16862e-07		2.8246	0.1103	0.11027	2.50135e-05
2.68227	0.04856	0.04322	0.00534		2.83146	0.04072	0.04072	3.95086e-06		2.85891	0.02625	0.02624	7.17795e-06		2.82549	0.03458	0.03454	3.92196e-05		2.82311	0.03611	0.03611	7.06815e-06		2.8243	0.03698	0.03698	2.49558e-06		2.81953	0.04634	0.04634	5.55976e-07		2.8243	0.06006	0.06006	4.66459e-07		2.82549	0.10539	0.10536	2.36172e-05
2.68347	0.04651	0.04142	0.00509		2.83266	0.03897	0.03897	3.62747e-06		2.86011	0.02518	0.02517	6.60904e-06		2.82669	0.03292	0.03288	3.61325e-05		2.8243	0.03425	0.03424	6.43829e-06		2.8246	0.03647	0.03647	2.4346e-06		2.82072	0.0437	0.0437	4.99514e-07		2.8246	0.05916	0.05916	4.54555e-07		2.82669	0.09914	0.09912	2.18679e-05
2.68398	0.04565	0.04066	0.00499		2.83385	0.03728	0.03728	3.32975e-06		2.8613	0.02414	0.02413	6.08379e-06		2.82788	0.03134	0.0313	3.32798e-05		2.8246	0.03379	0.03379	6.28864e-06		2.82549	0.035	0.03499	2.2615e-06		2.82191	0.0412	0.0412	4.48633e-07		2.82549	0.05655	0.05655	4.20838e-07		2.82788	0.09324	0.09322	2.02432e-05
2.68466	0.04453	0.03968	0.00485		2.83504	0.03566	0.03566	3.05572e-06		2.86249	0.02314	0.02314	5.59897e-06		2.82908	0.02982	0.02979	3.06443e-05		2.82549	0.03247	0.03247	5.86282e-06		2.82669	0.03311	0.03311	2.04874e-06		2.82311	0.03883	0.03883	4.02797e-07		2.82669	0.05324	0.05324	3.79557e-07		2.82908	0.08767	0.08765	1.87347e-05
2.68586	0.04262	0.038	0.00462		2.83624	0.03411	0.0341	2.80356e-06		2.86369	0.02218	0.02218	5.15157e-06		2.83027	0.02838	0.02835	2.82102e-05		2.82669	0.03078	0.03078	5.33719e-06		2.82788	0.03131	0.03131	1.85541e-06		2.8243	0.03659	0.03659	3.61522e-07		2.82788	0.0501	0.0501	3.42216e-07		2.83027	0.0824	0.08238	1.73343e-05
2.68705	0.04078	0.03637	0.0044		2.83743	0.03261	0.03261	2.57159e-06		2.86374	0.02214	0.02213	5.13196e-06		2.83105	0.02746	0.02744	2.67183e-05		2.82788	0.02917	0.02917	4.85724e-06		2.82908	0.02961	0.02961	1.67979e-06		2.8246	0.03605	0.03604	3.51806e-07		2.82908	0.04714	0.04713	3.08451e-07		2.83105	0.07911	0.0791	1.64724e-05
2.68824	0.039	0.0348	0.0042		2.83753	0.03249	0.03249	2.55323e-06		2.86488	0.02126	0.02125	4.73881e-06		2.83146	0.02699	0.02697	2.59627e-05		2.82908	0.02764	0.02764	4.41914e-06		2.83027	0.02799	0.02799	1.52033e-06		2.82549	0.03447	0.03447	3.24365e-07		2.83027	0.04433	0.04433	2.77928e-07		2.83146	0.07743	0.07741	1.60347e-05
2.68944	0.03728	0.03329	0.004		2.83862	0.03117	0.03117	2.35824e-06		2.86607	0.02037	0.02036	4.3581e-06		2.83266	0.02567	0.02565	2.3888e-05		2.83027	0.02618	0.02618	4.01935e-06		2.83105	0.02698	0.02698	1.42396e-06		2.82669	0.03246	0.03246	2.90928e-07		2.83105	0.04258	0.04258	2.59553e-07		2.83266	0.07274	0.07272	1.4829e-05
2.6898	0.03677	0.03283	0.00394		2.83982	0.0298	0.02979	2.16206e-06		2.86727	0.01951	0.01951	4.00703e-06		2.83385	0.02441	0.02439	2.19734e-05		2.83105	0.02527	0.02527	3.77676e-06		2.83146	0.02646	0.02646	1.37557e-06		2.82788	0.03056	0.03056	2.60849e-07		2.83146	0.04169	0.04169	2.50346e-07		2.83385	0.06831	0.06829	1.37105e-05
2.69063	0.03563	0.03183	0.00381		2.84101	0.02847	0.02847	1.98173e-06		2.86846	0.01869	0.01869	3.68338e-06		2.83504	0.02321	0.02319	2.0207e-05		2.83146	0.0248	0.0248	3.65464e-06		2.83266	0.025	0.025	1.2442e-06		2.82908	0.02877	0.02877	2.338e-07		2.83266	0.03919	0.03919	2.25429e-07		2.83504	0.06413	0.06412	1.26733e-05
2.69182	0.03404	0.03042	0.00362		2.8422	0.0272	0.0272	1.81599e-06		2.86965	0.0179	0.0179	3.38508e-06		2.83624	0.02206	0.02204	1.85778e-05		2.83266	0.02348	0.02348	3.32203e-06		2.83385	0.02362	0.02362	1.12502e-06		2.83027	0.02707	0.02707	2.09485e-07		2.83385	0.03683	0.03683	2.02927e-07		2.83624	0.06019	0.06018	1.17117e-05
2.69302	0.03251	0.02906	0.00345		2.8434	0.02598	0.02598	1.66372e-06		2.87037	0.01744	0.01744	3.21745e-06		2.83743	0.02096	0.02094	1.70754e-05		2.83385	0.02223	0.02222	3.01879e-06		2.83504	0.02231	0.02231	1.01695e-06		2.83105	0.02601	0.02601	1.94915e-07		2.83504	0.0346	0.0346	1.82613e-07		2.83743	0.05648	0.05647	1.08204e-05
2.69421	0.03104	0.02776	0.00328		2.84404	0.02535	0.02535	1.5873e-06		2.87085	0.01714	0.01714	3.1102e-06		2.83753	0.02087	0.02085	1.69564e-05		2.83504	0.02104	0.02103	2.74241e-06		2.83624	0.02106	0.02106	9.18962e-07		2.83146	0.02547	0.02547	1.87635e-07		2.83624	0.0325	0.0325	1.6428e-07		2.83753	0.05618	0.05617	1.07496e-05
2.6954	0.02962	0.0265	0.00312		2.84459	0.02481	0.02481	1.52384e-06		2.87204	0.01641	0.01641	2.85697e-06		2.83862	0.01991	0.0199	1.56905e-05		2.83624	0.0199	0.0199	2.4906e-06		2.83743	0.01988	0.01988	8.30159e-07		2.83266	0.02396	0.02396	1.68006e-07		2.83743	0.03052	0.03052	1.47741e-07		2.83862	0.05298	0.05297	9.99454e-06
2.69565	0.02933	0.02624	0.00309		2.84578	0.02369	0.02369	1.39538e-06		2.87323	0.01571	0.01571	2.62374e-06		2.83982	0.01891	0.0189	1.44142e-05		2.83743	0.01883	0.01883	2.26123e-06		2.83753	0.01979	0.01979	8.23188e-07		2.83385	0.02253	0.02253	1.50379e-07		2.83753	0.03036	0.03036	1.46446e-07		2.83982	0.04968	0.04967	9.22943e-06
2.6966	0.02826	0.02529	0.00297		2.84698	0.02261	0.02261	1.27745e-06		2.87443	0.01503	0.01503	2.40899e-06		2.84101	0.01796	0.01795	1.32382e-05		2.83753	0.01874	0.01874	2.24318e-06		2.83862	0.01877	0.01877	7.49702e-07		2.83504	0.02118	0.02118	1.34556e-07		2.83862	0.02865	0.02865	1.32824e-07		2.84101	0.04657	0.04656	8.52082e-06
2.69779	0.02695	0.02412	0.00283		2.84817	0.02158	0.02158	1.1692e-06		2.87562	0.01439	0.01438	2.21129e-06		2.8422	0.01705	0.01704	1.2155e-05		2.83862	0.01781	0.01781	2.05238e-06		2.83982	0.01771	0.01771	6.7683e-07		2.83624	0.0199	0.0199	1.20357e-07		2.83982	0.02689	0.02689	1.19375e-07		2.8422	0.04365	0.04364	7.86469e-06
2.69898	0.02569	0.023	0.00269		2.84936	0.02059	0.02059	1.06986e-06		2.87682	0.01376	0.01376	2.02934e-06		2.8434	0.01619	0.01617	1.11575e-05		2.83982	0.01684	0.01684	1.86226e-06		2.84101	0.01671	0.01671	6.10851e-07		2.83743	0.0187	0.0187	1.0762e-07		2.84101	0.02523	0.02523	1.07254e-07		2.8434	0.0409	0.04089	7.25731e-06
2.70018	0.02448	0.02193	0.00256		2.85056	0.01965	0.01965	9.78724e-07		2.87703	0.01365	0.01365	1.99816e-06		2.84404	0.01574	0.01573	1.06561e-05		2.84101	0.01592	0.01591	1.68924e-06		2.8422	0.01576	0.01576	5.5113e-07		2.83753	0.0186	0.0186	1.06626e-07		2.8422	0.02367	0.02367	9.63327e-08		2.84404	0.03949	0.03948	6.95072e-06
2.70137	0.02332	0.02089	0.00243		2.85057	0.01963	0.01963	9.77521e-07		2.87801	0.01317	0.01316	1.86193e-06		2.84459	0.01536	0.01535	1.02393e-05		2.8422	0.01504	0.01504	1.53185e-06		2.8434	0.01486	0.01486	4.97092e-07		2.83862	0.01757	0.01756	9.61976e-08		2.8434	0.02219	0.02219	8.64959e-08		2.84459	0.03831	0.0383	6.6952e-06
2.70153	0.02318	0.02076	0.00242		2.85175	0.01874	0.01874	8.95135e-07		2.8792	0.01259	0.01259	1.70792e-06		2.84578	0.01457	0.01456	9.39413e-06		2.8434	0.01421	0.01421	1.3887e-06		2.84404	0.01439	0.01439	4.70293e-07		2.83982	0.0165	0.01649	8.59584e-08		2.84404	0.02144	0.02144	8.16349e-08		2.84578	0.03587	0.03586	6.17512e-06
2.70256	0.02221	0.0199	0.00231		2.85295	0.01787	0.01787	8.18487e-07		2.8804	0.01204	0.01204	1.56629e-06		2.84698	0.01382	0.01382	8.61651e-06		2.84404	0.01379	0.01379	1.31743e-06		2.84459	0.01401	0.01401	4.48212e-07		2.84101	0.01549	0.01549	7.67829e-08		2.84459	0.02081	0.02081	7.76388e-08		2.84698	0.03358	0.03357	5.69405e-06
2.70376	0.02114	0.01895	0.0022		2.85414	0.01704	0.01704	7.48221e-07		2.88159	0.01151	0.01151	1.43606e-06		2.84817	0.01311	0.0131	7.9012e-06		2.84459	0.01343	0.01343	1.25856e-06		2.84578	0.0132	0.0132	4.04011e-07		2.8422	0.01454	0.01454	6.85634e-08		2.84578	0.0195	0.0195	6.96664e-08		2.84817	0.03142	0.03142	5.24917e-06
2.70495	0.02012	0.01803	0.00209		2.85533	0.01624	0.01624	6.83821e-07		2.88278	0.01101	0.01101	1.31635e-06		2.84936	0.01243	0.01242	7.24338e-06		2.84578	0.01268	0.01268	1.14027e-06		2.84698	0.01244	0.01244	3.64056e-07		2.8434	0.01364	0.01364	6.1203e-08		2.84698	0.01827	0.01827	6.24927e-08		2.84936	0.0294	0.02939	4.83788e-06
2.70614	0.01914	0.01715	0.00199		2.85653	0.01548	0.01548	6.24813e-07		2.88372	0.01062	0.01062	1.2291e-06		2.85056	0.01178	0.01178	6.63861e-06		2.84698	0.01197	0.01197	1.0328e-06		2.84817	0.01172	0.01172	3.27949e-07		2.84404	0.01318	0.01318	5.7582e-08		2.84817	0.01712	0.01712	5.60399e-08		2.85056	0.0275	0.02749	4.45772e-06
2.70734	0.0182	0.01631	0.00189		2.85714	0.0151	0.0151	5.96271e-07		2.88398	0.01052	0.01052	1.20634e-06		2.85057	0.01178	0.01177	6.63062e-06		2.84817	0.0113	0.0113	9.35172e-07		2.84936	0.01104	0.01103	2.9533e-07		2.84459	0.01279	0.01279	5.46141e-08		2.84936	0.01603	0.01603	5.02372e-08		2.85057	0.02747	0.02747	4.45268e-06
2.70742	0.01813	0.01626	0.00188		2.85772	0.01475	0.01475	5.70758e-07		2.88517	0.01005	0.01005	1.10526e-06		2.85175	0.01117	0.01116	6.08274e-06		2.84936	0.01067	0.01067	8.46522e-07		2.85056	0.01039	0.01039	2.65873e-07		2.84578	0.012	0.012	4.87179e-08		2.85056	0.01501	0.01501	4.50211e-08		2.85175	0.02571	0.02571	4.10643e-06
2.70853	0.0173	0.01551	0.00179		2.85891	0.01405	0.01405	5.21253e-07		2.88636	0.00961	0.0096	1.01241e-06		2.85295	0.01058	0.01058	5.57197e-06		2.85056	0.01007	0.01007	7.66047e-07		2.85057	0.01038	0.01038	2.65487e-07		2.84698	0.01125	0.01125	4.34435e-08		2.85057	0.015	0.015	4.4953e-08		2.85295	0.02403	0.02403	3.7819e-06
2.70973	0.01644	0.01474	0.0017		2.86011	0.01338	0.01338	4.75927e-07		2.88756	0.00918	0.00918	9.27149e-07		2.85414	0.01003	0.01002	5.10276e-06		2.85057	0.01006	0.01006	7.6499e-07		2.85175	0.00978	0.00978	2.39278e-07		2.84817	0.01055	0.01055	3.87269e-08		2.85175	0.01405	0.01405	4.03337e-08		2.85414	0.02246	0.02246	3.48216e-06
2.71092	0.01562	0.014	0.00162		2.8613	0.01274	0.01274	4.34437e-07		2.88875	0.00877	0.00876	8.48865e-07		2.85533	0.0095	0.00949	4.67185e-06		2.85175	0.0095	0.00949	6.93016e-07		2.85295	0.00921	0.00921	2.15276e-07		2.84936	0.00988	0.00988	3.45107e-08		2.85295	0.01315	0.01315	3.61227e-08		2.85533	0.02098	0.02098	3.2054e-06
2.71211	0.01483	0.01329	0.00153		2.86249	0.01213	0.01213	3.96468e-07		2.88994	0.00837	0.00837	7.77009e-07		2.85653	0.00899	0.00899	4.27622e-06		2.85295	0.00896	0.00896	6.2676e-07		2.85414	0.00866	0.00866	1.93621e-07		2.85056	0.00926	0.00926	3.0743e-08		2.85414	0.0123	0.0123	3.23411e-08		2.85653	0.0196	0.01959	2.94992e-06
2.71331	0.01408	0.01262	0.00146		2.86369	0.01155	0.01155	3.6173e-07		2.89044	0.00821	0.00821	7.48742e-07		2.85714	0.00874	0.00874	4.08456e-06		2.85414	0.00844	0.00844	5.6667e-07		2.85533	0.00815	0.00815	1.7409e-07		2.85057	0.00925	0.00925	3.06939e-08		2.85533	0.0115	0.0115	2.89462e-08		2.85714	0.01891	0.01891	2.82564e-06
2.71335	0.01405	0.0126	0.00145		2.86374	0.01152	0.01152	3.60214e-07		2.89114	0.00799	0.00799	7.11068e-07		2.85772	0.00851	0.00851	3.91307e-06		2.85533	0.00796	0.00796	5.12189e-07		2.85653	0.00766	0.00766	1.5648e-07		2.85175	0.00867	0.00867	2.73773e-08		2.85653	0.01075	0.01075	2.58993e-08		2.85772	0.0183	0.01829	2.71413e-06
2.7145	0.01336	0.01197	0.00138		2.86488	0.01099	0.01099	3.29955e-07		2.89233	0.00763	0.00763	6.5057e-07		2.85891	0.00806	0.00805	3.57983e-06		2.85653	0.0075	0.0075	4.62807e-07		2.85714	0.00742	0.00742	1.48067e-07		2.85295	0.00812	0.00812	2.43717e-08		2.85714	0.01038	0.01038	2.44489e-08		2.85891	0.01708	0.01708	2.49659e-06
2.71569	0.01267	0.01136	0.00131		2.86607	0.01046	0.01045	3.00899e-07		2.89352	0.00728	0.00728	5.9508e-07		2.86011	0.00762	0.00762	3.27411e-06		2.85714	0.00728	0.00728	4.3912e-07		2.85772	0.00721	0.00721	1.40607e-07		2.85414	0.0076	0.0076	2.16888e-08		2.85772	0.01005	0.01005	2.31658e-08		2.86011	0.01594	0.01593	2.29592e-06
2.71689	0.01201	0.01077	0.00124		2.86727	0.00995	0.00995	2.74335e-07		2.89472	0.00695	0.00695	5.44195e-07		2.8613	0.00721	0.00721	2.99373e-06		2.85772	0.00707	0.00707	4.18062e-07		2.85891	0.00677	0.00677	1.26305e-07		2.85533	0.00712	0.00712	1.92946e-08		2.85891	0.00939	0.00939	2.07141e-08		2.8613	0.01487	0.01486	2.11086e-06
2.71808	0.01139	0.0102	0.00118		2.86846	0.00946	0.00946	2.50055e-07		2.89591	0.00663	0.00663	4.97544e-07		2.86249	0.00682	0.00682	2.73664e-06		2.85891	0.00666	0.00666	3.7753e-07		2.86011	0.00637	0.00637	1.13422e-07		2.85653	0.00666	0.00666	1.71588e-08		2.86011	0.00877	0.00877	1.8516e-08		2.86249	0.01386	0.01386	1.94024e-06
2.71927	0.01079	0.00967	0.00112		2.86965	0.00899	0.00899	2.27869e-07		2.8971	0.00633	0.00633	4.54785e-07		2.86369	0.00645	0.00645	2.50098e-06		2.86011	0.00627	0.00627	3.40826e-07		2.8613	0.00598	0.00598	1.01821e-07		2.85714	0.00643	0.00643	1.61468e-08		2.8613	0.00819	0.00819	1.65459e-08		2.86369	0.01293	0.01292	1.78298e-06
2.7193	0.01078	0.00966	0.00112		2.87037	0.00873	0.00873	2.15489e-07		2.8972	0.00631	0.0063	4.5166e-07		2.86374	0.00644	0.00643	2.49069e-06		2.8613	0.00591	0.00591	3.07599e-07		2.86249	0.00562	0.00562	9.13778e-08		2.85772	0.00623	0.00623	1.52543e-08		2.86249	0.00765	0.00765	1.47807e-08		2.86374	0.01288	0.01288	1.77609e-06
2.72047	0.01022	0.00916	0.00106		2.87085	0.00855	0.00855	2.07601e-07		2.8983	0.00604	0.00604	4.15604e-07		2.86488	0.0061	0.0061	2.28502e-06		2.86249	0.00556	0.00556	2.77529e-07		2.86369	0.00528	0.00528	8.19801e-08		2.85891	0.00582	0.00582	1.35565e-08		2.86369	0.00714	0.00714	1.31996e-08		2.86488	0.01205	0.01205	1.63807e-06
2.72166	0.00967	0.00867	0.00101		2.87204	0.00813	0.00813	1.8909e-07		2.89949	0.00576	0.00576	3.79708e-07		2.86607	0.00577	0.00576	2.08717e-06		2.86369	0.00523	0.00523	2.50323e-07		2.86374	0.00526	0.00526	8.15737e-08		2.86011	0.00544	0.00544	1.20436e-08		2.86374	0.00712	0.00712	1.31314e-08		2.86607	0.01123	0.01122	1.50457e-06
2.72285	0.00916	0.0082	0.000954419		2.87323	0.00772	0.00772	1.72188e-07		2.90069	0.00549	0.00549	3.46832e-07		2.86727	0.00545	0.00545	1.90595e-06		2.86374	0.00522	0.00522	2.49143e-07		2.86488	0.00496	0.00495	7.35259e-08		2.8613	0.00509	0.00509	1.06959e-08		2.86488	0.00667	0.00667	1.17839e-08		2.86727	0.01046	0.01046	1.38161e-06
2.72405	0.00866	0.00776	0.000904644		2.87443	0.00734	0.00734	1.56759e-07		2.90188	0.00523	0.00523	3.16728e-07		2.86846	0.00515	0.00515	1.74001e-06		2.86488	0.00492	0.00492	2.25717e-07		2.86607	0.00465	0.00465	6.59228e-08		2.86249	0.00476	0.00476	9.49577e-09		2.86607	0.00622	0.00622	1.05166e-08		2.86846	0.00974	0.00974	1.26838e-06
2.72524	0.00819	0.00734	0.000857323		2.87562	0.00697	0.00697	1.42677e-07		2.90307	0.00499	0.00499	2.89168e-07		2.86965	0.00486	0.00486	1.5881e-06		2.86607	0.00463	0.00463	2.0347e-07		2.86727	0.00437	0.00437	5.90874e-08		2.86369	0.00444	0.00444	8.42742e-09		2.86727	0.0058	0.0058	9.38265e-09		2.86965	0.00907	0.00906	1.16416e-06
2.72527	0.00818	0.00732	0.000856006		2.87682	0.00662	0.00662	1.29829e-07		2.90398	0.00481	0.00481	2.69757e-07		2.87037	0.0047	0.0047	1.50322e-06		2.86727	0.00436	0.00436	1.8336e-07		2.86846	0.0041	0.0041	5.29442e-08		2.86374	0.00443	0.00443	8.38148e-09		2.86846	0.00541	0.00541	8.36829e-09		2.87037	0.00868	0.00868	1.10565e-06
2.72643	0.00775	0.00693	0.000812341		2.87703	0.00656	0.00656	1.27639e-07		2.90427	0.00476	0.00475	2.63945e-07		2.87085	0.00459	0.00459	1.44908e-06		2.86846	0.0041	0.0041	1.65189e-07		2.86965	0.00384	0.00384	4.74247e-08		2.86488	0.00415	0.00415	7.47672e-09		2.86965	0.00504	0.00504	7.46121e-09		2.87085	0.00844	0.00844	1.06823e-06
2.72763	0.00732	0.00655	0.000769591		2.87801	0.00629	0.00629	1.1811e-07		2.90546	0.00453	0.00453	2.40865e-07		2.87204	0.00434	0.00434	1.32189e-06		2.86965	0.00385	0.00385	1.48774e-07		2.87037	0.0037	0.0037	4.43866e-08		2.86607	0.00387	0.00387	6.63101e-09		2.87037	0.00483	0.00483	6.9638e-09		2.87204	0.00785	0.00785	9.79975e-07
2.72882	0.00692	0.00619	0.00072897		2.8792	0.00597	0.00597	1.07422e-07		2.90665	0.00432	0.00432	2.19752e-07		2.87323	0.00409	0.00409	1.20555e-06		2.87037	0.00371	0.00371	1.39698e-07		2.87085	0.0036	0.0036	4.24674e-08		2.86727	0.00362	0.00362	5.87896e-09		2.87085	0.0047	0.0047	6.65033e-09		2.87323	0.0073	0.0073	8.98788e-07
2.73001	0.00653	0.00584	0.000690377		2.8804	0.00566	0.00566	9.76779e-08		2.90785	0.00411	0.00411	2.00443e-07		2.87443	0.00386	0.00386	1.09916e-06		2.87085	0.00362	0.00362	1.3395e-07		2.87204	0.00338	0.00338	3.80163e-08		2.86846	0.00337	0.00337	5.21043e-09		2.87204	0.00438	0.00438	5.92568e-09		2.87443	0.00679	0.00679	8.24126e-07
2.73121	0.00617	0.00551	0.000653719		2.88159	0.00537	0.00537	8.8796e-08		2.90904	0.00392	0.00392	1.82787e-07		2.87562	0.00365	0.00365	1.0019e-06		2.87204	0.0034	0.0034	1.20567e-07		2.87323	0.00317	0.00317	3.40211e-08		2.86965	0.00315	0.00315	4.61634e-09		2.87323	0.00408	0.00408	5.27831e-09		2.87562	0.00631	0.00631	7.55482e-07
2.73128	0.00615	0.0055	0.000651645		2.88278	0.0051	0.0051	8.07022e-08		2.91023	0.00373	0.00373	1.66647e-07		2.87682	0.00344	0.00344	9.13004e-07		2.87323	0.0032	0.0032	1.08489e-07		2.87443	0.00297	0.00297	3.04362e-08		2.87037	0.00302	0.00302	4.29222e-09		2.87443	0.0038	0.0038	4.70017e-09		2.87682	0.00587	0.00587	6.92387e-07
2.7324	0.00582	0.0052	0.000618904		2.88372	0.00489	0.00489	7.48487e-08		2.9108	0.00364	0.00364	1.59501e-07		2.87703	0.0034	0.0034	8.97833e-07		2.87443	0.003	0.003	9.75922e-08		2.87562	0.00278	0.00278	2.72205e-08		2.87085	0.00294	0.00294	4.0886e-09		2.87562	0.00353	0.00353	4.18401e-09		2.87703	0.00579	0.00579	6.81582e-07
2.7336	0.00549	0.00491	0.000585845		2.88398	0.00484	0.00484	7.33284e-08		2.91143	0.00355	0.00355	1.51897e-07		2.87801	0.00324	0.00324	8.31782e-07		2.87562	0.00282	0.00282	8.77635e-08		2.87682	0.0026	0.0026	2.4337e-08		2.87204	0.00274	0.00274	3.61996e-09		2.87682	0.00329	0.00329	3.72335e-09		2.87801	0.00545	0.00545	6.34406e-07
2.73479	0.00518	0.00462	0.00055446		2.88517	0.00459	0.00459	6.66122e-08		2.91262	0.00338	0.00338	1.38419e-07		2.8792	0.00306	0.00306	7.57588e-07		2.87682	0.00265	0.00265	7.89011e-08		2.87703	0.00257	0.00257	2.38504e-08		2.87323	0.00255	0.00255	3.20394e-09		2.87703	0.00325	0.00325	3.64584e-09		2.8792	0.00506	0.00506	5.81138e-07
2.73598	0.00488	0.00436	0.000524669		2.88636	0.00435	0.00435	6.04965e-08		2.91381	0.00322	0.00322	1.26108e-07		2.8804	0.00288	0.00288	6.89833e-07		2.87703	0.00262	0.00262	7.74009e-08		2.87801	0.00244	0.00244	2.17521e-08		2.87443	0.00238	0.00238	2.83476e-09		2.87801	0.00306	0.00306	3.31235e-09		2.8804	0.0047	0.0047	5.32213e-07
2.73718	0.0046	0.00411	0.000496395		2.88756	0.00412	0.00412	5.49289e-08		2.91501	0.00306	0.00306	1.14865e-07		2.88159	0.00272	0.00272	6.27974e-07		2.87801	0.00248	0.00248	7.09125e-08		2.8792	0.00228	0.00228	1.94356e-08		2.87562	0.00222	0.00222	2.50727e-09		2.8792	0.00285	0.00285	2.94578e-09		2.88159	0.00436	0.00436	4.87288e-07
2.73731	0.00457	0.00408	0.000493377		2.88875	0.00391	0.00391	4.98617e-08		2.9162	0.00291	0.00291	1.046e-07		2.88278	0.00256	0.00256	5.71514e-07		2.8792	0.00233	0.00233	6.37138e-08		2.8804	0.00214	0.00214	1.73604e-08		2.87682	0.00207	0.00207	2.21686e-09		2.8804	0.00265	0.00265	2.61894e-09		2.88278	0.00405	0.00405	4.46046e-07
2.73837	0.00433	0.00387	0.000469567		2.88994	0.0037	0.0037	4.52509e-08		2.91739	0.00277	0.00277	9.52294e-08		2.88372	0.00244	0.00244	5.30623e-07		2.8804	0.00219	0.00219	5.72287e-08		2.88159	0.002	0.002	1.55019e-08		2.87703	0.00204	0.00204	2.16819e-09		2.88159	0.00246	0.00246	2.32762e-09		2.88372	0.00382	0.00382	4.16022e-07
2.73956	0.00408	0.00364	0.000444115		2.89044	0.00362	0.00362	4.34484e-08		2.91765	0.00274	0.00274	9.33526e-08		2.88398	0.00241	0.00241	5.19994e-07		2.88159	0.00205	0.00205	5.13885e-08		2.88278	0.00187	0.00187	1.3838e-08		2.87801	0.00192	0.00192	1.95942e-09		2.88278	0.00229	0.00229	2.06804e-09		2.88398	0.00376	0.00376	4.08195e-07
2.74076	0.00384	0.00342	0.000419972		2.89114	0.00351	0.00351	4.10566e-08		2.91859	0.00264	0.00264	8.66782e-08		2.88517	0.00227	0.00227	4.72996e-07		2.88278	0.00192	0.00192	4.61304e-08		2.88372	0.00178	0.00178	1.26537e-08		2.8792	0.00179	0.00179	1.73129e-09		2.88372	0.00216	0.00216	1.88407e-09		2.88517	0.00348	0.00348	3.73465e-07
2.74195	0.00362	0.00322	0.000397076		2.89233	0.00332	0.00332	3.7242e-08		2.91978	0.00251	0.00251	7.88762e-08		2.88636	0.00214	0.00214	4.30133e-07		2.88372	0.00183	0.00183	4.2369e-08		2.88398	0.00175	0.00175	1.23488e-08		2.8804	0.00167	0.00167	1.52919e-09		2.88398	0.00213	0.00213	1.83683e-09		2.88636	0.00323	0.00323	3.41606e-07
2.74314	0.0034	0.00303	0.000375365		2.89352	0.00315	0.00315	3.37736e-08		2.92097	0.00238	0.00238	7.17597e-08		2.88756	0.00202	0.00202	3.91053e-07		2.88398	0.0018	0.0018	4.13981e-08		2.88517	0.00164	0.00164	1.10165e-08		2.88159	0.00155	0.00155	1.35023e-09		2.88517	0.00197	0.00197	1.63094e-09		2.88756	0.00299	0.00299	3.12389e-07
2.74336	0.00336	0.00299	0.000371494		2.89472	0.00298	0.00298	3.06208e-08		2.92217	0.00227	0.00227	6.52699e-08		2.88875	0.0019	0.0019	3.55431e-07		2.88517	0.00169	0.00169	3.71401e-08		2.88636	0.00153	0.00153	9.82479e-09		2.88278	0.00144	0.00144	1.1918e-09		2.88636	0.00183	0.00183	1.44768e-09		2.88875	0.00278	0.00277	2.85601e-07
2.74434	0.0032	0.00284	0.000354783		2.89591	0.00282	0.00282	2.77556e-08		2.92336	0.00216	0.00216	5.93531e-08		2.88994	0.00179	0.00179	3.2297e-07		2.88636	0.00158	0.00158	3.33102e-08		2.88756	0.00143	0.00143	8.75926e-09		2.88372	0.00136	0.00136	1.08017e-09		2.88756	0.0017	0.0017	1.28459e-09		2.88994	0.00257	0.00257	2.61046e-07
2.74553	0.00301	0.00267	0.000335273		2.8971	0.00267	0.00267	2.51524e-08		2.92453	0.00205	0.00205	5.40766e-08		2.89044	0.00174	0.00174	3.10267e-07		2.88756	0.00148	0.00148	2.98663e-08		2.88875	0.00134	0.00134	7.80685e-09		2.88398	0.00134	0.00134	1.05161e-09		2.88875	0.00158	0.00158	1.13951e-09		2.89044	0.00249	0.00249	2.51396e-07
2.74672	0.00283	0.00251	0.000316783		2.8972	0.00266	0.00266	2.49631e-08		2.92456	0.00205	0.00205	5.396e-08		2.89114	0.00168	0.00168	2.93398e-07		2.88875	0.00139	0.00139	2.67704e-08		2.88994	0.00125	0.00125	6.95581e-09		2.88517	0.00125	0.00125	9.27585e-10		2.88994	0.00147	0.00147	1.0105e-09		2.89114	0.00238	0.00238	2.38544e-07
2.74792	0.00266	0.00236	0.000299262		2.8983	0.00253	0.00253	2.27879e-08		2.92575	0.00195	0.00195	4.90454e-08		2.89233	0.00158	0.00158	2.66463e-07		2.88994	0.0013	0.0013	2.39884e-08		2.89044	0.00121	0.00121	6.62742e-09		2.88636	0.00116	0.00116	8.17913e-10		2.89044	0.00142	0.00142	9.60888e-10		2.89233	0.0022	0.0022	2.17929e-07
2.74911	0.00249	0.00221	0.000282664		2.89949	0.00239	0.00239	2.06406e-08		2.92694	0.00185	0.00185	4.45679e-08		2.89352	0.00149	0.00149	2.41939e-07		2.89044	0.00127	0.00127	2.29105e-08		2.89114	0.00117	0.00117	6.1956e-09		2.88756	0.00108	0.00108	7.20961e-10		2.89114	0.00136	0.00136	8.95805e-10		2.89352	0.00204	0.00204	1.99046e-07
2.74945	0.00245	0.00217	0.000278164		2.90069	0.00226	0.00226	1.86911e-08		2.92814	0.00176	0.00176	4.04897e-08		2.89472	0.0014	0.0014	2.19614e-07		2.89114	0.00122	0.00122	2.1489e-08		2.89233	0.00109	0.00109	5.51675e-09		2.88875	0.001	0.001	6.35286e-10		2.89233	0.00126	0.00126	7.93876e-10		2.89472	0.00189	0.00189	1.81755e-07
2.7503	0.00234	0.00207	0.000266942		2.90188	0.00214	0.00214	1.69217e-08		2.92933	0.00167	0.00167	3.6776e-08		2.89591	0.00131	0.00131	1.99298e-07		2.89233	0.00114	0.00114	1.92443e-08		2.89352	0.00102	0.00102	4.91073e-09		2.88994	0.00093031	0.000930309	5.59601e-10		2.89352	0.00117	0.00117	7.0332e-10		2.89591	0.00175	0.00175	1.65926e-07
2.7515	0.0022	0.00194	0.000252052		2.90307	0.00202	0.00202	1.5316e-08		2.93052	0.00158	0.00158	3.33951e-08		2.8971	0.00124	0.00123	1.80814e-07		2.89352	0.00107	0.00107	1.7229e-08		2.89472	0.00095005	0.000950046	4.36992e-09		2.89044	0.000901965	0.000901964	5.30636e-10		2.89472	0.00108	0.00108	6.22895e-10		2.8971	0.00162	0.00161	1.51438e-07
2.75269	0.00206	0.00182	0.000237953		2.90398	0.00194	0.00194	1.41939e-08		2.93144	0.00152	0.00152	3.09996e-08		2.8972	0.00123	0.00123	1.79468e-07		2.89472	0.000997604	0.000997588	1.54201e-08		2.89591	0.000886594	0.000886591	3.88745e-09		2.89114	0.000863893	0.000863893	4.92765e-10		2.89591	0.001	0.001	5.51491e-10		2.8972	0.00161	0.00161	1.5038e-07
2.75388	0.00193	0.00171	0.000224606		2.90427	0.00191	0.00191	1.38594e-08		2.93172	0.0015	0.0015	3.03179e-08		2.8983	0.00116	0.00116	1.64001e-07		2.89591	0.000933081	0.000933067	1.3797e-08		2.8971	0.000827182	0.000827179	3.45716e-09		2.89233	0.000802009	0.000802008	4.33763e-10		2.8971	0.000930276	0.000930276	4.88116e-10		2.8983	0.00149	0.00149	1.38182e-07
2.75508	0.00181	0.0016	0.000211971		2.90546	0.0018	0.0018	1.25382e-08		2.93291	0.00143	0.00143	2.75178e-08		2.89949	0.00109	0.00109	1.48713e-07		2.8971	0.00087253	0.000872517	1.23411e-08		2.8972	0.000822789	0.000822785	3.42618e-09		2.89352	0.000744363	0.000744363	3.81696e-10		2.8972	0.000924831	0.000924831	4.83564e-10		2.89949	0.00138	0.00138	1.26055e-07
2.75556	0.00176	0.00156	0.000207109		2.90665	0.0017	0.0017	1.13403e-08		2.9341	0.00136	0.00136	2.49704e-08		2.90069	0.00102	0.00102	1.34816e-07		2.8972	0.000868046	0.000868034	1.22359e-08		2.8983	0.000771569	0.000771566	3.07354e-09		2.89472	0.000690681	0.00069068	3.35765e-10		2.8983	0.000861567	0.000861567	4.31886e-10		2.90069	0.00128	0.00127	1.14965e-07
2.75627	0.0017	0.0015	0.000200014		2.90785	0.00161	0.00161	1.02543e-08		2.9353	0.00129	0.00129	2.26535e-08		2.90188	0.000961591	0.000961469	1.22185e-07		2.8983	0.000815719	0.000815708	1.10355e-08		2.89949	0.000719526	0.000719523	2.73162e-09		2.89591	0.000640702	0.000640702	2.9526e-10		2.89949	0.000797716	0.000797716	3.82012e-10		2.90188	0.00118	0.00118	1.04824e-07
2.75747	0.00159	0.0014	0.000188701		2.90904	0.00152	0.00152	9.27004e-09		2.93649	0.00122	0.00122	2.05468e-08		2.90307	0.000902781	0.00090267	1.10709e-07		2.89949	0.000762432	0.000762422	9.86512e-09		2.90069	0.000670835	0.000670833	2.42699e-09		2.8971	0.000594186	0.000594185	2.59553e-10		2.90069	0.000738397	0.000738397	3.37789e-10		2.90307	0.00109	0.00109	9.55547e-08
2.75866	0.00149	0.00131	0.000177997		2.91023	0.00144	0.00144	8.37824e-09		2.93768	0.00116	0.00116	1.86316e-08		2.90398	0.000860289	0.000860187	1.02679e-07		2.90069	0.00071246	0.000712452	8.81622e-09		2.90188	0.000625292	0.00062529	2.15565e-09		2.8972	0.000590757	0.000590757	2.56998e-10		2.90188	0.000683304	0.000683304	2.9859e-10		2.90398	0.00102	0.00102	8.90345e-08
2.75985	0.00139	0.00123	0.000167872		2.9108	0.0014	0.0014	7.98596e-09		2.93839	0.00112	0.00112	1.75836e-08		2.90427	0.000847381	0.000847281	1.00284e-07		2.90188	0.000665611	0.000665603	7.8765e-09		2.90307	0.000582704	0.000582702	1.91404e-09		2.8983	0.000550902	0.000550902	2.28086e-10		2.90307	0.00063215	0.00063215	2.63856e-10		2.90427	0.001	0.001	8.70837e-08
2.76105	0.0013	0.00115	0.000158297		2.91143	0.00136	0.00136	7.5704e-09		2.93888	0.0011	0.0011	1.68909e-08		2.90546	0.000795206	0.000795115	9.08177e-08		2.90307	0.000621698	0.000621691	7.03484e-09		2.90398	0.000552138	0.000552136	1.748e-09		2.89949	0.000510639	0.000510639	2.00366e-10		2.90398	0.000595667	0.000595667	2.40088e-10		2.90546	0.00092666	0.00092658	7.93444e-08
2.76169	0.00126	0.0011	0.000153327		2.91262	0.00128	0.00128	6.8388e-09		2.94007	0.00104	0.00104	1.53093e-08		2.90665	0.00074608	0.000745997	8.22234e-08		2.90398	0.000590117	0.00059011	6.45342e-09		2.90427	0.000542888	0.000542886	1.69898e-09		2.90069	0.000473195	0.000473194	1.75955e-10		2.90427	0.000584667	0.000584666	2.33088e-10		2.90665	0.000854968	0.000854896	7.22751e-08
2.76224	0.00122	0.00107	0.000149244		2.91381	0.00121	0.00121	6.1764e-09		2.94126	0.000987208	0.000987194	1.38725e-08		2.90785	0.000699834	0.00069976	7.44231e-08		2.90427	0.000580548	0.000580542	6.28125e-09		2.90546	0.000505674	0.000505672	1.50762e-09		2.90188	0.000438382	0.000438381	1.54466e-10		2.90546	0.000540604	0.000540603	2.05842e-10		2.90785	0.000788593	0.000788528	6.58197e-08
2.76343	0.00114	0.001	0.000140684		2.91501	0.00114	0.00114	5.5768e-09		2.94246	0.000935891	0.000935879	1.25676e-08		2.90904	0.000656311	0.000656244	6.73452e-08		2.90546	0.000541997	0.000541991	5.60672e-09		2.90665	0.0004709	0.000470898	1.33739e-09		2.90307	0.000406024	0.000406024	1.35554e-10		2.90665	0.000499726	0.000499725	1.81723e-10		2.90904	0.000727161	0.000727101	5.99262e-08
2.76463	0.00107	0.000933968	0.000132594		2.9162	0.00108	0.00108	5.0342e-09		2.94365	0.000887094	0.000887083	1.13828e-08		2.91023	0.00061536	0.000615299	6.09246e-08		2.90665	0.000505888	0.000505883	5.00313e-09		2.90785	0.000438413	0.000438412	1.186e-09		2.90398	0.000382925	0.000382925	1.22692e-10		2.90785	0.000461813	0.000461813	1.60379e-10		2.91023	0.000670319	0.000670265	5.4547e-08
2.76582	0.00099668	0.000871732	0.000124948		2.91739	0.00101	0.00101	4.54329e-09		2.94484	0.000840701	0.000840691	1.03073e-08		2.9108	0.000596835	0.000596777	5.8098e-08		2.90785	0.000472076	0.000472072	4.46318e-09		2.90904	0.000408072	0.000408071	1.05143e-09		2.90427	0.000375956	0.000375956	1.18918e-10		2.90904	0.000426662	0.000426662	1.41497e-10		2.9108	0.000644925	0.000644873	5.21681e-08
2.76701	0.000931055	0.000813333	0.000117723		2.91765	0.001	0.001	4.4455e-09		2.94537	0.000821088	0.000821078	9.86758e-09		2.91143	0.000576836	0.000576781	5.51018e-08		2.90904	0.000440423	0.000440419	3.98033e-09		2.91023	0.000379742	0.000379741	9.31828e-10		2.90546	0.000348025	0.000348025	1.04288e-10		2.91023	0.000394079	0.000394079	1.24798e-10		2.91143	0.000617741	0.000617692	4.96386e-08
2.76786	0.00088709	0.000774234	0.000112856		2.91859	0.000956048	0.000956044	4.09925e-09		2.94604	0.000796601	0.000796592	9.33116e-09		2.91262	0.000540606	0.000540556	4.98225e-08		2.91023	0.000410796	0.000410793	3.54865e-09		2.9108	0.000366999	0.000366998	8.79975e-10		2.90665	0.000322084	0.000322084	9.14261e-11		2.9108	0.000379503	0.000379503	1.17584e-10		2.91262	0.000569123	0.000569077	4.51609e-08
2.76821	0.000869452	0.000758555	0.000110897		2.91978	0.000901295	0.000901291	3.69772e-09		2.94723	0.000754689	0.00075468	8.4455e-09		2.91381	0.00050654	0.000506495	4.50374e-08		2.9108	0.000397447	0.000397444	3.36066e-09		2.91143	0.000353295	0.000353294	8.25575e-10		2.90785	0.000298	0.000297999	8.01234e-11		2.91143	0.000363886	0.000363886	1.10034e-10		2.91381	0.000524178	0.000524137	4.1077e-08
2.7694	0.000811646	0.000707196	0.00010445		2.92097	0.000849503	0.0008495	3.33471e-09		2.94843	0.000714862	0.000714855	7.64211e-09		2.91501	0.000474516	0.000474475	4.07012e-08		2.91143	0.000383075	0.000383071	3.16285e-09		2.91262	0.000328612	0.000328611	7.31209e-10		2.90904	0.000275644	0.000275644	7.01942e-11		2.91262	0.000335915	0.000335915	9.69863e-11		2.91501	0.000482643	0.000482605	3.73533e-08
2.77059	0.000757424	0.000659063	9.83611e-05		2.92217	0.000800523	0.00080052	3.00661e-09		2.94962	0.000677024	0.000677018	6.91352e-09		2.9162	0.000444419	0.000444383	3.67729e-08		2.91262	0.000357141	0.000357138	2.81815e-09		2.91381	0.000305582	0.000305581	6.47425e-10		2.91023	0.000254899	0.000254899	6.14745e-11		2.91381	0.00031001	0.000310009	8.54584e-11		2.9162	0.00044427	0.000444236	3.39589e-08
2.77179	0.000706582	0.000613971	9.26118e-05		2.92336	0.000754213	0.00075421	2.71013e-09		2.95081	0.000641083	0.000641076	6.25292e-09		2.91739	0.00041614	0.000416107	3.32152e-08		2.91381	0.000332886	0.000332884	2.51027e-09		2.91501	0.000284099	0.000284099	5.73063e-10		2.9108	0.000245611	0.000245611	5.77274e-11		2.91501	0.000286025	0.000286025	7.52766e-11		2.91739	0.000408829	0.000408798	3.08654e-08
2.77298	0.000658929	0.000571745	8.7184e-05		2.92453	0.0007114	0.000711397	2.44807e-09		2.95201	0.000606947	0.000606942	5.65411e-09		2.91765	0.000410375	0.000410342	3.2506e-08		2.91501	0.000310207	0.000310204	2.23536e-09		2.9162	0.000264064	0.000264064	5.07082e-10		2.91143	0.000235654	0.000235653	5.38196e-11		2.9162	0.000263824	0.000263824	6.62868e-11		2.91765	0.000401679	0.000401649	3.02464e-08
2.77405	0.000618819	0.000536236	8.25833e-05		2.92456	0.000710436	0.000710433	2.4423e-09		2.95238	0.000596579	0.000596573	5.47777e-09		2.91859	0.000389574	0.000389544	2.99938e-08		2.9162	0.000289006	0.000289004	1.98996e-09		2.91739	0.000245384	0.000245384	4.48557e-10		2.91262	0.000217804	0.000217804	4.71019e-11		2.91739	0.00024328	0.00024328	5.8352e-11		2.91859	0.000376106	0.000376078	2.80469e-08
2.77417	0.00061428	0.000532219	8.20607e-05		2.92575	0.000669063	0.00066906	2.2004e-09		2.9532	0.000574534	0.000574529	5.11145e-09		2.91978	0.000364624	0.000364597	2.70778e-08		2.91739	0.000269191	0.00026919	1.77097e-09		2.91765	0.000241594	0.000241594	4.37041e-10		2.91381	0.000201255	0.000201255	4.12086e-11		2.91765	0.000239131	0.000239131	5.67952e-11		2.91978	0.000345902	0.000345876	2.54795e-08
2.77537	0.000572463	0.000495237	7.72255e-05		2.92694	0.00062997	0.000629968	1.98198e-09		2.95439	0.000543761	0.000543756	4.61979e-09		2.92097	0.000341197	0.000341173	2.4439e-08		2.91765	0.000265165	0.000265163	1.72772e-09		2.91859	0.000227972	0.000227972	3.96663e-10		2.91501	0.000185914	0.000185914	3.60404e-11		2.91859	0.000224276	0.000224275	5.13506e-11		2.92097	0.000318031	0.000318008	2.31415e-08
2.77656	0.000533312	0.000460648	7.26631e-05		2.92814	0.000593039	0.000593038	1.78481e-09		2.95559	0.00051455	0.000514546	4.17443e-09		2.92217	0.000319205	0.000319183	2.20516e-08		2.91859	0.000250678	0.000250676	1.57561e-09		2.91978	0.000211746	0.000211745	3.50663e-10		2.9162	0.000171698	0.000171698	3.15097e-11		2.91978	0.000206699	0.000206699	4.51748e-11		2.92217	0.000292321	0.0002923	2.10129e-08
2.77775	0.000496671	0.000428312	6.83589e-05		2.92933	0.00055816	0.000558158	1.60687e-09		2.95678	0.000486827	0.000486824	3.77113e-09		2.92336	0.000298565	0.000298545	1.98922e-08		2.91978	0.000233383	0.000233382	1.40139e-09		2.92097	0.000196628	0.000196628	3.09899e-10		2.91739	0.000158528	0.000158528	2.75391e-11		2.92097	0.000190449	0.000190449	3.97291e-11		2.92336	0.000268612	0.000268593	1.90754e-08
2.77895	0.000462391	0.000398093	6.42989e-05		2.93052	0.000525224	0.000525222	1.44631e-09		2.95797	0.000460522	0.000460518	3.40599e-09		2.92453	0.000279623	0.000279605	1.79817e-08		2.92097	0.000217232	0.000217231	1.24606e-09		2.92217	0.000182547	0.000182546	2.73789e-10		2.91765	0.000155866	0.000155866	2.67635e-11		2.92217	0.000175429	0.000175429	3.49287e-11		2.92453	0.000247229	0.000247212	1.73504e-08
2.78014	0.000430334	0.000369864	6.04699e-05		2.93144	0.000501117	0.000501116	1.33345e-09		2.95917	0.000435564	0.000435561	3.07548e-09		2.92456	0.000279198	0.00027918	1.79396e-08		2.92217	0.000202152	0.00020215	1.10761e-09		2.92336	0.000169434	0.000169433	2.4181e-10		2.91859	0.000146329	0.000146329	2.40607e-11		2.92336	0.000161549	0.000161549	3.06986e-11		2.92456	0.000246753	0.000246736	1.73123e-08
2.78027	0.000427038	0.000366964	6.00744e-05		2.93172	0.00049413	0.000494129	1.30148e-09		2.95943	0.000430293	0.00043029	3.00766e-09		2.92575	0.00026103	0.000261014	1.61745e-08		2.92336	0.000188075	0.000188074	9.84257e-10		2.92453	0.000157493	0.000157492	2.14104e-10		2.91978	0.000135034	0.000135034	2.10144e-11		2.92453	0.000149006	0.000149006	2.70514e-11		2.92575	0.000226608	0.000226592	1.57084e-08
2.78134	0.000400366	0.000343506	5.68595e-05		2.93291	0.000464782	0.000464781	1.17087e-09		2.96036	0.000411891	0.000411888	2.77639e-09		2.92694	0.000243991	0.000243976	1.45792e-08		2.92453	0.000175225	0.000175224	8.76728e-10		2.92456	0.000157226	0.000157225	2.135e-10		2.92097	0.000124579	0.000124579	1.83476e-11		2.92456	0.000148727	0.000148727	2.69721e-11		2.92694	0.000208047	0.000208033	1.42495e-08
2.78253	0.00037236	0.000318904	5.34558e-05		2.9341	0.000437087	0.000437086	1.05312e-09		2.96155	0.000389439	0.000389437	2.50579e-09		2.92814	0.000228014	0.000228	1.31379e-08		2.92456	0.000174937	0.000174937	8.74379e-10		2.92575	0.000145863	0.000145863	1.88445e-10		2.92217	0.000114903	0.000114903	1.60138e-11		2.92575	0.000136886	0.000136886	2.36904e-11		2.92814	0.000190951	0.000190938	1.2923e-08
2.78372	0.000346199	0.000295951	5.02474e-05		2.9353	0.000410958	0.000410957	9.46973e-10		2.96275	0.00036815	0.000368148	2.26104e-09		2.92933	0.000213036	0.000213024	1.1836e-08		2.92575	0.00016268	0.00016268	7.76535e-10		2.92694	0.000135289	0.000135289	1.66278e-10		2.92336	0.000105951	0.000105951	1.3972e-11		2.92694	0.000125953	0.000125953	2.08014e-11		2.92933	0.000175209	0.000175197	1.17172e-08
2.78492	0.000321769	0.000274545	4.72237e-05		2.93649	0.000386312	0.000386312	8.51321e-10		2.96394	0.000347967	0.000347965	2.03972e-09		2.93052	0.000198998	0.000198987	1.06603e-08		2.92694	0.000151247	0.000151246	6.89435e-10		2.92814	0.000125453	0.000125453	1.46673e-10		2.92453	9.78508e-05	9.78508e-05	1.22243e-11		2.92814	0.000115862	0.000115862	1.82589e-11		2.93052	0.000160718	0.000160707	1.06212e-08
2.78611	0.000298965	0.00025459	4.43745e-05		2.93768	0.00036307	0.000363069	7.65145e-10		2.96513	0.000328835	0.000328833	1.83963e-09		2.93144	0.000188791	0.000188782	9.83326e-09		2.92814	0.000140585	0.000140584	6.11922e-10		2.92933	0.000116304	0.000116304	1.29338e-10		2.92456	9.76704e-05	9.76704e-05	1.21864e-11		2.92933	0.000106551	0.000106551	1.6022e-11		2.93144	0.000150349	0.00015034	9.84586e-09
2.78652	0.00029153	0.00024809	4.34396e-05		2.93839	0.000349974	0.000349973	7.1833e-10		2.96633	0.000310703	0.000310701	1.65877e-09		2.93172	0.000185844	0.000185835	9.59889e-09		2.92933	0.000130644	0.000130644	5.42962e-10		2.93052	0.000107797	0.000107797	1.14017e-10		2.92575	9.00139e-05	9.00139e-05	1.06254e-11		2.93052	9.79615e-05	9.79615e-05	1.40546e-11		2.93172	0.000147383	0.000147373	9.62542e-09
2.7873	0.000277686	0.000235995	4.16904e-05		2.93888	0.000341156	0.000341156	6.87526e-10		2.96651	0.000308062	0.000308061	1.63315e-09		2.93291	0.000173522	0.000173513	8.64093e-09		2.93052	0.000121378	0.000121378	4.81629e-10		2.93144	0.000101655	0.000101655	1.03443e-10		2.92694	8.29359e-05	8.29359e-05	9.26124e-12		2.93144	9.18037e-05	9.18037e-05	1.27029e-11		2.93291	0.000135115	0.000135106	8.72086e-09
2.7885	0.000257837	0.000218675	3.9162e-05		2.94007	0.000320499	0.000320499	6.17632e-10		2.96752	0.000293522	0.000293521	1.49535e-09		2.9341	0.000161981	0.000161973	7.77655e-09		2.93144	0.000114674	0.000114674	4.39066e-10		2.93172	9.98891e-05	9.9889e-05	1.00479e-10		2.92814	7.63945e-05	7.63945e-05	8.06944e-12		2.93172	9.00399e-05	9.00399e-05	1.23249e-11		2.9341	0.000123832	0.000123824	7.89938e-09
2.78969	0.000239329	0.000202548	3.67809e-05		2.94126	0.000301031	0.000301031	5.54708e-10		2.96871	0.000277245	0.000277244	1.34771e-09		2.9353	0.000151175	0.000151168	6.99681e-09		2.93172	0.000112743	0.000112743	4.27098e-10		2.93291	9.25392e-05	9.25391e-05	8.85208e-11		2.92933	7.03508e-05	7.03508e-05	7.02861e-12		2.93291	8.27364e-05	8.27364e-05	1.08047e-11		2.9353	0.000113458	0.000113451	7.15353e-09
2.79088	0.000222078	0.000187539	3.45387e-05		2.94246	0.000282688	0.000282688	4.98074e-10		2.96991	0.000261827	0.000261825	1.21436e-09		2.93649	0.000141058	0.000141052	6.29362e-09		2.93291	0.000104699	0.000104698	3.78627e-10		2.9341	8.57099e-05	8.57099e-05	7.79612e-11		2.93052	6.47682e-05	6.47682e-05	6.11995e-12		2.9341	7.60048e-05	7.60048e-05	9.4689e-12		2.93649	0.000103924	0.000103917	6.47652e-09
2.79208	0.000206004	0.000173576	3.24279e-05		2.94365	0.000265408	0.000265408	4.47114e-10		2.9711	0.000247225	0.000247224	1.09395e-09		2.93768	0.000131589	0.000131584	5.65963e-09		2.9341	9.72056e-05	9.72053e-05	3.35558e-10		2.9353	7.9366e-05	7.93659e-05	6.86398e-11		2.93144	6.07616e-05	6.07616e-05	5.49971e-12		2.9353	6.98019e-05	6.98019e-05	8.29562e-12		2.93768	9.51625e-05	9.51566e-05	5.86215e-09
2.79279	0.000196893	0.000165672	3.12213e-05		2.94484	0.000249134	0.000249133	4.01271e-10		2.9723	0.000233398	0.000233397	9.85244e-10		2.93839	0.000126286	0.000126281	5.31501e-09		2.9353	9.02279e-05	9.02276e-05	2.97299e-10		2.93649	7.34743e-05	7.34742e-05	6.04139e-11		2.93172	5.96131e-05	5.96131e-05	5.32694e-12		2.93649	6.40878e-05	6.40878e-05	7.2654e-12		2.93839	9.03275e-05	9.0322e-05	5.52646e-09
2.79327	0.000191032	0.000160591	3.04409e-05		2.94537	0.0002423	0.0002423	3.82652e-10		2.97349	0.000220308	0.000220307	8.87134e-10		2.93888	0.000122729	0.000122724	5.08818e-09		2.93649	8.37317e-05	8.37314e-05	2.63324e-10		2.93768	6.80039e-05	6.80039e-05	5.31572e-11		2.93291	5.4854e-05	5.4854e-05	4.63511e-12		2.93768	5.88256e-05	5.88256e-05	6.36109e-12		2.93888	8.71147e-05	8.71094e-05	5.30477e-09
2.79446	0.000177091	0.00014852	2.8571e-05		2.94604	0.000233809	0.000233808	3.6004e-10		2.97362	0.000218901	0.000218901	8.76871e-10		2.94007	0.000114441	0.000114436	4.57323e-09		2.93768	7.76852e-05	7.7685e-05	2.33161e-10		2.93839	6.49596e-05	6.49596e-05	4.9281e-11		2.9341	5.04617e-05	5.04617e-05	4.03176e-12		2.93839	5.59163e-05	5.59163e-05	5.87999e-12		2.94007	7.97243e-05	7.97195e-05	4.79921e-09
2.79566	0.000164116	0.000137305	2.68114e-05		2.94723	0.000219382	0.000219382	3.22968e-10		2.97468	0.000207917	0.000207917	7.98606e-10		2.94126	0.000106689	0.000106684	4.10934e-09		2.93839	7.43137e-05	7.43135e-05	2.16969e-10		2.93888	6.2926e-05	6.2926e-05	4.67575e-11		2.9353	4.6409e-05	4.64089e-05	3.50575e-12		2.93888	5.39808e-05	5.39808e-05	5.56756e-12		2.94126	7.29398e-05	7.29354e-05	4.34077e-09
2.79685	0.000152043	0.000126887	2.51561e-05		2.94843	0.000205803	0.000205803	2.89643e-10		2.97588	0.000196191	0.00019619	7.18743e-10		2.94246	9.94396e-05	9.94359e-05	3.69154e-09		2.93888	7.20588e-05	7.20586e-05	2.06393e-10		2.94007	5.82136e-05	5.82135e-05	4.11153e-11		2.93649	4.26706e-05	4.26706e-05	3.04732e-12		2.94007	4.95216e-05	4.95216e-05	4.87147e-12		2.94246	6.67132e-05	6.67093e-05	3.92517e-09
2.79804	0.000140814	0.000117215	2.3599e-05		2.94962	0.000193025	0.000193025	2.59694e-10		2.97707	0.000185095	0.000185094	6.46715e-10		2.94365	9.26627e-05	9.26594e-05	3.31535e-09		2.94007	6.68244e-05	6.68242e-05	1.82643e-10		2.94126	5.38414e-05	5.38413e-05	3.61426e-11		2.93768	3.92231e-05	3.92231e-05	2.64795e-12		2.94126	4.54184e-05	4.54184e-05	4.26105e-12		2.94365	6.10005e-05	6.09969e-05	3.54848e-09
2.7991	0.000131565	0.000109263	2.23025e-05		2.95081	0.000181003	0.000181003	2.32785e-10		2.97826	0.000174597	0.000174597	5.81768e-10		2.94484	8.63288e-05	8.63258e-05	2.97673e-09		2.94126	6.19559e-05	6.19557e-05	1.61578e-10		2.94246	4.97858e-05	4.97858e-05	3.17614e-11		2.93839	3.7315e-05	3.7315e-05	2.43676e-12		2.94246	4.16439e-05	4.16439e-05	3.72592e-12		2.94484	5.57607e-05	5.57575e-05	3.20717e-09
2.79924	0.000130374	0.00010824	2.21345e-05		2.95201	0.000169695	0.000169695	2.08613e-10		2.97946	0.000164668	0.000164667	5.23221e-10		2.94537	8.3684e-05	8.36811e-05	2.83914e-09		2.94246	5.74288e-05	5.74287e-05	1.42899e-10		2.94365	4.60249e-05	4.60249e-05	2.79026e-11		2.93888	3.60447e-05	3.60447e-05	2.30012e-12		2.94365	3.81728e-05	3.81728e-05	3.25696e-12		2.94537	5.36026e-05	5.35995e-05	3.06782e-09
2.80043	0.00012067	9.99127e-05	2.07575e-05		2.95238	0.000166282	0.000166282	2.01538e-10		2.98065	0.000155277	0.000155276	4.70455e-10		2.94604	8.04101e-05	8.04074e-05	2.67199e-09		2.94365	5.32202e-05	5.32201e-05	1.26343e-10		2.94484	4.25381e-05	4.25381e-05	2.45049e-11		2.94007	3.31153e-05	3.31153e-05	1.99731e-12		2.94484	3.49815e-05	3.49814e-05	2.84612e-12		2.94604	5.09563e-05	5.09534e-05	2.89798e-09
2.80162	0.000111654	9.21912e-05	1.94629e-05		2.9532	0.000159061	0.000159061	1.86906e-10		2.98077	0.000154366	0.000154366	4.65474e-10		2.94723	7.48807e-05	7.48783e-05	2.39783e-09		2.94484	4.93087e-05	4.93086e-05	1.11671e-10		2.94537	4.10907e-05	4.10906e-05	2.31463e-11		2.94126	3.0416e-05	3.0416e-05	1.73377e-12		2.94537	3.36647e-05	3.36647e-05	2.68246e-12		2.94723	4.65523e-05	4.65496e-05	2.61795e-09
2.80282	0.00010328	8.50339e-05	1.82461e-05		2.95439	0.000149063	0.000149063	1.67418e-10		2.98184	0.000146397	0.000146397	4.22911e-10		2.94843	6.97162e-05	6.97141e-05	2.15124e-09		2.94537	4.7682e-05	4.76819e-05	1.05777e-10		2.94604	3.93062e-05	3.93061e-05	2.15141e-11		2.94246	2.79294e-05	2.79294e-05	1.50449e-12		2.94604	3.20482e-05	3.20482e-05	2.48631e-12		2.94843	4.25165e-05	4.25142e-05	2.36441e-09
2.80401	9.55047e-05	7.84023e-05	1.71024e-05		2.95559	0.000139665	0.000139664	1.49925e-10		2.98304	0.000138002	0.000138002	3.80083e-10		2.94962	6.48936e-05	6.48917e-05	1.92951e-09		2.94604	4.5674e-05	4.56739e-05	9.86736e-11		2.94723	3.63112e-05	3.63112e-05	1.88825e-11		2.94365	2.56395e-05	2.56395e-05	1.30509e-12		2.94723	2.9353e-05	2.9353e-05	2.17129e-12		2.94962	3.88194e-05	3.88173e-05	2.1349e-09
2.80521	8.8288e-05	7.22602e-05	1.60278e-05		2.95678	0.000130832	0.000130832	1.34227e-10		2.98423	0.000130067	0.000130067	3.41511e-10		2.95081	6.03914e-05	6.03897e-05	1.73018e-09		2.94723	4.22976e-05	4.22975e-05	8.71631e-11		2.94843	3.35366e-05	3.35366e-05	1.65676e-11		2.94484	2.35311e-05	2.35311e-05	1.13173e-12		2.94843	2.68772e-05	2.68772e-05	1.89559e-12		2.95081	3.54335e-05	3.54316e-05	1.9272e-09
2.80543	8.69889e-05	7.1156e-05	1.58329e-05		2.95797	0.000122533	0.000122533	1.20144e-10		2.98542	0.000122567	0.000122567	3.06782e-10		2.95201	5.61892e-05	5.61876e-05	1.55104e-09		2.94843	3.91616e-05	3.91615e-05	7.69723e-11		2.94962	3.09667e-05	3.09667e-05	1.45319e-11		2.94537	2.26603e-05	2.26603e-05	1.06306e-12		2.94962	2.46035e-05	2.46035e-05	1.65436e-12		2.95201	3.23335e-05	3.23318e-05	1.73928e-09
2.8064	8.1592e-05	6.65738e-05	1.50181e-05		2.95917	0.000114737	0.000114737	1.07512e-10		2.98662	0.000115481	0.000115481	2.7552e-10		2.95238	5.49273e-05	5.49258e-05	1.49858e-09		2.94962	3.62498e-05	3.62497e-05	6.79527e-11		2.95081	2.8587e-05	2.8587e-05	1.27423e-11		2.94604	2.15905e-05	2.15905e-05	9.81065e-13		2.95081	2.2516e-05	2.2516e-05	1.44337e-12		2.95238	3.14145e-05	3.14128e-05	1.684e-09
2.80759	7.53813e-05	6.13115e-05	1.40698e-05		2.95943	0.0001131	0.0001131	1.04935e-10		2.98781	0.000108786	0.000108786	2.47385e-10		2.9532	5.22678e-05	5.22664e-05	1.39008e-09		2.95081	3.35468e-05	3.35467e-05	5.99722e-11		2.95201	2.63839e-05	2.63839e-05	1.11697e-11		2.94723	1.98048e-05	1.98048e-05	8.50167e-13		2.95201	2.06001e-05	2.06001e-05	1.25888e-12		2.9532	2.94962e-05	2.94946e-05	1.5693e-09
2.80879	6.96226e-05	5.64435e-05	1.31791e-05		2.96036	0.000107415	0.000107414	9.61852e-11		2.98795	0.000108021	0.000108021	2.44255e-10		2.95439	4.86095e-05	4.86082e-05	1.24551e-09		2.95201	3.10381e-05	3.1038e-05	5.29131e-11		2.95238	2.5726e-05	2.5726e-05	1.0716e-11		2.94843	1.8162e-05	1.8162e-05	7.36484e-13		2.95238	2.00312e-05	2.00312e-05	1.20584e-12		2.95439	2.69e-05	2.68986e-05	1.41558e-09
2.80998	6.42849e-05	5.19422e-05	1.23427e-05		2.96155	0.000100539	0.000100539	8.60308e-11		2.989	0.000102463	0.000102462	2.22071e-10		2.95559	4.51972e-05	4.51961e-05	1.11568e-09		2.95238	3.02876e-05	3.02876e-05	5.08679e-11		2.9532	2.43449e-05	2.43449e-05	9.78802e-12		2.94962	1.66511e-05	1.66511e-05	6.37784e-13		2.9532	1.88421e-05	1.88421e-05	1.09763e-12		2.95559	2.45252e-05	2.4524e-05	1.27662e-09
2.81117	5.93391e-05	4.77816e-05	1.15575e-05		2.96275	9.40843e-05	9.40842e-05	7.69297e-11		2.9902	9.64905e-05	9.64903e-05	1.99301e-10		2.95678	4.20153e-05	4.20143e-05	9.99122e-10		2.9532	2.87104e-05	2.87103e-05	4.6671e-11		2.95439	2.24582e-05	2.24582e-05	8.57459e-12		2.95081	1.5262e-05	1.5262e-05	5.52124e-13		2.95439	1.72294e-05	1.72294e-05	9.56726e-13		2.95678	2.23536e-05	2.23525e-05	1.15101e-09
2.81179	5.69205e-05	4.57508e-05	1.11696e-05		2.96394	8.80259e-05	8.80259e-05	6.87748e-11		2.99139	9.08512e-05	9.0851e-05	1.78823e-10		2.95797	3.90488e-05	3.90479e-05	8.9451e-10		2.95439	2.65511e-05	2.65511e-05	4.11531e-11		2.95559	2.07128e-05	2.07128e-05	7.50923e-12		2.95201	1.39851e-05	1.39851e-05	4.77805e-13		2.95559	1.57505e-05	1.57505e-05	8.33644e-13		2.95797	2.03684e-05	2.03673e-05	1.03751e-09
2.81237	5.47579e-05	4.39374e-05	1.08205e-05		2.96513	8.23408e-05	8.23408e-05	6.14694e-11		2.99258	8.55272e-05	8.5527e-05	1.60412e-10		2.95917	3.62837e-05	3.62829e-05	8.00642e-10		2.95559	2.45485e-05	2.45485e-05	3.62767e-11		2.95678	1.90986e-05	1.90986e-05	6.57418e-12		2.95238	1.36055e-05	1.36055e-05	4.56549e-13		2.95678	1.43947e-05	1.43947e-05	7.26165e-13		2.95917	1.85541e-05	1.85531e-05	9.34969e-10
2.81356	5.05158e-05	4.03871e-05	1.01287e-05		2.96633	7.70071e-05	7.7007e-05	5.49268e-11		2.99378	8.05018e-05	8.05016e-05	1.43863e-10		2.95943	3.5706e-05	3.57053e-05	7.81486e-10		2.95678	2.26918e-05	2.26918e-05	3.19686e-11		2.95797	1.7606e-05	1.7606e-05	5.75376e-12		2.9532	1.28116e-05	1.28116e-05	4.1335e-13		2.95797	1.3152e-05	1.3152e-05	6.32341e-13		2.95943	1.81796e-05	1.81787e-05	9.13954e-10
2.81475	4.65891e-05	3.71094e-05	9.47964e-06		2.96651	7.62348e-05	7.62348e-05	5.40047e-11		2.99497	7.5759e-05	7.57589e-05	1.2899e-10		2.96036	3.37071e-05	3.37064e-05	7.16439e-10		2.95797	2.09706e-05	2.09706e-05	2.81637e-11		2.95917	1.62263e-05	1.62263e-05	5.03414e-12		2.95439	1.17336e-05	1.17336e-05	3.57467e-13		2.95917	1.20133e-05	1.20133e-05	5.50463e-13		2.96036	1.68964e-05	1.68956e-05	8.42359e-10
2.81595	4.29554e-05	3.40847e-05	8.87066e-06		2.96752	7.20041e-05	7.20041e-05	4.90686e-11		2.99517	7.50016e-05	7.50014e-05	1.26683e-10		2.96155	3.13065e-05	3.13059e-05	6.40924e-10		2.95917	1.93755e-05	1.93755e-05	2.48042e-11		2.95943	1.59395e-05	1.59395e-05	4.88933e-12		2.95559	1.07435e-05	1.07435e-05	3.09035e-13		2.95943	1.17779e-05	1.17779e-05	5.34039e-13		2.96155	1.53825e-05	1.53817e-05	7.58737e-10
2.81714	3.9594e-05	3.12946e-05	8.29942e-06		2.96871	6.73123e-05	6.73123e-05	4.38245e-11		2.99617	7.12838e-05	7.12836e-05	1.15628e-10		2.96275	2.90705e-05	2.90699e-05	5.7322e-10		2.95943	1.90434e-05	1.90434e-05	2.41255e-11		2.96036	1.49512e-05	1.49512e-05	4.40315e-12		2.95678	9.83435e-06	9.83435e-06	2.67073e-13		2.96036	1.09702e-05	1.09702e-05	4.79035e-13		2.96275	1.40001e-05	1.39994e-05	6.8325e-10
2.81818	3.68678e-05	2.90378e-05	7.82996e-06		2.96991	6.29134e-05	6.29134e-05	3.91315e-11		2.99736	6.70617e-05	6.70616e-05	1.03626e-10		2.96394	2.69883e-05	2.69878e-05	5.12534e-10		2.96036	1.78976e-05	1.78976e-05	2.1839e-11		2.96155	1.3773e-05	1.3773e-05	3.85003e-12		2.95797	8.9998e-06	8.9998e-06	2.3073e-13		2.96155	1.0015e-05	1.0015e-05	4.16742e-13		2.96394	1.27382e-05	1.27376e-05	6.15122e-10
2.81833	3.64856e-05	2.87219e-05	7.76367e-06		2.9711	5.87899e-05	5.87899e-05	3.49325e-11		2.99855	6.30792e-05	6.30791e-05	9.28476e-11		2.96513	2.50497e-05	2.50492e-05	4.58154e-10		2.96155	1.65286e-05	1.65286e-05	1.92226e-11		2.96275	1.26847e-05	1.26846e-05	3.36535e-12		2.95917	8.23392e-06	8.23392e-06	1.99265e-13		2.96275	9.14045e-06	9.14045e-06	3.62433e-13		2.96513	1.15867e-05	1.15862e-05	5.53653e-10
2.81953	3.36119e-05	2.63506e-05	7.26129e-06		2.9723	5.49254e-05	5.49254e-05	3.11766e-11		2.99975	5.93232e-05	5.93232e-05	8.31709e-11		2.96633	2.32452e-05	2.32448e-05	4.09437e-10		2.96275	1.52608e-05	1.52608e-05	1.69145e-11		2.96394	1.16796e-05	1.16796e-05	2.94076e-12		2.95943	8.07543e-06	8.07543e-06	1.92984e-13		2.96394	8.34003e-06	8.34003e-06	3.15102e-13		2.96633	1.05363e-05	1.05358e-05	4.98204e-10
2.82072	3.09561e-05	2.41659e-05	6.79029e-06		2.97349	5.13044e-05	5.13044e-05	2.78177e-11		3.00094	5.57817e-05	5.57816e-05	7.44852e-11		2.96651	2.29851e-05	2.29847e-05	4.0257e-10		2.96394	1.4087e-05	1.4087e-05	1.48792e-11		2.96513	1.07516e-05	1.07516e-05	2.56893e-12		2.96036	7.53125e-06	7.53125e-06	1.72032e-13		2.96513	7.60763e-06	7.60763e-06	2.73864e-13		2.96651	1.03866e-05	1.03861e-05	4.90357e-10
2.82191	2.85026e-05	2.21538e-05	6.34878e-06		2.97362	5.09176e-05	5.09175e-05	2.74682e-11		3.00213	5.24427e-05	5.24427e-05	6.66909e-11		2.96752	2.1566e-05	2.15656e-05	3.65805e-10		2.96513	1.30005e-05	1.30005e-05	1.30848e-11		2.96633	9.89503e-06	9.89503e-06	2.24341e-12		2.96155	6.88675e-06	6.88675e-06	1.48471e-13		2.96633	6.93767e-06	6.93767e-06	2.37947e-13		2.96752	9.57825e-06	9.5778e-06	4.48199e-10
2.82311	2.62364e-05	2.03014e-05	5.93499e-06		2.97468	4.79123e-05	4.79123e-05	2.48147e-11		3.00242	5.16651e-05	5.1665e-05	6.49309e-11		2.96871	2.00037e-05	2.00034e-05	3.26738e-10		2.96633	1.1995e-05	1.1995e-05	1.15035e-11		2.96651	9.77217e-06	9.77217e-06	2.19815e-12		2.96275	6.29576e-06	6.29576e-06	1.28093e-13		2.96651	6.84209e-06	6.84209e-06	2.32968e-13		2.96871	8.70483e-06	8.70442e-06	4.03115e-10
2.8243	2.41441e-05	1.85969e-05	5.54724e-06		2.97588	4.47353e-05	4.47353e-05	2.21305e-11		3.00333	4.92955e-05	4.92954e-05	5.96982e-11		2.96991	1.85505e-05	1.85502e-05	2.91767e-10		2.96651	1.18505e-05	1.18505e-05	1.12827e-11		2.96752	9.10455e-06	9.10455e-06	1.95853e-12		2.96394	5.75399e-06	5.75399e-06	1.10474e-13		2.96752	6.325e-06	6.325e-06	2.06675e-13		2.96991	7.90875e-06	7.90839e-06	3.62477e-10
2.8246	2.36438e-05	1.81901e-05	5.45364e-06		2.97707	4.17604e-05	4.17604e-05	1.97319e-11		3.00452	4.63293e-05	4.63293e-05	5.34261e-11		2.9711	1.71991e-05	1.71988e-05	2.60471e-10		2.96752	1.10647e-05	1.10647e-05	1.01102e-11		2.96871	8.37525e-06	8.37525e-06	1.70928e-12		2.96513	5.25746e-06	5.25746e-06	9.52458e-14		2.96871	5.76487e-06	5.76487e-06	1.79455e-13		2.9711	7.1834e-06	7.18307e-06	3.25857e-10
2.82549	2.22129e-05	1.70289e-05	5.18396e-06		2.97826	3.89754e-05	3.89754e-05	1.7589e-11		3.00571	4.35344e-05	4.35344e-05	4.78018e-11		2.9723	1.59426e-05	1.59423e-05	2.32472e-10		2.96871	1.02042e-05	1.02042e-05	8.88301e-12		2.96991	7.70256e-06	7.70256e-06	1.49129e-12		2.96633	4.80253e-06	4.80253e-06	8.2089e-14		2.96991	5.25291e-06	5.25291e-06	1.55771e-13		2.9723	6.52267e-06	6.52238e-06	2.92864e-10
2.82669	2.04309e-05	1.55872e-05	4.84367e-06		2.97946	3.63686e-05	3.63686e-05	1.5675e-11		3.00691	4.09013e-05	4.09013e-05	4.27595e-11		2.97349	1.47746e-05	1.47744e-05	2.07428e-10		2.96991	9.40842e-06	9.40841e-06	7.80246e-12		2.9711	7.08223e-06	7.08222e-06	1.30069e-12		2.96651	4.73756e-06	4.73756e-06	8.02735e-14		2.9711	4.78513e-06	4.78513e-06	1.35169e-13		2.97349	5.921e-06	5.92074e-06	2.63148e-10
2.82788	1.87871e-05	1.42621e-05	4.52496e-06		2.98065	3.39292e-05	3.39292e-05	1.39659e-11		3.0081	3.8421e-05	3.8421e-05	3.82401e-11		2.97362	1.46504e-05	1.46502e-05	2.04822e-10		2.9711	8.67272e-06	8.67271e-06	6.85132e-12		2.9723	6.51032e-06	6.51032e-06	1.1341e-12		2.96752	4.38582e-06	4.38582e-06	7.07255e-14		2.9723	4.35782e-06	4.35782e-06	1.17255e-13		2.97362	5.85775e-06	5.85749e-06	2.60043e-10
2.82908	1.72712e-05	1.30446e-05	4.22651e-06		2.98077	3.36941e-05	3.36941e-05	1.38055e-11		3.00929	3.60851e-05	3.60851e-05	3.41903e-11		2.97468	1.36893e-05	1.36891e-05	1.85034e-10		2.9723	7.9927e-06	7.99269e-06	6.01432e-12		2.97349	5.98319e-06	5.98318e-06	9.88529e-13		2.96871	4.00422e-06	4.00422e-06	6.09142e-14		2.97349	3.96759e-06	3.96759e-06	1.01682e-13		2.97468	5.37327e-06	5.37304e-06	2.36389e-10
2.83027	1.58737e-05	1.19266e-05	3.94709e-06		2.98184	3.1647e-05	3.1647e-05	1.24402e-11		3.00971	3.53056e-05	3.53055e-05	3.28838e-11		2.97588	1.26808e-05	1.26807e-05	1.65015e-10		2.97349	7.3643e-06	7.36429e-06	5.27801e-12		2.97362	5.92739e-06	5.92739e-06	9.73579e-13		2.96991	3.65487e-06	3.65487e-06	5.24462e-14		2.97362	3.9265e-06	3.9265e-06	1.00087e-13		2.97588	4.8748e-06	4.87458e-06	2.12299e-10
2.83105	1.50184e-05	1.12446e-05	3.77388e-06		2.98304	2.95122e-05	2.95122e-05	1.10784e-11		3.01049	3.38856e-05	3.38856e-05	3.05623e-11		2.97707	1.17441e-05	1.1744e-05	1.47124e-10		2.97362	7.29769e-06	7.29768e-06	5.2021e-12		2.97468	5.49744e-06	5.49744e-06	8.61377e-13		2.9711	3.33513e-06	3.33513e-06	4.51399e-14		2.97468	3.61132e-06	3.61132e-06	8.81494e-14		2.97707	4.42128e-06	4.42109e-06	1.90618e-10
2.83146	1.45857e-05	1.09001e-05	3.68553e-06		2.98423	2.75158e-05	2.75158e-05	9.86334e-12		3.01168	3.18148e-05	3.18148e-05	2.73128e-11		2.97826	1.08742e-05	1.0874e-05	1.31138e-10		2.97468	6.78373e-06	6.78373e-06	4.63046e-12		2.97588	5.04994e-06	5.04994e-06	7.50344e-13		2.9723	3.04257e-06	3.04257e-06	3.88383e-14		2.97588	3.28616e-06	3.28616e-06	7.63934e-14		2.97826	4.00879e-06	4.00862e-06	1.71109e-10
2.83266	1.3399e-05	9.95824e-06	3.44073e-06		2.98542	2.56492e-05	2.56492e-05	8.7794e-12		3.01287	2.98656e-05	2.98656e-05	2.44031e-11		2.97946	1.00665e-05	1.00664e-05	1.16859e-10		2.97588	6.24749e-06	6.24749e-06	4.06115e-12		2.97707	4.63777e-06	4.63777e-06	6.53419e-13		2.97349	2.77495e-06	2.77495e-06	3.3405e-14		2.97707	2.98946e-06	2.98946e-06	6.61842e-14		2.97946	3.63373e-06	3.63358e-06	1.53559e-10
2.83385	1.23059e-05	9.09426e-06	3.21165e-06		2.98662	2.39043e-05	2.39043e-05	7.81268e-12		3.01407	2.80311e-05	2.80311e-05	2.17982e-11		2.98065	9.31671e-06	9.31661e-06	1.04107e-10		2.97707	5.75231e-06	5.75231e-06	3.56077e-12		2.97826	4.25824e-06	4.25824e-06	5.68836e-13		2.97362	2.74674e-06	2.74674e-06	3.28512e-14		2.97826	2.71881e-06	2.71881e-06	5.7321e-14		2.98065	3.2928e-06	3.29267e-06	1.37776e-10
2.83504	1.12994e-05	8.30206e-06	2.99733e-06		2.98781	2.22735e-05	2.22735e-05	6.95073e-12		3.01526	2.6305e-05	2.6305e-05	1.94668e-11		2.98077	9.24477e-06	9.24467e-06	1.0291e-10		2.97826	5.29516e-06	5.29516e-06	3.12111e-12		2.97946	3.90885e-06	3.90885e-06	4.95046e-13		2.97468	2.5302e-06	2.5302e-06	2.8722e-14		2.97946	2.472e-06	2.472e-06	4.96289e-14		2.98077	3.26047e-06	3.26033e-06	1.36288e-10
2.83624	1.03728e-05	7.57597e-06	2.79684e-06		2.98795	2.20882e-05	2.20882e-05	6.85534e-12		3.01645	2.4681e-05	2.4681e-05	1.73807e-11		2.98184	8.6209e-06	8.62081e-06	9.27231e-11		2.97946	4.87321e-06	4.87321e-06	2.73492e-12		2.98065	3.58728e-06	3.58728e-06	4.30693e-13		2.97588	2.30644e-06	2.30644e-06	2.46871e-14		2.98065	2.24698e-06	2.24698e-06	4.29553e-14		2.98184	2.983e-06	2.98287e-06	1.23585e-10
2.83743	9.52007e-06	6.91074e-06	2.60933e-06		2.989	2.07498e-05	2.07498e-05	6.18237e-12		3.01703	2.39311e-05	2.39311e-05	1.64529e-11		2.98304	7.9753e-06	7.97522e-06	8.25623e-11		2.98065	4.48385e-06	4.48384e-06	2.39581e-12		2.98077	3.55657e-06	3.55657e-06	4.2473e-13		2.97707	2.10192e-06	2.10192e-06	2.12118e-14		2.98077	2.22561e-06	2.22561e-06	4.23387e-14		2.98304	2.70156e-06	2.70145e-06	1.10828e-10
2.83753	9.45256e-06	6.85821e-06	2.59435e-06		2.9902	1.93263e-05	1.93263e-05	5.49762e-12		3.01765	2.31534e-05	2.31534e-05	1.55145e-11		2.98423	7.37643e-06	7.37636e-06	7.34958e-11		2.98077	4.44661e-06	4.4466e-06	2.36426e-12		2.98184	3.2914e-06	3.2914e-06	3.74589e-13		2.97826	1.91504e-06	1.91504e-06	1.82195e-14		2.98184	2.04189e-06	2.04189e-06	3.71673e-14		2.98423	2.44596e-06	2.44586e-06	9.9364e-11
2.83862	8.73549e-06	6.30151e-06	2.43398e-06		2.99139	1.79968e-05	1.79968e-05	4.88753e-12		3.01884	2.17167e-05	2.17167e-05	1.38454e-11		2.98542	6.82103e-06	6.82096e-06	6.54079e-11		2.98184	4.12464e-06	4.12464e-06	2.09811e-12		2.98304	3.0192e-06	3.0192e-06	3.2569e-13		2.97946	1.74432e-06	1.74432e-06	1.5644e-14		2.98304	1.85502e-06	1.85502e-06	3.21489e-14		2.98542	2.2139e-06	2.21381e-06	8.90639e-11
2.83982	8.01383e-06	5.74379e-06	2.27004e-06		2.99258	1.67553e-05	1.67553e-05	4.34409e-12		3.02004	2.03658e-05	2.03658e-05	1.2353e-11		2.98662	6.30606e-06	6.306e-06	5.81949e-11		2.98304	3.79333e-06	3.79333e-06	1.83686e-12		2.98423	2.76886e-06	2.76886e-06	2.83087e-13		2.98065	1.5884e-06	1.5884e-06	1.3428e-14		2.98423	1.68479e-06	1.68479e-06	2.77992e-14		2.98662	2.00328e-06	2.0032e-06	7.98121e-11
2.84101	7.35022e-06	5.23344e-06	2.11678e-06		2.99378	1.55963e-05	1.55963e-05	3.86013e-12		3.02123	1.90957e-05	1.90957e-05	1.10188e-11		2.98781	5.82868e-06	5.82863e-06	5.17639e-11		2.98423	3.48783e-06	3.48783e-06	1.60766e-12		2.98542	2.53869e-06	2.53869e-06	2.45979e-13		2.98077	1.57357e-06	1.57357e-06	1.32242e-14		2.98542	1.52977e-06	1.52977e-06	2.40304e-14		2.98781	1.81217e-06	1.81209e-06	7.15039e-11
2.8422	6.74015e-06	4.7666e-06	1.97355e-06		2.99497	1.45144e-05	1.45144e-05	3.42927e-12		3.02242	1.79019e-05	1.79019e-05	9.82649e-12		2.98795	5.77467e-06	5.77462e-06	5.10522e-11		2.98542	3.20619e-06	3.20619e-06	1.40664e-12		2.98662	2.3271e-06	2.3271e-06	2.13668e-13		2.98184	1.44604e-06	1.44604e-06	1.1522e-14		2.98662	1.38864e-06	1.38864e-06	2.07659e-14		2.98795	1.7908e-06	1.79073e-06	7.05807e-11
2.8434	6.17945e-06	4.33975e-06	1.8397e-06		2.99517	1.43428e-05	1.43428e-05	3.36278e-12		3.02362	1.67799e-05	1.67798e-05	8.76109e-12		2.989	5.38626e-06	5.38621e-06	4.60315e-11		2.98662	2.94661e-06	2.94661e-06	1.23039e-12		2.98781	2.13264e-06	2.13264e-06	1.85543e-13		2.98304	1.3161e-06	1.3161e-06	9.88311e-15		2.98781	1.26018e-06	1.26018e-06	1.79391e-14		2.989	1.63881e-06	1.63875e-06	6.40449e-11
2.84404	5.898e-06	4.12636e-06	1.77164e-06		2.99617	1.35049e-05	1.35048e-05	3.04575e-12		3.02439	1.60884e-05	1.60884e-05	8.13146e-12		2.9902	4.97633e-06	4.97628e-06	4.09234e-11		2.98781	2.70743e-06	2.70743e-06	1.0759e-12		2.98795	2.11074e-06	2.11074e-06	1.82473e-13		2.98423	1.19752e-06	1.19752e-06	8.47448e-15		2.98795	1.2458e-06	1.2458e-06	1.76315e-14		2.9902	1.48161e-06	1.48155e-06	5.735e-11
2.84459	5.66426e-06	3.94962e-06	1.71464e-06		2.99736	1.25629e-05	1.25629e-05	2.70447e-12		3.02481	1.57255e-05	1.57255e-05	7.80938e-12		2.99139	4.59658e-06	4.59654e-06	3.63726e-11		2.98795	2.68046e-06	2.68046e-06	1.05897e-12		2.989	1.95397e-06	1.95397e-06	1.6107e-13		2.98542	1.08934e-06	1.08934e-06	7.26414e-15		2.989	1.1433e-06	1.1433e-06	1.54922e-14		2.99139	1.3391e-06	1.33905e-06	5.13424e-11
2.84578	5.191e-06	3.59318e-06	1.59782e-06		2.99855	1.16843e-05	1.16843e-05	2.40085e-12		3.026	1.4735e-05	1.4735e-05	6.95941e-12		2.99258	4.24488e-06	4.24485e-06	3.23195e-11		2.989	2.48708e-06	2.48708e-06	9.40531e-13		2.9902	1.78985e-06	1.78985e-06	1.39781e-13		2.98662	9.90676e-07	9.90676e-07	6.22455e-15		2.9902	1.03698e-06	1.03698e-06	1.33748e-14		2.99258	1.20994e-06	1.2099e-06	4.59528e-11
2.84698	4.75636e-06	3.26766e-06	1.48871e-06		2.99975	1.08649e-05	1.08649e-05	2.1308e-12		3.0272	1.38046e-05	1.38046e-05	6.2005e-12		2.99378	3.91923e-06	3.9192e-06	2.87105e-11		2.9902	2.28414e-06	2.28414e-06	8.21947e-13		2.99139	1.63912e-06	1.63912e-06	1.21268e-13		2.98781	9.00712e-07	9.00712e-07	5.33192e-15		2.99139	9.40285e-07	9.40285e-07	1.15431e-14		2.99378	1.09293e-06	1.09289e-06	4.1119e-11
2.84817	4.3573e-06	2.97049e-06	1.38681e-06		3.00094	1.01009e-05	1.01009e-05	1.89067e-12		3.02839	1.29307e-05	1.29307e-05	5.52304e-12		2.99497	3.61776e-06	3.61773e-06	2.54979e-11		2.99139	2.09727e-06	2.09727e-06	7.18101e-13		2.99258	1.50074e-06	1.50074e-06	1.05173e-13		2.98795	8.90629e-07	8.90629e-07	5.23523e-15		2.99258	8.52379e-07	8.52379e-07	9.95904e-15		2.99497	9.86941e-07	9.86905e-07	3.67847e-11
2.84936	3.991e-06	2.69932e-06	1.29168e-06		3.00213	9.3887e-06	9.3887e-06	1.67719e-12		3.02958	1.21102e-05	1.21102e-05	4.91845e-12		2.99517	3.57016e-06	3.57013e-06	2.50023e-11		2.99258	1.92525e-06	1.92525e-06	6.27188e-13		2.99378	1.37372e-06	1.37372e-06	9.11864e-14		2.989	8.18704e-07	8.18704e-07	4.56574e-15		2.99378	7.72482e-07	7.72482e-07	8.58965e-15		2.99517	9.70421e-07	9.70385e-07	3.61131e-11
2.85056	3.65483e-06	2.45196e-06	1.20287e-06		3.00242	9.22399e-06	9.22399e-06	1.62927e-12		3.03078	1.13398e-05	1.13398e-05	4.37901e-12		2.99617	3.33875e-06	3.33873e-06	2.26389e-11		2.99378	1.76693e-06	1.76693e-06	5.47621e-13		2.99497	1.25715e-06	1.25715e-06	7.90349e-14		2.9902	7.43969e-07	7.43969e-07	3.90832e-15		2.99497	6.99885e-07	6.99885e-07	7.40618e-15		2.99617	8.90975e-07	8.90942e-07	3.28992e-11
2.85057	3.65039e-06	2.4487e-06	1.20169e-06		3.00333	8.72493e-06	8.72493e-06	1.48746e-12		3.03178	1.07261e-05	1.07261e-05	3.96908e-12		2.99736	3.08058e-06	3.08056e-06	2.00953e-11		2.99497	1.62125e-06	1.62125e-06	4.78006e-13		2.99517	1.23884e-06	1.23884e-06	7.71869e-14		2.99139	6.7588e-07	6.7588e-07	3.34443e-15		2.99517	6.88547e-07	6.88547e-07	7.22677e-15		2.99736	8.04107e-07	8.04078e-07	2.9417e-11
2.85175	3.3464e-06	2.22642e-06	1.11998e-06		3.00452	8.10642e-06	8.10642e-06	1.31887e-12		3.03197	1.06167e-05	1.06167e-05	3.89782e-12		2.99855	2.84175e-06	2.84173e-06	1.78328e-11		2.99517	1.59833e-06	1.59833e-06	4.67375e-13		2.99617	1.1502e-06	1.1502e-06	6.84812e-14		2.99258	6.13862e-07	6.13862e-07	2.86092e-15		2.99617	6.33938e-07	6.33938e-07	6.38374e-15		2.99855	7.25498e-07	7.25472e-07	2.62969e-11
2.85295	3.06348e-06	2.02085e-06	1.04263e-06		3.00571	7.53021e-06	7.53021e-06	1.1691e-12		3.03316	9.93798e-06	9.93798e-06	3.46869e-12		2.99975	2.62085e-06	2.62084e-06	1.58209e-11		2.99617	1.48724e-06	1.48724e-06	4.17116e-13		2.99736	1.0521e-06	1.0521e-06	5.93181e-14		2.99378	5.57389e-07	5.57389e-07	2.44648e-15		2.99736	5.74049e-07	5.74049e-07	5.50069e-15		2.99975	6.54383e-07	6.5436e-07	2.3502e-11
2.85414	2.80402e-06	1.83356e-06	9.70462e-07		3.00691	6.99352e-06	6.99352e-06	1.0361e-12		3.03436	9.30114e-06	9.30113e-06	3.08608e-12		3.00094	2.4166e-06	2.41659e-06	1.40323e-11		2.99736	1.36399e-06	1.36399e-06	3.63874e-13		2.99855	9.62144e-07	9.62144e-07	5.1365e-14		2.99497	5.0598e-07	5.0598e-07	2.09136e-15		2.99855	5.19677e-07	5.19677e-07	4.73827e-15		3.00094	5.90068e-07	5.90047e-07	2.0999e-11
2.85533	2.56613e-06	1.66299e-06	9.03136e-07		3.0081	6.49376e-06	6.49376e-06	9.17996e-13		3.03555	8.70365e-06	8.70364e-06	2.74503e-12		3.00213	2.22777e-06	2.22776e-06	1.24427e-11		2.99855	1.25067e-06	1.25067e-06	3.17334e-13		2.99975	8.7967e-07	8.7967e-07	4.44643e-14		2.99517	4.97942e-07	4.97942e-07	2.0378e-15		2.99975	4.70327e-07	4.70327e-07	4.08023e-15		3.00213	5.3192e-07	5.31901e-07	1.8758e-11
2.85653	2.34806e-06	1.50772e-06	8.40341e-07		3.00929	6.02847e-06	6.02847e-06	8.13161e-13		3.03674	8.14318e-06	8.14318e-06	2.4411e-12		3.00242	2.18433e-06	2.18432e-06	1.20859e-11		2.99975	1.14649e-06	1.14649e-06	2.76663e-13		3.00094	8.04077e-07	8.04077e-07	3.84786e-14		2.99617	4.59192e-07	4.59192e-07	1.78718e-15		3.00094	4.25548e-07	4.25548e-07	3.51246e-15		3.00242	5.18728e-07	5.1871e-07	1.82527e-11
2.85714	2.24254e-06	1.43299e-06	8.09552e-07		3.00971	5.8744e-06	5.8744e-06	7.79555e-13		3.03794	7.61753e-06	7.61753e-06	2.17031e-12		3.00333	2.05325e-06	2.05324e-06	1.10303e-11		3.00094	1.05075e-06	1.05075e-06	2.41133e-13		3.00213	7.34807e-07	7.34807e-07	3.32882e-14		2.99736	4.16622e-07	4.16622e-07	1.52672e-15		3.00213	3.84929e-07	3.84929e-07	3.02272e-15		3.00333	4.79363e-07	4.79346e-07	1.67521e-11
2.85772	2.1482e-06	1.36641e-06	7.81782e-07		3.01049	5.59538e-06	5.59538e-06	7.20123e-13		3.03913	7.12463e-06	7.12463e-06	1.9291e-12		3.00452	1.89198e-06	1.89197e-06	9.7757e-12		3.00213	9.62786e-07	9.62786e-07	2.10104e-13		3.00242	7.18958e-07	7.18958e-07	3.21413e-14		2.99855	3.779e-07	3.779e-07	1.30378e-15		3.00242	3.75694e-07	3.75694e-07	2.91487e-15		3.00452	4.31873e-07	4.31858e-07	1.4957e-11
2.85891	1.96506e-06	1.23788e-06	7.27182e-07		3.01168	5.19233e-06	5.19233e-06	6.37576e-13		3.03922	7.09102e-06	7.09102e-06	1.91311e-12		3.00571	1.743e-06	1.74299e-06	8.66154e-12		3.00242	9.42625e-07	9.42625e-07	2.03216e-13		3.00333	6.71346e-07	6.71346e-07	2.8789e-14		2.99975	3.42688e-07	3.42688e-07	1.11301e-15		3.00333	3.48092e-07	3.48092e-07	2.60044e-15		3.00571	3.88975e-07	3.88962e-07	1.3351e-11
2.86011	1.79729e-06	1.12101e-06	6.76283e-07		3.01287	4.81733e-06	4.81733e-06	5.64355e-13		3.04032	6.66251e-06	6.6625e-06	1.7143e-12		3.00691	1.60539e-06	1.60539e-06	7.67236e-12		3.00333	8.81979e-07	8.81979e-07	1.83012e-13		3.00452	6.13221e-07	6.13221e-07	2.489e-14		3.00094	3.10675e-07	3.10675e-07	9.49833e-16		3.00452	3.14695e-07	3.14695e-07	2.23644e-15		3.00691	3.50237e-07	3.50225e-07	1.19146e-11
2.8613	1.64363e-06	1.01479e-06	6.28842e-07		3.01407	4.4685e-06	4.4685e-06	4.99421e-13		3.04152	6.22932e-06	6.22932e-06	1.52306e-12		3.0081	1.47833e-06	1.47832e-06	6.79438e-12		3.00452	8.07768e-07	8.07768e-07	1.59367e-13		3.00571	5.59997e-07	5.59997e-07	2.15124e-14		3.00213	2.8158e-07	2.8158e-07	8.10303e-16		3.00571	2.84425e-07	2.84425e-07	1.92278e-15		3.0081	3.15265e-07	3.15254e-07	1.06301e-11
2.86249	1.50291e-06	9.18277e-07	5.84631e-07		3.01526	4.14407e-06	4.14407e-06	4.41851e-13		3.04271	5.82333e-06	5.82332e-06	1.35283e-12		3.00929	1.36102e-06	1.36101e-06	6.01531e-12		3.00571	7.39631e-07	7.3963e-07	1.38735e-13		3.00691	5.11272e-07	5.11272e-07	1.85872e-14		3.00242	2.74957e-07	2.74957e-07	7.79743e-16		3.00691	2.56997e-07	2.56997e-07	1.65258e-15		3.00929	2.83702e-07	2.83693e-07	9.48175e-12
2.86369	1.37407e-06	8.30627e-07	5.43438e-07		3.01645	3.84242e-06	3.84242e-06	3.90823e-13		3.04391	5.44288e-06	5.44288e-06	1.20135e-12		3.00971	1.3224e-06	1.32239e-06	5.76564e-12		3.00691	6.77084e-07	6.77084e-07	1.20738e-13		3.0081	4.66677e-07	4.66677e-07	1.60548e-14		3.00333	2.55142e-07	2.55142e-07	6.91034e-16		3.0081	2.32151e-07	2.32151e-07	1.4199e-15		3.00971	2.7347e-07	2.73461e-07	9.11186e-12
2.86374	1.36844e-06	8.26818e-07	5.41623e-07		3.01703	3.70435e-06	3.70435e-06	3.6829e-13		3.0451	5.08645e-06	5.08645e-06	1.06658e-12		3.01049	1.25274e-06	1.25274e-06	5.32418e-12		3.0081	6.19683e-07	6.19683e-07	1.05045e-13		3.00929	4.25871e-07	4.25871e-07	1.38631e-14		3.00452	2.31127e-07	2.31127e-07	5.89119e-16		3.00929	2.0965e-07	2.0965e-07	1.21959e-15		3.01049	2.55226e-07	2.55217e-07	8.4554e-12
2.86488	1.25612e-06	7.51057e-07	5.05063e-07		3.01765	3.56199e-06	3.56199e-06	3.45605e-13		3.04629	4.75256e-06	4.75256e-06	9.46705e-13		3.01168	1.15283e-06	1.15282e-06	4.71124e-12		3.00929	5.67018e-07	5.67018e-07	9.13636e-14		3.00971	4.12517e-07	4.12517e-07	1.31726e-14		3.00571	2.09317e-07	2.09317e-07	5.02064e-16		3.00971	2.02338e-07	2.02338e-07	1.15671e-15		3.01168	2.29541e-07	2.29533e-07	7.53831e-12
2.86607	1.14817e-06	6.78849e-07	4.6932e-07		3.01884	3.30135e-06	3.30135e-06	3.05544e-13		3.04668	4.64795e-06	4.64795e-06	9.10431e-13		3.01287	1.06065e-06	1.06064e-06	4.16777e-12		3.00971	5.49751e-07	5.49751e-07	8.70322e-14		3.01049	3.88542e-07	3.88542e-07	1.19668e-14		3.00691	1.89516e-07	1.89516e-07	4.27727e-16		3.01049	1.89279e-07	1.89279e-07	1.0472e-15		3.01287	2.06381e-07	2.06374e-07	6.71904e-12
2.86727	1.04938e-06	6.13349e-07	4.36033e-07		3.02004	3.05915e-06	3.05915e-06	2.70061e-13		3.04749	4.43985e-06	4.43985e-06	8.40106e-13		3.01407	9.75625e-07	9.75621e-07	3.68604e-12		3.01049	5.18708e-07	5.18708e-07	7.94408e-14		3.01168	3.54401e-07	3.54401e-07	1.03267e-14		3.0081	1.71544e-07	1.71544e-07	3.64273e-16		3.01168	1.7084e-07	1.7084e-07	8.98894e-16		3.01407	1.85504e-07	1.85498e-07	5.98735e-12
2.86846	9.58997e-07	5.53957e-07	4.0504e-07		3.02123	2.83415e-06	2.83415e-06	2.38641e-13		3.04868	4.14703e-06	4.14702e-06	7.45335e-13		3.01526	8.97219e-07	8.97216e-07	3.25914e-12		3.01168	4.74405e-07	4.74405e-07	6.90533e-14		3.01287	3.23184e-07	3.23184e-07	8.90854e-15		3.00929	1.55235e-07	1.55235e-07	3.10126e-16		3.01287	1.54156e-07	1.54156e-07	7.71345e-16		3.01526	1.6669e-07	1.66685e-07	5.33404e-12
2.86965	8.76312e-07	5.00124e-07	3.76187e-07		3.02242	2.62515e-06	2.62515e-06	2.10825e-13		3.04987	3.87287e-06	3.87287e-06	6.611e-13		3.01645	8.24934e-07	8.24931e-07	2.88093e-12		3.01287	4.33786e-07	4.33785e-07	6.00061e-14		3.01407	2.94647e-07	2.94647e-07	7.68274e-15		3.00971	1.49928e-07	1.49928e-07	2.93233e-16		3.01407	1.39064e-07	1.39064e-07	6.61683e-16		3.01645	1.49741e-07	1.49736e-07	4.75085e-12
2.87037	8.30126e-07	4.70283e-07	3.59843e-07		3.02362	2.43107e-06	2.43107e-06	1.86207e-13		3.05107	3.61623e-06	3.61623e-06	5.86247e-13		3.01703	7.92059e-07	7.92056e-07	2.71398e-12		3.01407	3.96552e-07	3.96552e-07	5.21288e-14		3.01526	2.68567e-07	2.68567e-07	6.62353e-15		3.01049	1.4044e-07	1.4044e-07	2.63939e-16		3.01526	1.25415e-07	1.25415e-07	5.67431e-16		3.01703	1.42165e-07	1.42161e-07	4.49196e-12
2.87703	5.01027e-07	2.63641e-07	2.37386e-07		3.02439	2.31264e-06	2.31264e-06	1.71772e-13		3.05226	3.37603e-06	3.37603e-06	5.19747e-13		3.01765	7.58305e-07	7.58303e-07	2.54595e-12		3.01526	3.62431e-07	3.62431e-07	4.5272e-14		3.01645	2.44738e-07	2.44738e-07	5.70857e-15		3.01168	1.27022e-07	1.27022e-07	2.24553e-16		3.01645	1.13076e-07	1.13076e-07	4.86449e-16		3.01765	1.34476e-07	1.34472e-07	4.2304e-12
2.88372	3.01128e-07	1.45643e-07	1.55485e-07		3.02481	2.25087e-06	2.25087e-06	1.64423e-13		3.05345	3.15127e-06	3.15126e-06	4.60682e-13		3.01884	6.96905e-07	6.96902e-07	2.24934e-12		3.01645	3.31169e-07	3.31169e-07	3.93055e-14		3.01703	2.33973e-07	2.33973e-07	5.31228e-15		3.01287	1.14856e-07	1.14856e-07	1.9098e-16		3.01703	1.07545e-07	1.07545e-07	4.51515e-16		3.01884	1.20733e-07	1.20729e-07	3.76604e-12
2.89044	1.80375e-07	7.92701e-08	1.01105e-07		3.026	2.08361e-06	2.08361e-06	1.45153e-13		3.05419	3.02033e-06	3.02033e-06	4.27703e-13		3.02004	6.40335e-07	6.40333e-07	1.98676e-12		3.01703	3.17018e-07	3.17018e-07	3.67069e-14		3.01765	2.2297e-07	2.2297e-07	4.91845e-15		3.01407	1.03829e-07	1.03829e-07	1.6237e-16		3.01765	1.01922e-07	1.01922e-07	4.16891e-16		3.02004	1.08362e-07	1.08359e-07	3.35183e-12
2.8972	1.07763e-07	4.25e-08	6.52635e-08		3.0272	1.92838e-06	1.92838e-06	1.2811e-13		3.05465	2.94097e-06	2.94097e-06	4.08234e-13		3.02123	5.88228e-07	5.88226e-07	1.75438e-12		3.01765	3.02534e-07	3.02534e-07	3.41151e-14		3.01884	2.03091e-07	2.03091e-07	4.23637e-15		3.01526	9.3835e-08	9.3835e-08	1.38e-16		3.01884	9.18442e-08	9.18442e-08	3.57166e-16		3.02123	9.7231e-08	9.7228e-08	2.98245e-12
2.90398	6.42573e-08	2.24412e-08	4.18161e-08		3.02839	1.78434e-06	1.78434e-06	1.13041e-13		3.05584	2.74425e-06	2.74425e-06	3.61671e-13		3.02242	5.40242e-07	5.40241e-07	1.54878e-12		3.01884	2.76311e-07	2.76311e-07	2.96013e-14		3.02004	1.8494e-07	1.8494e-07	3.64773e-15		3.01645	8.47813e-08	8.47813e-08	1.17247e-16		3.02004	8.27402e-08	8.27402e-08	3.05899e-16		3.02242	8.72179e-08	8.72152e-08	2.65313e-12
2.9108	3.82601e-08	1.1668e-08	2.65921e-08		3.02958	1.65073e-06	1.65073e-06	9.97197e-14		3.05703	2.56027e-06	2.56027e-06	3.20345e-13		3.02362	4.96062e-07	4.9606e-07	1.36691e-12		3.02004	2.52303e-07	2.52303e-07	2.5677e-14		3.02123	1.68372e-07	1.68372e-07	3.1399e-15		3.01703	8.07173e-08	8.07173e-08	1.08355e-16		3.02123	7.45184e-08	7.45184e-08	2.61908e-16		3.02362	7.82132e-08	7.82109e-08	2.35959e-12
2.91765	2.2755e-08	5.97244e-09	1.67825e-08		3.03078	1.52681e-06	1.52681e-06	8.79472e-14		3.05823	2.38822e-06	2.38822e-06	2.83674e-13		3.02439	4.69295e-07	4.69293e-07	1.26033e-12		3.02123	2.30327e-07	2.30327e-07	2.22664e-14		3.02242	1.53252e-07	1.53252e-07	2.70192e-15		3.01765	7.65811e-08	7.65811e-08	9.95817e-17		3.02242	6.70953e-08	6.70953e-08	2.24171e-16		3.02439	7.28633e-08	7.28612e-08	2.18647e-12
2.92453	1.35194e-08	3.00904e-09	1.05104e-08		3.03178	1.42921e-06	1.42921e-06	7.90798e-14		3.05942	2.22736e-06	2.22736e-06	2.51141e-13		3.02481	4.55394e-07	4.55393e-07	1.20609e-12		3.02242	2.10217e-07	2.10217e-07	1.9303e-14		3.02362	1.39457e-07	1.39457e-07	2.3243e-15		3.01884	6.9156e-08	6.9156e-08	8.45488e-17		3.02362	6.03954e-08	6.03954e-08	1.9181e-16		3.02481	7.01179e-08	7.01158e-08	2.09802e-12
2.93144	8.02313e-09	1.49189e-09	6.53124e-09		3.03197	1.4119e-06	1.4119e-06	7.75458e-14		3.06061	2.07699e-06	2.07699e-06	2.22288e-13		3.026	4.17969e-07	4.17968e-07	1.06391e-12		3.02362	1.91819e-07	1.91819e-07	1.67291e-14		3.02439	1.31162e-07	1.31162e-07	2.10767e-15		3.02004	6.24346e-08	6.24346e-08	7.17609e-17		3.02439	5.64026e-08	5.64026e-08	1.73329e-16		3.026	6.28422e-08	6.28404e-08	1.86499e-12
2.93839	4.75443e-09	7.27762e-10	4.02667e-09		3.03316	1.30538e-06	1.30538e-06	6.83579e-14		3.06173	1.94552e-06	1.94552e-06	1.98314e-13		3.0272	3.83535e-07	3.83534e-07	9.38251e-13		3.02439	1.8073e-07	1.8073e-07	1.52433e-14		3.02481	1.26874e-07	1.26874e-07	1.99883e-15		3.02123	5.63517e-08	5.63517e-08	6.08864e-17		3.02481	5.43497e-08	5.43497e-08	1.64069e-16		3.0272	5.63051e-08	5.63035e-08	1.65744e-12
2.94537	2.81201e-09	3.49216e-10	2.4628e-09		3.03436	1.20664e-06	1.20664e-06	6.02441e-14		3.06181	1.93644e-06	1.93644e-06	1.96703e-13		3.02839	3.5186e-07	3.51859e-07	8.27217e-13		3.02481	1.7499e-07	1.7499e-07	1.4494e-14		3.026	1.15399e-07	1.15399e-07	1.7184e-15		3.02242	5.08482e-08	5.08482e-08	5.16422e-17		3.026	4.8896e-08	4.8896e-08	1.40295e-16		3.02839	5.04334e-08	5.0432e-08	1.47263e-12
2.95238	1.65897e-09	1.64801e-10	1.49417e-09		3.03555	1.11514e-06	1.11514e-06	5.30805e-14		3.063	1.80511e-06	1.80511e-06	1.74022e-13		3.02958	3.2273e-07	3.2273e-07	7.29132e-13		3.026	1.59601e-07	1.59601e-07	1.25538e-14		3.0272	1.04937e-07	1.04937e-07	1.47685e-15		3.02362	4.58702e-08	4.58702e-08	4.37866e-17		3.0272	4.39776e-08	4.39776e-08	1.19927e-16		3.02958	4.51609e-08	4.51596e-08	1.3081e-12
2.95943	9.75594e-10	7.64706e-11	8.99123e-10		3.03674	1.03037e-06	1.03037e-06	4.67573e-14		3.06419	1.6824e-06	1.6824e-06	1.5392e-13		3.03078	2.95947e-07	2.95947e-07	6.42511e-13		3.0272	1.45531e-07	1.45531e-07	1.08701e-14		3.02839	9.54017e-08	9.54017e-08	1.26885e-15		3.02439	4.28984e-08	4.28984e-08	3.9334e-17		3.02839	3.95432e-08	3.95432e-08	1.02484e-16		3.03078	4.04279e-08	4.04267e-08	1.16167e-12
2.96651	5.7147e-10	3.48821e-11	5.36588e-10		3.03794	9.5185e-07	9.5185e-07	4.11775e-14		3.06539	1.56777e-06	1.56777e-06	1.36108e-13		3.03178	2.7502e-07	2.7502e-07	5.77308e-13		3.02839	1.32671e-07	1.32671e-07	9.4094e-15		3.02958	8.67119e-08	8.67119e-08	1.08981e-15		3.02481	4.13688e-08	4.13688e-08	3.71133e-17		3.02958	3.55463e-08	3.55463e-08	8.75499e-17		3.03178	3.6811e-08	3.681e-08	1.05066e-12
2.97362	3.33195e-10	1.56383e-11	3.17556e-10		3.03913	8.79133e-07	8.79133e-07	3.62547e-14		3.06658	1.46071e-06	1.46071e-06	1.20329e-13		3.03197	2.71327e-07	2.71326e-07	5.66033e-13		3.02958	1.2092e-07	1.2092e-07	8.14256e-15		3.03078	7.87952e-08	7.87952e-08	9.35739e-16		3.026	3.72994e-08	3.72994e-08	3.14463e-17		3.03078	3.19447e-08	3.19447e-08	7.47682e-17		3.03197	3.61804e-08	3.61794e-08	1.03138e-12
2.98077	1.93233e-10	6.88903e-12	1.86344e-10		3.03922	8.74208e-07	8.74208e-07	3.593e-14		3.06778	1.36074e-06	1.36074e-06	1.06355e-13		3.03316	2.487e-07	2.487e-07	4.98528e-13		3.03078	1.10184e-07	1.10184e-07	7.04418e-15		3.03178	7.26618e-08	7.26618e-08	8.22519e-16		3.0272	3.36215e-08	3.36215e-08	2.66356e-17		3.03178	2.91828e-08	2.91828e-08	6.54226e-17		3.03316	3.23698e-08	3.23688e-08	9.15485e-13
2.98795	1.11393e-10	2.98133e-12	1.08412e-10		3.04032	8.11804e-07	8.11804e-07	3.19127e-14		3.06897	1.26739e-06	1.26739e-06	9.39808e-14		3.03436	2.2791e-07	2.2791e-07	4.3896e-13		3.03178	1.01845e-07	1.01845e-07	6.23139e-15		3.03197	7.15843e-08	7.15843e-08	8.03197e-16		3.02839	3.02983e-08	3.02983e-08	2.25531e-17		3.03197	2.87003e-08	2.87003e-08	6.38321e-17		3.03436	2.89521e-08	2.89513e-08	8.12411e-13
2.99517	6.37933e-11	1.26721e-12	6.25261e-11		3.04152	7.49478e-07	7.49478e-07	2.80839e-14		3.06931	1.2421e-06	1.2421e-06	9.07423e-14		3.03555	2.08812e-07	2.08812e-07	3.86409e-13		3.03197	1.00378e-07	1.00378e-07	6.09215e-15		3.03316	6.50181e-08	6.50181e-08	6.89212e-16		3.02958	2.72965e-08	2.72965e-08	1.90899e-17		3.03316	2.57783e-08	2.57783e-08	5.44782e-17		3.03555	2.58877e-08	2.5887e-08	7.20766e-13
3.00242	3.62745e-11	5.28892e-13	3.57456e-11		3.04271	6.91795e-07	6.91795e-07	2.47085e-14		3.07016	1.18025e-06	1.18025e-06	8.30271e-14		3.03674	1.91273e-07	1.91272e-07	3.40061e-13		3.03316	9.14235e-08	9.14235e-08	5.26721e-15		3.03436	5.90402e-08	5.90402e-08	5.91218e-16		3.03078	2.45857e-08	2.45857e-08	1.61529e-17		3.03436	2.31476e-08	2.31476e-08	4.64802e-17		3.03674	2.3141e-08	2.31403e-08	6.39303e-13
3.00971	2.04707e-11	2.16705e-13	2.0254e-11		3.04391	6.38421e-07	6.38421e-07	2.17335e-14		3.07136	1.09892e-06	1.09892e-06	7.33329e-14		3.03794	1.75168e-07	1.75168e-07	2.99194e-13		3.03436	8.32486e-08	8.32486e-08	4.55263e-15		3.03555	5.35994e-08	5.35994e-08	5.06998e-16		3.03178	2.25026e-08	2.25026e-08	1.40238e-17		3.03555	2.07797e-08	2.07797e-08	3.96438e-17		3.03794	2.06797e-08	2.06791e-08	5.66908e-13
3.01703	1.14603e-11	8.71458e-14	1.13731e-11		3.0451	5.89044e-07	5.89044e-07	1.91121e-14		3.07255	1.02302e-06	1.02302e-06	6.47554e-14		3.03913	1.60384e-07	1.60383e-07	2.6317e-13		3.03555	7.57872e-08	7.57872e-08	3.93381e-15		3.03674	4.86484e-08	4.86484e-08	4.34639e-16		3.03197	2.21383e-08	2.21383e-08	1.36632e-17		3.03674	1.8649e-08	1.8649e-08	3.3802e-17		3.03913	1.84748e-08	1.84743e-08	5.02589e-13
3.02439	6.36261e-12	3.43872e-14	6.32822e-12		3.04629	5.43375e-07	5.43375e-07	1.68028e-14		3.07374	9.52207e-07	9.52207e-07	5.71677e-14		3.03922	1.59387e-07	1.59387e-07	2.60795e-13		3.03674	6.89786e-08	6.89786e-08	3.3981e-15		3.03794	4.41444e-08	4.41444e-08	3.72491e-16		3.03316	1.99294e-08	1.99294e-08	1.15533e-17		3.03794	1.67322e-08	1.67322e-08	2.88119e-17		3.03922	1.83281e-08	1.83276e-08	4.9833e-13
3.03178	3.50202e-12	1.33111e-14	3.48871e-12		3.04668	5.29188e-07	5.29188e-07	1.61085e-14		3.07494	8.86146e-07	8.86146e-07	5.04573e-14		3.04032	1.46815e-07	1.46815e-07	2.31423e-13		3.03794	6.27672e-08	6.27672e-08	2.93446e-15		3.03913	4.0048e-08	4.0048e-08	3.19128e-16		3.03436	1.79361e-08	1.79361e-08	9.76583e-18		3.03913	1.50084e-08	1.50084e-08	2.45506e-17		3.04032	1.65002e-08	1.64997e-08	4.45459e-13
3.03922	1.91043e-12	5.05342e-15	1.90538e-12		3.04749	5.01144e-07	5.01144e-07	1.47689e-14		3.07613	8.24531e-07	8.24531e-07	4.45241e-14		3.04152	1.34365e-07	1.34364e-07	2.03453e-13		3.03922	5.67214e-08	5.67214e-08	2.50715e-15		3.03922	3.97733e-08	3.97733e-08	3.1566e-16		3.03922	1.16485e-08	1.16485e-08	4.90962e-18		3.03922	1.48935e-08	1.48935e-08	2.42745e-17		3.04152	1.47324e-08	1.4732e-08	3.94726e-13
3.04668	1.03269e-12	1.88107e-15	1.03081e-12		3.04868	4.621e-07	4.621e-07	1.29781e-14		3.07692	7.85903e-07	7.85903e-07	4.09672e-14		3.04668	9.13373e-08	9.13372e-08	1.16167e-13		3.04668	3.12166e-08	3.12166e-08	9.9261e-16		3.04668	2.15078e-08	2.15078e-08	1.19106e-16		3.04668	5.94947e-09	5.94947e-09	1.68737e-18		3.04668	7.49606e-09	7.49606e-09	8.85209e-18		3.04668	8.99181e-09	8.99158e-09	2.3326e-13
3.05419	5.53029e-13	6.86377e-16	5.52342e-13		3.05419	3.16972e-07	3.16972e-07	7.12502e-15		3.07732	7.67072e-07	7.67072e-07	3.92793e-14		3.05419	5.1747e-08	5.17469e-08	5.10128e-14		3.05419	1.69742e-08	1.69742e-08	3.86624e-16		3.05419	1.14882e-08	1.14882e-08	4.41764e-17		3.05419	2.99764e-09	2.99764e-09	5.69184e-19		3.05419	3.72011e-09	3.72011e-09	3.17188e-18		3.05419	4.34591e-09	4.3458e-09	1.07735e-13
3.06173	2.93345e-13	2.45439e-16	2.931e-13		3.06173	1.8784e-07	1.8784e-07	3.10868e-15		3.07852	7.13498e-07	7.13498e-07	3.46442e-14		3.06173	2.89801e-08	2.89801e-08	2.20806e-14		3.06173	9.11775e-09	9.11775e-09	1.48123e-16		3.06173	6.06024e-09	6.06024e-09	1.61027e-17		3.06173	1.4897e-09	1.4897e-09	1.88396e-19		3.06173	1.82006e-09	1.82006e-09	1.11652e-18		3.06173	2.06887e-09	2.06883e-09	4.90898e-14
3.06931	1.54096e-13	8.5987e-17	1.5401e-13		3.06931	1.10116e-07	1.10116e-07	1.33767e-15		3.07971	6.63556e-07	6.63556e-07	3.05489e-14		3.06931	1.60408e-08	1.60408e-08	9.41887e-15		3.06931	4.83742e-09	4.83742e-09	5.58064e-17		3.06931	3.15674e-09	3.15674e-09	5.76711e-18		3.06931	7.30058e-10	7.30058e-10	6.11733e-20		3.06931	8.77693e-10	8.77693e-10	3.86008e-19		3.06931	9.69887e-10	9.69865e-10	2.20633e-14
3.07692	8.01517e-14	2.95064e-17	8.01222e-14		3.07692	6.38474e-08	6.38474e-08	5.67585e-16		3.0809	6.17006e-07	6.17006e-07	2.69313e-14		3.07692	8.77403e-09	8.77403e-09	3.95877e-15		3.07692	2.53453e-09	2.53453e-09	2.06721e-17		3.07692	1.6234e-09	1.6234e-09	2.02896e-18		3.07692	3.52757e-10	3.52757e-10	1.94812e-20		3.07692	4.17103e-10	4.17103e-10	1.31041e-19		3.07692	4.47666e-10	4.47656e-10	9.77954e-15
3.08458	4.12743e-14	9.91456e-18	4.12644e-14		3.08458	3.66107e-08	3.66107e-08	2.37433e-16		3.08458	4.92741e-07	4.92741e-07	1.82456e-14		3.08458	4.74187e-09	4.74187e-09	1.63913e-15		3.08458	1.31119e-09	1.31119e-09	7.5271e-18		3.08458	8.24103e-10	8.24103e-10	7.01044e-19		3.08458	1.68025e-10	1.68025e-10	6.08315e-21		3.08458	1.95301e-10	1.95301e-10	4.36714e-20		3.08458	2.03397e-10	2.03393e-10	4.27422e-15
3.09227	2.10391e-14	3.26128e-18	2.10359e-14		3.09227	2.07578e-08	2.07578e-08	9.79048e-17		3.09227	3.06094e-07	3.06094e-07	8.01494e-15		3.09227	2.53169e-09	2.53168e-09	6.68458e-16		3.09227	6.69653e-10	6.69653e-10	2.69351e-18		3.09227	4.12886e-10	4.12886e-10	2.37833e-19		3.09227	7.88807e-11	7.88807e-11	1.86203e-21		3.09227	9.0083e-11	9.0083e-11	1.42844e-20		3.09227	9.09499e-11	9.0948e-11	1.84165e-15
3.1	1.06144e-14	1.04987e-18	1.06134e-14		3.1	1.16358e-08	1.16358e-08	3.97867e-17		3.1	1.88375e-07	1.88375e-07	3.47205e-15		3.1	1.33509e-09	1.33509e-09	2.68447e-16		3.1	3.37577e-10	3.37577e-10	9.47022e-19		3.1	2.04125e-10	2.04125e-10	7.92052e-20		3.1	3.64908e-11	3.64908e-11	5.58578e-22		3.1	4.09234e-11	4.09234e-11	4.58461e-21		3.1	4.00162e-11	4.00154e-11	7.82153e-16

## Sheet: Fig. 1g
AuAg-D
Excitation power density	PL intensity
27.4336	8.86483
50.4425	10.4308
117.699	15.0081
185.841	19.0072
260.177	23.2548
362.832	27.3603
460.177	32.2701
566.372	35.8279
651.327	38.0897
778.761	42.1455
867.257	44.1418
973.451	45.1275
1079.65	47.2313
1256.64	49.7423
1415.93	51.9492

## Sheet: Fig. 1h
AuAg-H			AuAg-S
Excitation power density	PL intensity		Excitation power density	PL intensity
28.3186	7.52355		15.9292	7.5999
79.646	9.46379		38.0531	8.84303
163.717	11.9774		81.4159	11.0745
222.124	13.7067		123.894	13.2031
317.699	17.4796		176.991	16.0807
388.496	19.7752		247.788	19.0926
483.186	23.1517		318.584	22.0208
590.265	26.162		415.929	25.6149
714.159	29.2947		477.876	28.0975
817.699	32.3989		575.221	32.0789
924.779	35.3553		690.265	35.8129
1068.14	40.7236		867.257	43.5061
1286.73	45.6176		1079.65	50.9589
1386.73	51.9143		1221.24	61.0466

## Sheet: Fig. 1i
AuAg-D
Time decay	PL intensity
0	5000
9.76563	2682
19.5312	1538
29.2969	981
39.0625	710.5
48.8281	510
58.5938	420
68.3594	373
78.125	348
87.8906	310
97.6562	298
107.422	265
117.188	270.5
126.953	274.5
136.719	213.5
146.484	244
156.25	220.5
166.016	251.5
175.781	222.5
185.547	215
195.312	207
205.078	194
214.844	179
224.609	176
234.375	188
244.141	180.5
253.906	193
263.672	172
273.438	174.5
283.203	180.5
292.969	168
302.734	165
312.5	159
322.266	162.5
332.031	163
341.797	160
351.562	158.5
361.328	143.5
371.094	159
380.859	160.5
390.625	140
400.391	149
410.156	142.5
419.922	131.5
429.688	142
439.453	127
449.219	128.5
458.984	125.5
468.75	131
478.516	125
488.281	129.5
498.047	130
507.812	126.5
517.578	130
527.344	106
537.109	120.5
546.875	115.5
556.641	133.5
566.406	121.5
576.172	107
585.938	109
595.703	104.5
605.469	112.5
615.234	116
625	103
634.766	118.5
644.531	109
654.297	102.5
664.062	116
673.828	110.5
683.594	106.5
693.359	97.5
703.125	97.5
712.891	108
722.656	98
732.422	117
742.188	98.5
751.953	99.5
761.719	97
771.484	104
781.25	100
791.016	84
800.781	91
810.547	104.5
820.312	107.5
830.078	87
839.844	107.5
849.609	88
859.375	109
869.141	91
878.906	88.5
888.672	97
898.438	96.5
908.203	88
917.969	88.5
927.734	78.5
937.5	81
947.266	89
957.031	90.5
966.797	88.5
976.562	82.5
986.328	72
996.094	83
1005.86	79.5
1015.62	87
1025.39	83.5
1035.16	86.5
1044.92	71.5
1054.69	81.5
1064.45	83.5
1074.22	79
1083.98	77.5
1093.75	73.5
1103.52	70
1113.28	80.5
1123.05	74
1132.81	81.5
1142.58	73
1152.34	69.5
1162.11	72
1171.88	71
1181.64	64
1191.41	70.5
1201.17	55.5
1210.94	73
1220.7	67.5
1230.47	74.5
1240.23	62
1250	67
1259.77	59.5
1269.53	68.5
1279.3	64
1289.06	69.5
1298.83	61.5
1308.59	60
1318.36	64.5
1328.12	62.5
1337.89	61.5
1347.66	54.5
1357.42	54.5
1367.19	68
1376.95	59
1386.72	59.5
1396.48	71
1406.25	60
1416.02	64
1425.78	55.5
1435.55	58
1445.31	65
1455.08	61.5
1464.84	54
1474.61	60
1484.38	67
1494.14	48.5
1503.91	53
1513.67	54
1523.44	57
1533.2	55
1542.97	53.5
1552.73	55
1562.5	48.5
1572.27	59.5
1582.03	49
1591.8	51
1601.56	53
1611.33	52.5
1621.09	52.5
1630.86	44.5
1640.62	56.5
1650.39	48.5
1660.16	50
1669.92	50
1679.69	52.5
1689.45	59.5
1699.22	47
1708.98	53
1718.75	45
1728.52	54.5
1738.28	51.5
1748.05	57
1757.81	52.5
1767.58	48
1777.34	56
1787.11	57.5
1796.88	50
1806.64	59
1816.41	47
1826.17	48
1835.94	53
1845.7	45.5
1855.47	42
1865.23	53
1875	50
1884.77	42.5
1894.53	43.5
1904.3	50.5
1914.06	52.5
1923.83	51.5
1933.59	36
1943.36	43.5
1953.12	44
1962.89	51.5
1972.66	54
1982.42	47.5
1992.19	45.5
2001.95	43
2011.72	39
2021.48	39
2031.25	44.5
2041.02	41
2050.78	47
2060.55	38
2070.31	44
2080.08	40.5
2089.84	41.5
2099.61	44
2109.38	46
2119.14	38.5
2128.91	48.5
2138.67	49
2148.44	45
2158.2	41
2167.97	52
2177.73	47.5
2187.5	38.5
2197.27	48.5
2207.03	45
2216.8	44.5
2226.56	40
2236.33	49
2246.09	41.5
2255.86	42.5
2265.62	40.5
2275.39	35
2285.16	39
2294.92	43
2304.69	45
2314.45	37
2324.22	38
2333.98	40.5
2343.75	39
2353.52	47.5
2363.28	44.5
2373.05	30.5
2382.81	37
2392.58	42
2402.34	41
2412.11	44.5
2421.88	35.5
2431.64	44
2441.41	34
2451.17	46
2460.94	40.5
2470.7	35.5
2480.47	35
2490.23	36.5
2500	37.5
2509.77	38.5
2519.53	40.5
2529.3	47.5
2539.06	36.5
2548.83	34.5
2558.59	33
2568.36	37
2578.12	38.5
2587.89	41.5
2597.66	35.5
2607.42	37
2617.19	36.5
2626.95	43.5
2636.72	30.5
2646.48	39
2656.25	36
2666.02	39.5
2675.78	28
2685.55	32
2695.31	35
2705.08	42.5
2714.84	39.5
2724.61	29.5
2734.38	39
2744.14	41.5
2753.91	43
2763.67	40
2773.44	37.5
2783.2	34.5
2792.97	39
2802.73	34
2812.5	33.5
2822.27	37
2832.03	27.5
2841.8	32.5
2851.56	36
2861.33	31
2871.09	36
2880.86	37.5
2890.62	28
2900.39	35
2910.16	33
2919.92	32
2929.69	35.5
2939.45	30
2949.22	32.5
2958.98	40.5
2968.75	37
2978.52	39
2988.28	32
2998.05	31.5
3007.81	34
3017.58	32.5
3027.34	33.5
3037.11	33.5
3046.88	27.5
3056.64	29
3066.41	34
3076.17	31
3085.94	36
3095.7	30.5
3105.47	35
3115.23	30
3125	32
3134.77	36.5
3144.53	33
3154.3	33
3164.06	32.5
3173.83	29
3183.59	25.5
3193.36	33
3203.12	31.5
3212.89	31
3222.66	26
3232.42	35
3242.19	27
3251.95	36.5
3261.72	28.5
3271.48	28.5
3281.25	31.5
3291.02	26
3300.78	29
3310.55	24.5
3320.31	25
3330.08	31.5
3339.84	27
3349.61	33.5
3359.38	29
3369.14	38
3378.91	35.5
3388.67	32.5
3398.44	37.5
3408.2	29.5
3417.97	29
3427.73	24
3437.5	22.5
3447.27	25.5
3457.03	30
3466.8	31
3476.56	33.5
3486.33	27.5
3496.09	35.5
3505.86	30
3515.62	31.5
3525.39	27.5
3535.16	31.5
3544.92	28
3554.69	24.5
3564.45	24
3574.22	31.5
3583.98	26.5
3593.75	19.5
3603.52	30
3613.28	25
3623.05	26.5
3632.81	18.5
3642.58	31.5
3652.34	30
3662.11	30.5
3671.88	21.5
3681.64	26.5
3691.41	23.5
3701.17	22
3710.94	27
3720.7	25.5
3730.47	22
3740.23	29.5
3750	29
3759.77	26
3769.53	31
3779.3	29.5
3789.06	31
3798.83	28
3808.59	26
3818.36	26.5
3828.12	24
3837.89	30
3847.66	31
3857.42	31.5
3867.19	22.5
3876.95	25.5
3886.72	25
3896.48	26
3906.25	28
3916.02	22.5
3925.78	25
3935.55	28
3945.31	28
3955.08	25.5
3964.84	22
3974.61	20.5
3984.38	19.5
3994.14	20
4003.91	23.5
4013.67	25.5
4023.44	20
4033.2	19.5
4042.97	31
4052.73	33.5
4062.5	22.5
4072.27	22
4082.03	26.5
4091.8	30.5
4101.56	24.5
4111.33	30
4121.09	22.5
4130.86	23.5
4140.62	24.5
4150.39	28
4160.16	25.5
4169.92	28.5
4179.69	19
4189.45	28.5
4199.22	24
4208.98	29.5
4218.75	20.5
4228.52	28
4238.28	30
4248.05	19.5
4257.81	20
4267.58	23.5
4277.34	25
4287.11	21
4296.88	18.5
4306.64	23.5
4316.41	29.5
4326.17	26
4335.94	29
4345.7	26.5
4355.47	20
4365.23	26
4375	26
4384.77	22
4394.53	21
4404.3	21
4414.06	25
4423.83	25
4433.59	19
4443.36	29.5
4453.12	22
4462.89	25.5
4472.66	24.5
4482.42	23
4492.19	25.5
4501.95	30
4511.72	26
4521.48	20.5
4531.25	19
4541.02	24
4550.78	27
4560.55	19.5
4570.31	22
4580.08	30
4589.84	20
4599.61	21.5
4609.38	25.5
4619.14	28.5
4628.91	22.5
4638.67	22.5
4648.44	24.5
4658.2	25.5
4667.97	26
4677.73	18.5
4687.5	21.5
4697.27	25
4707.03	19.5
4716.8	25.5
4726.56	15.5
4736.33	25.5
4746.09	26.5
4755.86	27
4765.62	24.5
4775.39	21.5
4785.16	27.5
4794.92	20
4804.69	23
4814.45	24.5
4824.22	22
4833.98	20
4843.75	27
4853.52	30
4863.28	33.5
4873.05	23.5
4882.81	26.5
4892.58	20
4902.34	24.5
4912.11	24.5
4921.88	32
4931.64	18.5
4941.41	21
4951.17	22.5
4960.94	18.5
4970.7	20
4980.47	24.5
4990.23	25
5000	17.5
5009.77	22
5019.53	22.5
5029.3	21.5
5039.06	15
5048.83	19.5
5058.59	24.5
5068.36	21
5078.12	23.5
5087.89	18.5
5097.66	17
5107.42	20
5117.19	16
5126.95	25
5136.72	23
5146.48	21
5156.25	18.5
5166.02	20
5175.78	22
5185.55	20
5195.31	21.5
5205.08	19.5
5214.84	21
5224.61	23.5
5234.38	24
5244.14	20
5253.91	24.5
5263.67	20
5273.44	25.5
5283.2	18.5
5292.97	18.5
5302.73	26
5312.5	18
5322.27	15.5
5332.03	18.5
5341.8	18
5351.56	25
5361.33	19.5
5371.09	18.5
5380.86	21.5
5390.62	20.5
5400.39	24.5
5410.16	23
5419.92	20
5429.69	25
5439.45	23.5
5449.22	16.5
5458.98	18.5
5468.75	15
5478.52	20
5488.28	15.5
5498.05	20
5507.81	16
5517.58	17
5527.34	20.5
5537.11	18.5
5546.88	15
5556.64	31
5566.41	21
5576.17	22
5585.94	20
5595.7	24.5
5605.47	17
5615.23	19.5
5625	21.5
5634.77	18.5
5644.53	16.5
5654.3	24.5
5664.06	18.5
5673.83	21
5683.59	21
5693.36	19.5
5703.12	17
5712.89	26
5722.66	16.5
5732.42	23.5
5742.19	20.5
5751.95	23
5761.72	21.5
5771.48	15.5
5781.25	21.5
5791.02	18
5800.78	22
5810.55	20
5820.31	24
5830.08	19.5
5839.84	18.5
5849.61	28
5859.38	20
5869.14	17
5878.91	17
5888.67	15
5898.44	18
5908.2	15.5
5917.97	19.5
5927.73	18
5937.5	23
5947.27	16
5957.03	21.5
5966.8	23
5976.56	18
5986.33	18
5996.09	23
6005.86	22
6015.62	19
6025.39	19.5
6035.16	20
6044.92	21
6054.69	20
6064.45	17.5
6074.22	21
6083.98	14
6093.75	22.5
6103.52	22.5
6113.28	19.5
6123.05	15
6132.81	23.5
6142.58	21
6152.34	15
6162.11	18
6171.88	20
6181.64	23
6191.41	21
6201.17	24.5
6210.94	21
6220.7	20
6230.47	17
6240.23	20
6250	22.5
6259.77	13.5
6269.53	18.5
6279.3	21.5
6289.06	16.5
6298.83	20
6308.59	20
6318.36	11.5
6328.12	20
6337.89	18.5
6347.66	22
6357.42	25
6367.19	22
6376.95	22.5
6386.72	18.5
6396.48	16.5
6406.25	16
6416.02	20
6425.78	16
6435.55	21.5
6445.31	18
6455.08	21.5
6464.84	22
6474.61	23.5
6484.38	16.5
6494.14	18.5
6503.91	17
6513.67	21
6523.44	14
6533.2	17.5
6542.97	16.5
6552.73	17.5
6562.5	24
6572.27	22.5
6582.03	17.5
6591.8	18.5
6601.56	18.5
6611.33	18.5
6621.09	21
6630.86	15.5
6640.62	17
6650.39	18
6660.16	20
6669.92	16
6679.69	22.5
6689.45	13.5
6699.22	18
6708.98	16.5
6718.75	16
6728.52	20
6738.28	15.5
6748.05	19.5
6757.81	24
6767.58	23
6777.34	24.5
6787.11	20
6796.88	19
6806.64	18
6816.41	19.5
6826.17	22.5
6835.94	27.5
6845.7	13.5
6855.47	11
6865.23	17.5
6875	14
6884.77	22
6894.53	15.5
6904.3	18
6914.06	22
6923.83	19.5
6933.59	15.5
6943.36	13.5
6953.12	18.5
6962.89	16
6972.66	18
6982.42	15
6992.19	22.5
7001.95	24.5
7011.72	17.5
7021.48	13
7031.25	19.5
7041.02	21.5
7050.78	19
7060.55	24.5
7070.31	14
7080.08	15.5
7089.84	14.5
7099.61	22.5
7109.38	16
7119.14	15.5
7128.91	19
7138.67	22.5
7148.44	17
7158.2	17
7167.97	16.5
7177.73	19
7187.5	17
7197.27	20
7207.03	16.5
7216.8	14.5
7226.56	19.5
7236.33	15
7246.09	17
7255.86	21
7265.62	16
7275.39	12.5
7285.16	19
7294.92	21
7304.69	16
7314.45	13
7324.22	21
7333.98	13.5
7343.75	17
7353.52	12
7363.28	16.5
7373.05	14.5
7382.81	19.5
7392.58	18
7402.34	19
7412.11	21.5
7421.88	21
7431.64	16.5
7441.41	22
7451.17	14.5
7460.94	15.5
7470.7	18
7480.47	19.5
7490.23	20.5
7500	19
7509.77	24
7519.53	19
7529.3	13.5
7539.06	12
7548.83	15.5
7558.59	16
7568.36	16.5
7578.12	19.5
7587.89	16
7597.66	18
7607.42	16
7617.19	12
7626.95	11
7636.72	20.5
7646.48	17.5
7656.25	25.5
7666.02	17
7675.78	17.5
7685.55	17
7695.31	19.5
7705.08	16
7714.84	19.5
7724.61	16.5
7734.38	19
7744.14	16
7753.91	18
7763.67	13.5
7773.44	19.5
7783.2	21
7792.97	13.5
7802.73	17
7812.5	17.5
7822.27	15.5
7832.03	16.5
7841.8	12
7851.56	21
7861.33	16.5
7871.09	15
7880.86	14
7890.62	14
7900.39	16.5
7910.16	17
7919.92	19
7929.69	13
7939.45	16
7949.22	14
7958.98	21.5
7968.75	16
7978.52	14
7988.28	18
7998.05	15
8007.81	17
8017.58	16
8027.34	17.5
8037.11	18
8046.88	19.5
8056.64	21
8066.41	15.5
8076.17	20
8085.94	18
8095.7	17
8105.47	16
8115.23	19.5
8125	19
8134.77	12.5
8144.53	15.5
8154.3	13.5
8164.06	12
8173.83	14.5
8183.59	19
8193.36	19.5
8203.12	18
8212.89	19
8222.66	19
8232.42	15
8242.19	19
8251.95	21
8261.72	14.5
8271.48	15.5
8281.25	13.5
8291.02	17.5
8300.78	23.5
8310.55	17.5
8320.31	16
8330.08	14
8339.84	15.5
8349.61	14
8359.38	15
8369.14	14.5
8378.91	18.5
8388.67	16
8398.44	13.5
8408.2	16.5
8417.97	17
8427.73	15
8437.5	15.5
8447.27	16
8457.03	16
8466.8	15.5
8476.56	15.5
8486.33	13
8496.09	19.5
8505.86	15
8515.62	12
8525.39	13
8535.16	22
8544.92	17.5
8554.69	19
8564.45	15.5
8574.22	14.5
8583.98	18
8593.75	16.5
8603.52	15
8613.28	13
8623.05	16
8632.81	14
8642.58	17.5
8652.34	17.5
8662.11	12
8671.88	13
8681.64	20.5
8691.41	12
8701.17	17
8710.94	16.5
8720.7	14.5
8730.47	17
8740.23	23.5
8750	13.5
8759.77	10.5
8769.53	17
8779.3	15.5
8789.06	20
8798.83	20
8808.59	13
8818.36	16
8828.12	17
8837.89	11.5
8847.66	14
8857.42	20
8867.19	16
8876.95	19
8886.72	12.5
8896.48	20
8906.25	17
8916.02	18
8925.78	19.5
8935.55	18
8945.31	17
8955.08	12
8964.84	16.5
8974.61	19
8984.38	16.5
8994.14	15.5
9003.91	15
9013.67	16.5
9023.44	17
9033.2	11.5
9042.97	12.5
9052.73	18
9062.5	24
9072.27	15
9082.03	20
9091.8	14
9101.56	12
9111.33	16
9121.09	16.5
9130.86	15.5
9140.62	15
9150.39	18
9160.16	12
9169.92	11
9179.69	15.5
9189.45	12.5
9199.22	18.5
9208.98	16
9218.75	14.5
9228.52	17.5
9238.28	15
9248.05	16
9257.81	14.5
9267.58	15.5
9277.34	19.5
9287.11	12
9296.88	19.5
9306.64	11.5
9316.41	12.5
9326.17	20
9335.94	10.5
9345.7	15.5
9355.47	13.5
9365.23	15
9375	13.5
9384.77	13
9394.53	17
9404.3	17
9414.06	15
9423.83	14.5
9433.59	17.5
9443.36	19.5
9453.12	16
9462.89	17.5
9472.66	18
9482.42	17
9492.19	17
9501.95	13
9511.72	16
9521.48	14.5
9531.25	17
9541.02	11.5
9550.78	14.5
9560.55	13.5
9570.31	16
9580.08	15.5
9589.84	13
9599.61	17
9609.38	13.5
9619.14	14.5
9628.91	15.5
9638.67	15.5
9648.44	15.5
9658.2	19
9667.97	15
9677.73	15.5
9687.5	12.5
9697.27	15
9707.03	13
9716.8	13
9726.56	18
9736.33	22
9746.09	16.5
9755.86	17.5
9765.62	17.5
9775.39	15
9785.16	15.5
9794.92	24
9804.69	18
9814.45	22
9824.22	19
9833.98	14

## Sheet: Fig. 1j
AuAg-H			AuAg-S
Time decay	PL intensity		Time decay	PL intensity
0	5000		0.00687	4955
1.95313	4956.5		0.98344	4900
3.90625	4928.5		1.96	4843
5.85938	4820.5		2.93656	4740
7.8125	4606		3.91312	4784
9.76563	4400.5		4.88969	4692
11.7188	4251.5		5.86625	4556
13.6719	4085		6.84281	4653
15.625	3925.5		7.81937	4463
17.5781	3693		8.79594	4397
19.5312	3590		9.7725	4422
21.4844	3403.5		10.7491	4194
23.4375	3139.5		11.7256	4344
25.3906	2983		12.7022	4167
27.3438	2857.5		13.6788	4249
29.2969	2712		14.6553	4146
31.25	2581		15.6319	3899
33.2031	2423		16.6084	3887
35.1562	2281.5		17.585	3777
37.1094	2182		18.5616	3640
39.0625	2101.5		19.5381	3672
41.0156	1950		20.5147	3654
42.9688	1887.5		21.4913	3579
44.9219	1722.5		22.4678	3515
46.875	1629		23.4444	3398
48.8281	1575.5		24.4209	3354
50.7812	1462		25.3975	3323
52.7344	1382		26.3741	3220
54.6875	1303.5		27.3506	3153
56.6406	1228		28.3272	3208
58.5938	1169.5		29.3038	3133
60.5469	1155.5		30.2803	2962
62.5	1094		31.2569	3005
64.4531	1009		32.2334	2970
66.4062	956.5		33.21	2914
68.3594	943		34.1866	2830
70.3125	893		35.1631	2764
72.2656	806		36.1397	2793
74.2188	789		37.1163	2710
76.1719	748		38.0928	2658
78.125	719		39.0694	2687
80.0781	669		40.0459	2518
82.0312	642.5		41.0225	2520
83.9844	656.5		41.9991	2484
85.9375	573		42.9756	2522
87.8906	527		43.9522	2403
89.8438	494.5		44.9288	2335
91.7969	459		45.9053	2283
93.75	476		46.8819	2265
95.7031	456		47.8584	2205
97.6562	426		48.835	2125
99.6094	415		49.8116	2198
101.562	382		50.7881	2122
103.516	353.5		51.7647	2047
105.469	357		52.7413	1984
107.422	362		53.7178	1997
109.375	333.5		54.6944	1978
111.328	296.5		55.6709	1969
113.281	308.5		56.6475	1888
115.234	276.5		57.6241	1873
117.188	257		58.6006	1791
119.141	236.5		59.5772	1774
121.094	231.5		60.5538	1837
123.047	229.5		61.5303	1810
125	213		62.5069	1739
126.953	200.5		63.4834	1747
128.906	198.5		64.46	1665
130.859	200.5		65.4366	1585
132.812	184.5		66.4131	1560
134.766	171		67.3897	1541
136.719	181.5		68.3662	1532
138.672	155.5		69.3428	1553
140.625	149.5		70.3194	1530
142.578	145		71.2959	1542
144.531	156.5		72.2725	1463
146.484	121		73.2491	1460
148.438	114		74.2256	1413
150.391	134.5		75.2022	1392
152.344	116.5		76.1787	1382
154.297	116		77.1553	1310
156.25	109		78.1319	1336
158.203	96		79.1084	1329
160.156	106		80.085	1285
162.109	100.5		81.0616	1183
164.062	93.5		82.0381	1213
166.016	92.5		83.0147	1194
167.969	100		83.9912	1148
169.922	87		84.9678	1186
171.875	85		85.9444	1194
173.828	80.5		86.9209	1082
175.781	90		87.8975	1159
177.734	78.5		88.8741	1052
179.688	80		89.8506	1027
181.641	72.5		90.8272	1059
183.594	69		91.8037	1116
185.547	59		92.7803	1050
187.5	59.5		93.7569	1021
189.453	64		94.7334	983
191.406	57.5		95.71	992
193.359	58		96.6866	990
195.312	58		97.6631	890
197.266	62.5		98.6397	960
199.219	54.5		99.6162	896
201.172	56		100.593	938
203.125	45.5		101.569	876
205.078	61		102.546	855
207.031	49.5		103.522	813
208.984	47.5		104.499	796
210.938	43		105.476	855
212.891	44.5		106.452	881
214.844	42		107.429	789
216.797	43.5		108.405	760
218.75	41.5		109.382	746
220.703	41.5		110.358	716
222.656	46		111.335	765
224.609	34.5		112.312	741
226.562	32		113.288	723
228.516	39.5		114.265	722
230.469	33.5		115.241	700
232.422	35		116.218	686
234.375	35		117.194	719
236.328	35.5		118.171	693
238.281	33.5		119.147	648
240.234	30.5		120.124	668
242.188	33		121.101	654
244.141	33.5		122.077	644
246.094	32.5		123.054	616
248.047	35.5		124.03	618
250	30		125.007	611
251.953	31.5		125.983	588
253.906	33.5		126.96	578
255.859	26		127.937	637
257.812	26		128.913	589
259.766	30		129.89	550
261.719	31.5		130.866	587
263.672	23		131.843	575
265.625	31		132.819	600
267.578	25.5		133.796	527
269.531	24.5		134.773	577
271.484	33		135.749	529
273.438	22		136.726	546
275.391	36		137.702	537
277.344	25.5		138.679	468
279.297	25		139.655	496
281.25	27.5		140.632	500
283.203	24		141.608	470
285.156	21.5		142.585	424
287.109	22.5		143.562	453
289.062	22.5		144.538	474
291.016	21.5		145.515	453
292.969	25		146.491	464
294.922	24.5		147.468	412
296.875	20.5		148.444	391
298.828	20.5		149.421	412
300.781	23.5		150.398	416
302.734	25.5		151.374	411
304.688	22.5		152.351	417
306.641	19.5		153.327	397
308.594	20		154.304	362
310.547	18.5		155.28	399
312.5	29.5		156.257	394
314.453	15		157.233	373
316.406	19.5		158.21	376
318.359	25		159.187	421
320.312	20		160.163	355
322.266	17		161.14	370
324.219	18		162.116	346
326.172	24		163.093	359
328.125	16.5		164.069	355
330.078	25		165.046	320
332.031	21.5		166.023	305
333.984	17		166.999	311
335.938	20.5		167.976	318
337.891	14.5		168.952	308
339.844	18		169.929	325
341.797	15		170.905	311
343.75	16		171.882	300
345.703	22		172.858	321
347.656	16		173.835	296
349.609	14		174.812	306
351.562	18.5		175.788	292
353.516	13		176.765	297
355.469	14.5		177.741	293
357.422	13.5		178.718	281
359.375	16		179.694	335
361.328	17.5		180.671	280
363.281	17		181.648	253
365.234	19.5		182.624	266
367.188	18.5		183.601	245
369.141	16		184.577	282
371.094	17		185.554	269
373.047	16.5		186.53	276
375	16.5		187.507	253
376.953	13		188.483	245
378.906	16		189.46	214
380.859	12		190.437	225
382.812	13.5		191.413	245
384.766	13.5		192.39	228
386.719	13.5		193.366	219
388.672	15		194.343	230
390.625	20		195.319	235
392.578	12.5		196.296	228
394.531	16.5		197.273	234
396.484	18		198.249	194
398.438	16		199.226	205
400.391	18.5		200.202	196
402.344	17.5		201.179	180
404.297	16		202.155	210
406.25	9		203.132	182
408.203	14.5		204.108	207
410.156	15		205.085	213
412.109	10.5		206.062	208
414.062	11		207.038	204
416.016	17		208.015	190
417.969	14.5		208.991	214
419.922	14		209.968	176
421.875	19		210.944	167
423.828	14		211.921	169
425.781	9		212.898	180
427.734	11		213.874	184
429.688	17		214.851	186
431.641	11.5		215.827	197
433.594	8.5		216.804	170
435.547	11.5		217.78	152
437.5	11.5		218.757	186
439.453	12		219.733	181
441.406	17.5		220.71	138
443.359	15		221.687	136
445.312	17		222.663	128
447.266	17		223.64	180
449.219	14		224.616	146
451.172	14.5		225.593	125
453.125	20.5		226.569	150
455.078	11		227.546	160
457.031	12		228.523	123
458.984	13.5		229.499	147
460.938	14.5		230.476	137
462.891	10.5		231.452	144
464.844	13		232.429	127
466.797	16.5		233.405	115
468.75	15.5		234.382	154
470.703	12.5		235.358	120
472.656	13.5		236.335	149
474.609	10		237.312	132
476.562	13.5		238.288	185
478.516	11		239.265	132
480.469	15		240.241	122
482.422	9.5		241.218	143
484.375	13		242.194	143
486.328	8.5		243.171	125
488.281	15		244.148	138
490.234	13.5		245.124	96
492.188	16		246.101	143
494.141	12		247.077	116
496.094	12.5		248.054	117
498.047	11.5		249.03	102
500	10.5		250.007	124
501.953	9.5		250.983	125
503.906	13.5		251.96	133
505.859	11.5		252.937	134
507.812	10		253.913	105
509.766	14.5		254.89	121
511.719	16		255.866	115
513.672	14		256.843	106
515.625	12.5		257.819	88
517.578	12		258.796	123
519.531	10.5		259.772	122
521.484	11		260.749	86
523.438	12		261.726	107
525.391	11.5		262.702	110
527.344	10		263.679	118
529.297	9		264.655	96
531.25	7		265.632	78
533.203	14.5		266.608	103
535.156	15.5		267.585	99
537.109	8.5		268.562	87
539.062	13		269.538	121
541.016	9.5		270.515	82
542.969	11.5		271.491	94
544.922	7.5		272.468	78
546.875	12.5		273.444	73
548.828	6.5		274.421	92
550.781	8		275.397	81
552.734	9.5		276.374	97
554.688	9		277.351	70
556.641	14.5		278.327	100
558.594	11		279.304	86
560.547	9.5		280.28	97
562.5	7.5		281.257	101
564.453	9.5		282.233	86
566.406	12		283.21	89
568.359	9		284.187	91
570.312	11.5		285.163	58
572.266	10.5		286.14	73
574.219	11		287.116	76
576.172	17		288.093	72
578.125	15.5		289.069	87
580.078	12.5		290.046	79
582.031	11		291.022	85
583.984	11		291.999	92
585.938	9		292.976	86
587.891	8.5		293.952	54
589.844	11.5		294.929	60
591.797	10.5		295.905	67
593.75	9		296.882	64
595.703	8.5		297.858	62
597.656	11		298.835	63
599.609	12.5		299.812	72
601.562	12		300.788	61
603.516	12		301.765	59
605.469	11		302.741	64
607.422	16		303.718	62
609.375	8.5		304.694	66
611.328	7.5		305.671	60
613.281	13.5		306.647	73
615.234	8.5		307.624	84
617.188	12.5		308.601	70
619.141	8		309.577	68
621.094	10		310.554	68
623.047	13.5		311.53	58
625	12		312.507	75
626.953	9		313.483	67
628.906	8.5		314.46	66
630.859	12		315.437	69
632.812	9		316.413	74
634.766	8		317.39	71
636.719	6.5		318.366	49
638.672	12		319.343	59
640.625	11		320.319	65
642.578	12		321.296	60
644.531	9		322.272	50
646.484	10		323.249	69
648.438	10.5		324.226	54
650.391	10		325.202	60
652.344	11		326.179	60
654.297	12.5		327.155	55
656.25	10.5		328.132	68
658.203	10.5		329.108	64
660.156	10.5		330.085	47
662.109	12		331.062	64
664.062	12		332.038	68
666.016	8		333.015	45
667.969	8.5		333.991	53
669.922	9.5		334.968	66
671.875	9.5		335.944	55
673.828	7		336.921	56
675.781	9.5		337.897	42
677.734	10		338.874	57
679.688	5.5		339.851	62
681.641	11.5		340.827	52
683.594	8		341.804	49
685.547	8.5		342.78	49
687.5	12.5		343.757	43
689.453	11		344.733	44
691.406	8		345.71	42
693.359	9		346.687	40
695.312	9		347.663	40
697.266	9.5		348.64	65
699.219	9		349.616	60
701.172	9.5		350.593	38
703.125	8.5		351.569	49
705.078	10		352.546	45
707.031	8.5		353.522	51
708.984	11.5		354.499	28
710.938	7		355.476	54
712.891	9.5		356.452	45
714.844	11		357.429	32
716.797	10		358.405	50
718.75	7		359.382	34
720.703	10		360.358	59
722.656	12.5		361.335	57
724.609	10		362.312	52
726.562	11		363.288	43
728.516	12.5		364.265	37
730.469	6.5		365.241	29
732.422	10.5		366.218	44
734.375	13		367.194	38
736.328	10		368.171	42
738.281	9.5		369.147	48
740.234	10.5		370.124	54
742.188	12.5		371.101	43
744.141	12.5		372.077	34
746.094	7.5		373.054	48
748.047	8		374.03	35
750	8		375.007	28
751.953	11.5		375.983	33
753.906	11		376.96	47
755.859	7.5		377.937	39
757.812	9		378.913	35
759.766	9.5		379.89	31
761.719	9		380.866	34
763.672	11.5		381.843	41
765.625	10		382.819	40
767.578	7.5		383.796	63
769.531	8.5		384.772	45
771.484	7		385.749	46
773.438	8		386.726	49
775.391	10.5		387.702	33
777.344	12		388.679	34
779.297	10		389.655	51
781.25	9.5		390.632	41
783.203	8.5		391.608	34
785.156	8.5		392.585	35
787.109	5		393.562	22
789.063	8.5		394.538	40
791.016	9		395.515	31
792.969	7.5		396.491	36
794.922	7.5		397.468	32
796.875	8.5		398.444	25
798.828	4.5		399.421	41
800.781	10		400.397	42
802.734	10.5		401.374	36
804.688	9.5		402.351	34
806.641	13		403.327	26
808.594	8.5		404.304	38
810.547	8.5		405.28	18
812.5	8.5		406.257	24
814.453	8		407.233	34
816.406	10.5		408.21	30
818.359	6.5		409.187	20
820.313	10.5		410.163	50
822.266	9		411.14	26
824.219	6.5		412.116	24
826.172	9		413.093	37
828.125	7		414.069	17
830.078	11		415.046	42
832.031	7		416.022	24
833.984	12		416.999	43
835.938	11		417.976	22
837.891	7.5		418.952	37
839.844	9		419.929	40
841.797	11		420.905	33
843.75	9		421.882	41
845.703	9		422.858	39
847.656	9.5		423.835	33
849.609	9.5		424.812	23
851.563	8.5		425.788	36
853.516	11.5		426.765	23
855.469	8.5		427.741	31
857.422	9.5		428.718	29
859.375	9		429.694	31
861.328	10		430.671	20
863.281	8.5		431.647	30
865.234	5.5		432.624	31
867.188	8		433.601	25
869.141	9		434.577	34
871.094	8		435.554	37
873.047	6		436.53	18
875	6		437.507	8
876.953	7		438.483	32
878.906	7.5		439.46	23
880.859	9.5		440.437	44
882.813	8.5		441.413	22
884.766	10.5		442.39	30
886.719	10.5		443.366	34
888.672	9.5		444.343	40
890.625	8.5		445.319	37
892.578	8		446.296	47
894.531	8.5		447.272	20
896.484	7.5		448.249	29
898.438	7.5		449.226	31
900.391	9.5		450.202	36
902.344	11		451.179	38
904.297	9.5		452.155	26
906.25	9		453.132	33
908.203	8		454.108	24
910.156	8		455.085	27
912.109	9.5		456.062	29
914.063	9		457.038	19
916.016	7		458.015	29
917.969	4.5		458.991	39
919.922	7.5		459.968	27
921.875	7.5		460.944	28
923.828	10		461.921	20
925.781	8		462.897	22
927.734	8.5		463.874	25
929.688	7.5		464.851	32
931.641	7		465.827	26
933.594	6.5		466.804	23
935.547	10		467.78	19
937.5	8.5		468.757	29
939.453	11.5		469.733	25
941.406	8		470.71	30
943.359	12.5		471.687	25
945.313	6		472.663	18
947.266	6		473.64	18
949.219	7.5		474.616	17
951.172	9		475.593	32
953.125	8.5		476.569	36
955.078	7.5		477.546	19
957.031	6.5		478.522	23
958.984	5		479.499	18
960.938	6.5		480.476	17
962.891	7.5		481.452	18
964.844	3.5		482.429	15
966.797	9.5		483.405	29
968.75	7.5		484.382	22
970.703	7.5		485.358	30
972.656	7		486.335	29
974.609	6		487.312	33
976.563	7		488.288	17
978.516	6		489.265	27
980.469	5		490.241	25
982.422	10.5		491.218	34
984.375	9.5		492.194	22
986.328	7		493.171	35
988.281	4.5		494.147	14
990.234	10.5		495.124	27
992.188	5.5		496.101	29
994.141	7.5		497.077	19
996.094	7.5		498.054	24
998.047	8		499.03	20
1000	7.5		500.007	27
1001.95	8		500.983	25
1003.91	8		501.96	17
1005.86	5.5		502.937	35
1007.81	10		503.913	25
1009.77	9.5		504.89	10
1011.72	9		505.866	24
1013.67	5.5		506.843	22
1015.63	6		507.819	25
1017.58	6.5		508.796	14
1019.53	7		509.772	27
1021.48	7		510.749	18
1023.44	7		511.726	28
1025.39	4.5		512.702	24
1027.34	7.5		513.679	19
1029.3	7		514.655	26
1031.25	7		515.632	18
1033.2	9		516.608	25
1035.16	6.5		517.585	31
1037.11	6.5		518.562	8
1039.06	7.5		519.538	13
1041.02	8		520.515	16
1042.97	7.5		521.491	19
1044.92	9		522.468	28
1046.88	8		523.444	30
1048.83	6.5		524.421	21
1050.78	8.5		525.398	11
1052.73	6.5		526.374	20
1054.69	6.5		527.351	11
1056.64	6.5		528.327	19
1058.59	7		529.304	31
1060.55	7.5		530.28	15
1062.5	9		531.257	18
1064.45	6		532.233	27
1066.41	8.5		533.21	16
1068.36	9.5		534.187	25
1070.31	7		535.163	37
1072.27	6.5		536.14	15
1074.22	8		537.116	37
1076.17	6.5		538.093	22
1078.13	10.5		539.069	26
1080.08	8.5		540.046	9
1082.03	7		541.023	8
1083.98	6		541.999	16
1085.94	8		542.976	17
1087.89	5.5		543.952	36
1089.84	6		544.929	22
1091.8	6.5		545.905	29
1093.75	7.5		546.882	9
1095.7	5.5		547.858	19
1097.66	8.5		548.835	18
1099.61	7		549.812	7
1101.56	9		550.788	14
1103.52	9.5		551.765	26
1105.47	7		552.741	25
1107.42	10		553.718	20
1109.38	8.5		554.694	15
1111.33	5.5		555.671	26
1113.28	9.5		556.648	17
1115.23	8.5		557.624	19
1117.19	7.5		558.601	33
1119.14	9		559.577	26
1121.09	10.5		560.554	21
1123.05	5		561.53	28
1125	8.5		562.507	27
1126.95	8.5		563.483	22
1128.91	11		564.46	24
1130.86	5		565.437	8
1132.81	8.5		566.413	23
1134.77	12.5		567.39	24
1136.72	8		568.366	18
1138.67	12.5		569.343	38
1140.63	7.5		570.319	28
1142.58	6		571.296	27
1144.53	6.5		572.273	10
1146.48	7		573.249	28
1148.44	8		574.226	29
1150.39	9.5		575.202	2
1152.34	10.5		576.179	18
1154.3	7.5		577.155	17
1156.25	6		578.132	15
1158.2	5		579.108	29
1160.16	8		580.085	14
1162.11	4		581.062	22
1164.06	7		582.038	23
1166.02	6		583.015	23
1167.97	9		583.991	18
1169.92	3		584.968	17
1171.88	10.5		585.944	12
1173.83	5		586.921	13
1175.78	9		587.898	21
1177.73	9		588.874	20
1179.69	6.5		589.851	25
1181.64	8		590.827	7
1183.59	5.5		591.804	16
1185.55	7		592.78	3
1187.5	6		593.757	8
1189.45	9		594.733	3
1191.41	5.5		595.71	25
1193.36	11		596.687	11
1195.31	8		597.663	21
1197.27	11.5		598.64	0
1199.22	5		599.616	31
1201.17	9		600.593	24
1203.13	6		601.569	18
1205.08	4.5		602.546	15
1207.03	10		603.523	8
1208.98	9.5		604.499	26
1210.94	7		605.476	20
1212.89	7.5		606.452	31
1214.84	7		607.429	9
1216.8	5		608.405	24
1218.75	6.5		609.382	13
1220.7	5.5		610.358	21
1222.66	8		611.335	11
1224.61	5.5		612.312	13
1226.56	6.5		613.288	17
1228.52	4.5		614.265	6
1230.47	6.5		615.241	14
1232.42	9.5		616.218	17
1234.38	5.5		617.194	31
1236.33	6		618.171	26
1238.28	8.5		619.148	8
1240.23	6		620.124	26
1242.19	5.5		621.101	9
1244.14	8		622.077	15
1246.09	12		623.054	19
1248.05	6.5		624.03	6
1250	7.5		625.007	15
1251.95	7		625.983	21
1253.91	8.5		626.96	2
1255.86	7.5		627.937	3
1257.81	7.5		628.913	6
1259.77	6.5		629.89	16
1261.72	9		630.866	8
1263.67	9		631.843	8
1265.63	7		632.819	12
1267.58	10		633.796	11
1269.53	8.5		634.773	25
1271.48	9.5		635.749	18
1273.44	3.5		636.726	23
1275.39	8		637.702	11
1277.34	6		638.679	13
1279.3	10		639.655	23
1281.25	8.5		640.632	19
1283.2	10		641.608	10
1285.16	11.5		642.585	15
1287.11	7		643.562	10
1289.06	3.5		644.538	10
1291.02	5.5		645.515	19
1292.97	8		646.491	19
1294.92	6.5		647.468	13
1296.88	6.5		648.444	19
1298.83	6		649.421	23
1300.78	7		650.398	5
1302.73	7		651.374	16
1304.69	5		652.351	7
1306.64	5		653.327	14
1308.59	2.5		654.304	32
1310.55	3		655.28	25
1312.5	10.5		656.257	30
1314.45	6		657.233	20
1316.41	7		658.21	15
1318.36	7		659.187	35
1320.31	5		660.163	7
1322.27	4.5		661.14	23
1324.22	9		662.116	16
1326.17	8		663.093	20
1328.13	6.5		664.069	6
1330.08	5.5		665.046	8
1332.03	8.5		666.023	23
1333.98	6.5		666.999	4
1335.94	8		667.976	6
1337.89	6.5		668.952	7
1339.84	4.5		669.929	13
1341.8	9.5		670.905	22
1343.75	5		671.882	3
1345.7	5		672.858	13
1347.66	6.5		673.835	24
1349.61	7.5		674.812	19
1351.56	8		675.788	11
1353.52	3.5		676.765	23
1355.47	8		677.741	12
1357.42	9.5		678.718	21
1359.38	4		679.694	23
1361.33	4		680.671	14
1363.28	7		681.648	14
1365.23	5.5		682.624	14
1367.19	8		683.601	2
1369.14	8		684.577	16
1371.09	8		685.554	11
1373.05	4.5		686.53	17
1375	5.5		687.507	13
1376.95	6.5		688.483	25
1378.91	8		689.46	27
1380.86	9.5		690.437	4
1382.81	8		691.413	9
1384.77	7.5		692.39	23
1386.72	7.5		693.366	14
1388.67	5.5		694.343	23
1390.63	8		695.319	11
1392.58	5		696.296	14
1394.53	7		697.273	7
1396.48	6.5		698.249	11
1398.44	4.5		699.226	7
1400.39	11		700.202	2
1402.34	8		701.179	1
1404.3	8		702.155	17
1406.25	7.5		703.132	16
1408.2	7		704.108	20
1410.16	7		705.085	1
1412.11	8.5		706.062	26
1414.06	5.5		707.038	6
1416.02	8		708.015	12
1417.97	9		708.991	16
1419.92	4		709.968	5
1421.88	7		710.944	16
1423.83	6.5		711.921	17
1425.78	4.5		712.898	11
1427.73	6		713.874	9
1429.69	6		714.851	14
1431.64	7		715.827	12
1433.59	8.5		716.804	28
1435.55	5.5		717.78	20
1437.5	9		718.757	10
1439.45	6		719.733	9
1441.41	9		720.71	17
1443.36	6		721.687	16
1445.31	6		722.663	2
1447.27	9.5		723.64	13
1449.22	4.5		724.616	15
1451.17	10.5		725.593	18
1453.13	10		726.569	1
1455.08	7		727.546	11
1457.03	6		728.523	1
1458.98	5.5		729.499	2
1460.94	7		730.476	13
1462.89	8		731.452	18
1464.84	5.5		732.429	10
1466.8	6		733.405	15
1468.75	6		734.382	15
1470.7	7		735.358	5
1472.66	6.5		736.335	1
1474.61	8.5		737.312	22
1476.56	8		738.288	22
1478.52	11		739.265	17
[truncated: 172 more rows]

## Sheet: Fig. 2b
AuAg-D			AuAg-H			AuAg-S
[truncated: 491 more rows]

[truncated: 52 more sheets: Fig. 2c, Fig. 2e, Fig. 3a-1, Fig. 3a-2, Fig. 3a-3, Fig. 3b, Fig. 3c, Fig. 3d, Fig. 3e, Fig. 3f, Fig. 3g, Fig. 4b, Fig. 4c, Fig. 4d, Fig. 4e, Fig. 4f, Fig. 4g, Fig. 5c, Fig. 5d, Fig. 5e …]
